# Supplementary material for: Investigation of nitro–nitrito photoisomerization: crystal structures of trans-{2,2′-[ethane-1,2-diylbis(nitrilo­methyl­idyne)]diphenolato}(pyridine/4-methyl­pyridine)­nitro­cobalt(III)
Source: Acta Crystallogr E Crystallogr Commun. 2018 Nov 9;74(Pt 12):1759–63. doi: 10.1107/S2056989018015487 (PMC6281106; doi:10.1107/S2056989018015487)
Supplement: Supplementary file 1 [file e-74-01759-sup1.cif]

##############################################################################
#                                                                            #
# This CIF contains the data in a paper accepted for publication in          #
# Acta Crystallographica Section E. It conforms to the requirements of       #
# Notes for Authors for Acta Crystallographica Section E, and has been       #
# peer reviewed under the auspices of the IUCr Commission on Journals.       #
#                                                                            #
# Full details of the Crystallographic Information File format               #
# are given in the paper "The Crystallographic Information File (CIF):       #
# a New Standard Archive File for Crystallography" by S. R. Hall, F. H.      #
# Allen and I. D. Brown [Acta Cryst. (1991), A47, 655-685].                  #
#                                                                            #
# The current version of the core CIF dictionary is obtainable from          #
# ftp://ftp.iucr.org/pub/cif_core.dic.                                       #
#                                                                            #
# Software is freely available for graphical display of the structure(s)     #
# in this CIF. For information consult the CIF software page                 #
# http://www.iucr.org/resources/cif/software.                                #
#                                                                            #
# This file may be used for bona fide research purposes within the           #
# scientific community so long as proper attribution is given to the journal # 
# article from which it was obtained.                                        #
#                                                                            #
##############################################################################
data_I
_audit_creation_method     'SHELXL-2014/7'
_chemical_name_systematic
;\
<i>trans</i>-{2,2'-[Ethane-1,2-diylbis(nitrilomethylidyne)]diphenolato-\
\k^4^<i>O</i>,<i>N</i>,<i>N</i>',<i>O</i>'}\
(nitro-\k<i>N</i>)(pyridine-\k<i>N</i>)cobalt(III)
;
_chemical_name_common     ?
_chemical_formula_moiety     'C21 H19 Co N4 O4'
_chemical_formula_sum     'C21 H19 Co N4 O4'
_chemical_formula_structural     '(Co (C16 H14 N2 O2) (N O2) (C5 H5 N))'
_chemical_formula_iupac     '[Co (C16 H14 N2 O2) (N O2) (C5 H5 N)]'
_chemical_formula_weight     450.33
_chemical_melting_point     ?
_chemical_absolute_configuration     .
_space_group_crystal_system     orthorhombic
_space_group_name_H-M_alt     'P 21 21 21'
_space_group_name_Hall     'P 2ac 2ab'
loop_
    _space_group_symop_operation_xyz
    'x, y, z'
    '-x+1/2, -y, z+1/2'
    '-x, y+1/2, -z+1/2'
    'x+1/2, -y+1/2, -z'
_cell_length_a     6.924(2)
_cell_length_b     14.007(3)
_cell_length_c     40.339(8)
_cell_angle_alpha     90
_cell_angle_beta     90
_cell_angle_gamma     90
_cell_volume     3912.3(16)
_cell_formula_units_Z     8
_cell_measurement_reflns_used     9904
_cell_measurement_theta_min     2.50
_cell_measurement_theta_max     26.35
_cell_measurement_temperature     302
_exptl_crystal_description     'needle'
_exptl_crystal_colour     'brown'
_exptl_crystal_size_max     0.29
_exptl_crystal_size_mid     0.06
_exptl_crystal_size_min     0.04
_exptl_crystal_density_diffrn     1.529
_exptl_crystal_density_meas     ?
_exptl_crystal_density_method     'not measured'
_exptl_crystal_F_000     1856
_exptl_absorpt_coefficient_mu     0.914
_exptl_absorpt_correction_type     integration
_exptl_absorpt_process_details
;
(SADABS; Bruker, 2016)
;
_exptl_absorpt_correction_T_min     0.841
_exptl_absorpt_correction_T_max     0.965
_diffrn_ambient_temperature     302
_diffrn_source     ?
_diffrn_radiation_type     MoK\a
_diffrn_radiation_wavelength     0.71073
_diffrn_measurement_device_type     'Bruker D8 VENTURE'
_diffrn_measurement_method     '\f and \w scans'
_diffrn_detector_area_resol_mean     ?
_diffrn_reflns_number     52512
_diffrn_reflns_av_R_equivalents     0.0574
_diffrn_reflns_av_unetI/netI     0.0506
_diffrn_reflns_theta_min     2.100
_diffrn_reflns_theta_max     27.771
_diffrn_reflns_theta_full     25.242
_diffrn_measured_fraction_theta_max     0.992
_diffrn_measured_fraction_theta_full     0.999
_diffrn_reflns_limit_h_min     -9
_diffrn_reflns_limit_h_max     9
_diffrn_reflns_limit_k_min     -18
_diffrn_reflns_limit_k_max     18
_diffrn_reflns_limit_l_min     -52
_diffrn_reflns_limit_l_max     52
_refine_special_details     ?
_reflns_number_total     9036
_reflns_number_gt     6955
_reflns_threshold_expression     'I > 2\s(I)'
_refine_ls_structure_factor_coef     Fsqd
_refine_ls_matrix_type     full
_refine_ls_R_factor_all     0.0679
_refine_ls_R_factor_gt     0.0342
_refine_ls_wR_factor_gt     0.0655
_refine_ls_wR_factor_ref     0.0809
_refine_ls_goodness_of_fit_ref     1.110
_refine_ls_restrained_S_all     1.110
_refine_ls_number_reflns     9036
_refine_ls_number_parameters     541
_refine_ls_number_restraints     0
_refine_ls_hydrogen_treatment     constr
_refine_ls_weighting_scheme     calc
_refine_ls_weighting_details
              'w=1/[\s^2^(Fo^2^)+(0.0226P)^2^+1.3354P] where P=(Fo^2^+2Fc^2^)/3'
_atom_sites_solution_hydrogens     geom
_atom_sites_solution_primary     direct
_atom_sites_solution_secondary     ?
_refine_ls_shift/su_max     0.001
_refine_ls_shift/su_mean     0.000
_refine_diff_density_max     0.410
_refine_diff_density_min     -0.378
_refine_ls_extinction_method     none
_refine_ls_extinction_coef     .
_refine_ls_abs_structure_details
;
Flack <i>x</i> determined using 2597 quotients
[(<i>I</i>^+^)-(<i>I</i>^-^)]/[(<i>I</i>^+^)+(<i>I</i>^-^)]
(Parsons <i>et al.</i>, 2013)
;
_refine_ls_abs_structure_Flack     -0.010(6)
loop_
    _atom_type_symbol
    _atom_type_description
    _atom_type_scat_dispersion_real
    _atom_type_scat_dispersion_imag
    _atom_type_scat_source
    'C' 'C' 0.0033 0.0016
                         'International Tables Vol C Tables 4.2.6.8 and 6.1.1.4'
    'H' 'H' 0.0000 0.0000
                         'International Tables Vol C Tables 4.2.6.8 and 6.1.1.4'
    'N' 'N' 0.0061 0.0033
                         'International Tables Vol C Tables 4.2.6.8 and 6.1.1.4'
    'O' 'O' 0.0106 0.0060
                         'International Tables Vol C Tables 4.2.6.8 and 6.1.1.4'
    'Co' 'Co' 0.3494 0.9721
                         'International Tables Vol C Tables 4.2.6.8 and 6.1.1.4'
_computing_data_collection
;
APEX3 (Bruker, 2016)
;
_computing_cell_refinement
;
SAINT (Bruker, 2016)
;
_computing_data_reduction
;
SAINT (Bruker, 2016)
;
_computing_structure_solution
;
SHELXT (Sheldrick, 2015a)
;
_computing_structure_refinement
;
SHELXL2014  (Sheldrick, 2015b)
;
_computing_molecular_graphics
;
Mercury (Macrae <i>et al.</i>, 2008) and
CAVITY (Ohashi <i>et al.</i>, 1981)
;
_computing_publication_material
;
SHELXL2014 (Sheldrick, 2015b) and publCIF (Westrip, 2010)
;
loop_
    _atom_site_type_symbol
    _atom_site_label
    _atom_site_fract_x
    _atom_site_fract_y
    _atom_site_fract_z
    _atom_site_U_iso_or_equiv
    _atom_site_adp_type
    _atom_site_calc_flag
    _atom_site_occupancy
    _atom_site_disorder_assembly
    _atom_site_disorder_group
    Co Co1 0.85121(8) 0.53498(3) 0.44179(2) 0.02769(12) Uani d 1 . .
    Co Co2 0.35957(8) 0.26710(4) 0.28219(2) 0.03077(13) Uani d 1 . .
    O O3 0.6714(6) 0.6081(3) 0.49733(8) 0.0730(12) Uani d 1 . .
    O O4 0.7526(7) 0.4641(3) 0.50386(8) 0.0762(12) Uani d 1 . .
    O O5 0.6418(4) 0.61244(17) 0.42729(6) 0.0339(6) Uani d 1 . .
    O O6 0.6913(4) 0.42812(18) 0.43168(6) 0.0330(7) Uani d 1 . .
    O O7 0.2938(7) 0.0765(3) 0.26808(10) 0.0924(16) Uani d 1 . .
    O O8 0.1576(7) 0.1673(3) 0.23428(10) 0.0816(13) Uani d 1 . .
    O O9 0.1581(4) 0.24890(18) 0.31341(6) 0.0352(6) Uani d 1 . .
    O O10 0.1888(4) 0.3519(2) 0.25961(6) 0.0384(7) Uani d 1 . .
    N N11 0.7471(5) 0.5353(3) 0.48670(8) 0.0372(8) Uani d 1 . .
    N N12 1.0111(5) 0.6392(2) 0.45445(8) 0.0340(8) Uani d 1 . .
    N N13 1.0645(5) 0.4574(3) 0.45381(7) 0.0327(8) Uani d 1 . .
    N N14 0.9458(5) 0.5370(2) 0.39372(7) 0.0311(7) Uani d 1 . .
    N N15 0.2570(5) 0.1572(3) 0.25859(9) 0.0396(8) Uani d 1 . .
    N N16 0.5391(5) 0.1846(3) 0.30391(9) 0.0389(9) Uani d 1 . .
    N N17 0.5586(5) 0.2833(3) 0.25025(8) 0.0392(9) Uani d 1 . .
    N N18 0.4514(5) 0.3825(2) 0.30847(8) 0.0352(8) Uani d 1 . .
    C C19 0.6357(7) 0.7062(3) 0.42854(9) 0.0347(9) Uani d 1 . .
    C C20 0.4657(7) 0.7517(3) 0.41647(10) 0.0453(11) Uani d 1 . .
    H H20 0.3664 0.7149 0.4076 0.054 Uiso calc 1 . .
    C C21 0.4467(9) 0.8500(3) 0.41780(12) 0.0565(14) Uani d 1 . .
    H H21 0.3331 0.8783 0.4104 0.068 Uiso calc 1 . .
    C C22 0.5943(9) 0.9073(3) 0.43004(12) 0.0588(15) Uani d 1 . .
    H H22 0.5790 0.9732 0.4307 0.071 Uiso calc 1 . .
    C C23 0.7612(8) 0.8667(3) 0.44100(11) 0.0485(12) Uani d 1 . .
    H H23 0.8601 0.9057 0.4488 0.058 Uiso calc 1 . .
    C C24 0.7873(6) 0.7656(3) 0.44078(10) 0.0370(10) Uani d 1 . .
    C C25 0.9653(7) 0.7287(3) 0.45369(9) 0.0396(10) Uani d 1 . .
    H H25 1.0541 0.7722 0.4621 0.048 Uiso calc 1 . .
    C C26 1.1903(6) 0.6075(3) 0.47122(10) 0.0426(11) Uani d 1 . .
    H H26A 1.1685 0.6010 0.4949 0.051 Uiso calc 1 . .
    H H26B 1.2927 0.6537 0.4678 0.051 Uiso calc 1 . .
    C C27 1.2453(6) 0.5121(3) 0.45626(11) 0.0420(11) Uani d 1 . .
    H H27A 1.3024 0.5208 0.4345 0.050 Uiso calc 1 . .
    H H27B 1.3374 0.4792 0.4703 0.050 Uiso calc 1 . .
    C C28 1.0614(7) 0.3662(3) 0.45981(9) 0.0369(10) Uani d 1 . .
    H H28 1.1759 0.3376 0.4666 0.044 Uiso calc 1 . .
    C C29 0.8932(7) 0.3063(3) 0.45665(9) 0.0350(10) Uani d 1 . .
    C C30 0.9070(8) 0.2098(3) 0.46782(10) 0.0443(12) Uani d 1 . .
    H H30 1.0224 0.1879 0.4768 0.053 Uiso calc 1 . .
    C C31 0.7526(9) 0.1493(3) 0.46547(11) 0.0524(13) Uani d 1 . .
    H H31 0.7620 0.0871 0.4734 0.063 Uiso calc 1 . .
    C C32 0.5809(8) 0.1813(3) 0.45115(11) 0.0497(13) Uani d 1 . .
    H H32 0.4763 0.1399 0.4495 0.060 Uiso calc 1 . .
    C C33 0.5639(7) 0.2740(3) 0.43937(10) 0.0398(10) Uani d 1 . .
    H H33 0.4500 0.2931 0.4291 0.048 Uiso calc 1 . .
    C C34 0.7180(6) 0.3401(3) 0.44278(10) 0.0333(9) Uani d 1 . .
    C C35 0.9600(6) 0.6196(3) 0.37649(10) 0.0377(10) Uani d 1 . .
    H H35 0.9483 0.6771 0.3878 0.045 Uiso calc 1 . .
    C C36 0.9910(7) 0.6218(3) 0.34278(10) 0.0438(11) Uani d 1 . .
    H H36 0.9996 0.6801 0.3318 0.053 Uiso calc 1 . .
    C C37 1.0094(6) 0.5382(4) 0.32536(10) 0.0452(11) Uani d 1 . .
    H H37 1.0270 0.5387 0.3025 0.054 Uiso calc 1 . .
    C C38 1.0009(6) 0.4531(3) 0.34269(10) 0.0407(10) Uani d 1 . .
    H H38 1.0163 0.3952 0.3317 0.049 Uiso calc 1 . .
    C C39 0.9692(6) 0.4549(3) 0.37652(10) 0.0357(9) Uani d 1 . .
    H H39 0.9638 0.3973 0.3879 0.043 Uiso calc 1 . .
    C C40 0.1643(7) 0.1934(3) 0.33973(9) 0.0341(9) Uani d 1 . .
    C C41 0.0003(7) 0.1897(3) 0.36051(10) 0.0413(11) Uani d 1 . .
    H H41 -0.1075 0.2262 0.3552 0.050 Uiso calc 1 . .
    C C42 -0.0040(9) 0.1333(4) 0.38859(11) 0.0534(13) Uani d 1 . .
    H H42 -0.1152 0.1314 0.4015 0.064 Uiso calc 1 . .
    C C43 0.1563(9) 0.0792(3) 0.39774(11) 0.0581(13) Uani d 1 . .
    H H43 0.1535 0.0421 0.4169 0.070 Uiso calc 1 . .
    C C44 0.3176(8) 0.0815(3) 0.37825(11) 0.0523(13) Uani d 1 . .
    H H44 0.4237 0.0445 0.3841 0.063 Uiso calc 1 . .
    C C45 0.3277(7) 0.1381(3) 0.34951(9) 0.0381(10) Uani d 1 . .
    C C46 0.5049(7) 0.1355(3) 0.33027(11) 0.0430(11) Uani d 1 . .
    H H46 0.6021 0.0948 0.3376 0.052 Uiso calc 1 . .
    C C47 0.7144(6) 0.1661(4) 0.28403(12) 0.0505(12) Uani d 1 . .
    H H47A 0.6959 0.1102 0.2702 0.061 Uiso calc 1 . .
    H H47B 0.8242 0.1549 0.2985 0.061 Uiso calc 1 . .
    C C48 0.7488(6) 0.2536(4) 0.26278(12) 0.0524(13) Uani d 1 . .
    H H48A 0.8067 0.3042 0.2758 0.063 Uiso calc 1 . .
    H H48B 0.8346 0.2384 0.2445 0.063 Uiso calc 1 . .
    C C49 0.5353(7) 0.3142(3) 0.22032(10) 0.0455(11) Uani d 1 . .
    H H49 0.6417 0.3122 0.2062 0.055 Uiso calc 1 . .
    C C50 0.3591(8) 0.3512(3) 0.20717(10) 0.0451(10) Uani d 1 . .
    C C51 0.3481(9) 0.3711(4) 0.17269(11) 0.0595(13) Uani d 1 . .
    H H51 0.4541 0.3577 0.1593 0.071 Uiso calc 1 . .
    C C52 0.1864(9) 0.4093(4) 0.15869(12) 0.0676(17) Uani d 1 . .
    H H52 0.1793 0.4184 0.1359 0.081 Uiso calc 1 . .
    C C53 0.0304(9) 0.4347(4) 0.17923(13) 0.0624(15) Uani d 1 . .
    H H53 -0.0773 0.4642 0.1701 0.075 Uiso calc 1 . .
    C C54 0.0354(7) 0.4162(3) 0.21282(11) 0.0495(12) Uani d 1 . .
    H H54 -0.0684 0.4343 0.2260 0.059 Uiso calc 1 . .
    C C55 0.1962(6) 0.3703(3) 0.22745(10) 0.0386(11) Uani d 1 . .
    C C56 0.4742(6) 0.4679(3) 0.29333(10) 0.0412(10) Uani d 1 . .
    H H56 0.4693 0.4706 0.2703 0.049 Uiso calc 1 . .
    C C57 0.5047(7) 0.5513(3) 0.31087(11) 0.0487(12) Uani d 1 . .
    H H57 0.5201 0.6088 0.2997 0.058 Uiso calc 1 . .
    C C58 0.5122(7) 0.5488(4) 0.34477(11) 0.0479(12) Uani d 1 . .
    H H58 0.5288 0.6046 0.3569 0.058 Uiso calc 1 . .
    C C59 0.4945(6) 0.4619(4) 0.36050(10) 0.0434(11) Uani d 1 . .
    H H59 0.5031 0.4579 0.3835 0.052 Uiso calc 1 . .
    C C60 0.4639(6) 0.3808(3) 0.34170(10) 0.0401(10) Uani d 1 . .
    H H60 0.4515 0.3225 0.3525 0.048 Uiso calc 1 . .
loop_
    _atom_site_aniso_label
    _atom_site_aniso_U_11
    _atom_site_aniso_U_22
    _atom_site_aniso_U_33
    _atom_site_aniso_U_12
    _atom_site_aniso_U_13
    _atom_site_aniso_U_23
    Co1 0.0270(3) 0.0279(3) 0.0282(2) -0.0004(3) -0.0004(2) -0.0005(2)
    Co2 0.0271(3) 0.0352(3) 0.0299(3) -0.0001(3) 0.0000(2) -0.0016(2)
    O3 0.099(3) 0.061(2) 0.058(2) 0.027(2) 0.031(2) -0.0067(17)
    O4 0.124(3) 0.055(2) 0.0490(19) 0.014(2) 0.032(2) 0.0148(18)
    O5 0.0319(15) 0.0253(13) 0.0445(15) 0.0007(14) -0.0021(14) -0.0007(11)
    O6 0.0332(17) 0.0265(14) 0.0394(15) -0.0010(12) -0.0037(12) 0.0017(11)
    O7 0.143(4) 0.044(2) 0.090(3) -0.018(3) -0.041(3) 0.001(2)
    O8 0.087(3) 0.071(2) 0.087(3) 0.013(3) -0.047(3) -0.034(2)
    O9 0.0356(15) 0.0402(16) 0.0299(13) 0.0024(15) 0.0034(13) 0.0058(12)
    O10 0.0383(18) 0.0445(16) 0.0324(14) 0.0029(14) -0.0005(12) 0.0024(13)
    N11 0.0356(19) 0.0391(19) 0.0368(18) -0.0019(19) 0.0010(15) -0.0020(17)
    N12 0.0295(19) 0.039(2) 0.0335(17) -0.0033(16) -0.0021(15) -0.0028(15)
    N13 0.0288(18) 0.0395(19) 0.0299(16) -0.0015(16) -0.0009(14) 0.0012(16)
    N14 0.0311(18) 0.0334(18) 0.0289(15) -0.0008(16) -0.0019(14) -0.0001(15)
    N15 0.035(2) 0.043(2) 0.040(2) 0.0008(18) 0.0034(17) -0.0072(18)
    N16 0.030(2) 0.040(2) 0.046(2) 0.0021(17) 0.0002(16) 0.0003(17)
    N17 0.032(2) 0.050(2) 0.0354(18) -0.0015(18) -0.0003(16) -0.0023(17)
    N18 0.0326(19) 0.040(2) 0.0334(18) -0.0018(17) -0.0033(15) 0.0005(15)
    C19 0.043(2) 0.030(2) 0.0306(19) 0.003(2) 0.009(2) 0.0021(15)
    C20 0.046(3) 0.038(3) 0.052(3) 0.007(2) 0.002(2) 0.006(2)
    C21 0.074(4) 0.040(3) 0.055(3) 0.023(3) 0.002(3) 0.005(2)
    C22 0.095(5) 0.030(2) 0.051(3) 0.013(3) 0.000(3) 0.000(2)
    C23 0.074(3) 0.033(2) 0.039(2) -0.004(2) 0.004(2) -0.004(2)
    C24 0.050(3) 0.029(2) 0.032(2) 0.001(2) 0.0057(19) -0.0049(18)
    C25 0.047(3) 0.037(2) 0.035(2) -0.013(2) 0.0022(19) -0.0079(19)
    C26 0.035(3) 0.054(3) 0.038(2) -0.010(2) -0.0066(19) -0.002(2)
    C27 0.028(2) 0.055(3) 0.043(2) 0.001(2) -0.0018(19) 0.009(2)
    C28 0.038(2) 0.042(3) 0.031(2) 0.012(2) -0.0025(18) -0.0004(18)
    C29 0.048(3) 0.034(2) 0.0234(18) 0.003(2) 0.0027(18) 0.0009(16)
    C30 0.068(4) 0.035(2) 0.030(2) 0.011(2) -0.004(2) 0.0010(18)
    C31 0.094(4) 0.028(2) 0.036(2) 0.000(3) 0.008(3) 0.0025(19)
    C32 0.072(4) 0.033(2) 0.044(3) -0.013(2) 0.016(2) -0.007(2)
    C33 0.043(2) 0.035(2) 0.041(2) -0.006(2) 0.007(2) -0.004(2)
    C34 0.039(2) 0.030(2) 0.0306(19) 0.0006(18) 0.0044(18) -0.0008(18)
    C35 0.042(3) 0.035(2) 0.037(2) -0.001(2) 0.0011(19) 0.0017(19)
    C36 0.047(3) 0.047(3) 0.037(2) -0.003(2) 0.005(2) 0.010(2)
    C37 0.042(3) 0.061(3) 0.033(2) 0.008(3) 0.0024(19) 0.005(2)
    C38 0.040(3) 0.044(3) 0.038(2) 0.004(2) 0.0013(19) -0.012(2)
    C39 0.034(2) 0.034(2) 0.039(2) 0.003(2) 0.0006(18) -0.0036(19)
    C40 0.040(3) 0.029(2) 0.033(2) -0.004(2) 0.004(2) -0.0044(16)
    C41 0.047(3) 0.042(3) 0.035(2) -0.004(2) 0.005(2) -0.0027(19)
    C42 0.067(4) 0.058(3) 0.034(2) -0.014(3) 0.013(2) -0.001(2)
    C43 0.082(4) 0.057(3) 0.035(2) -0.007(3) -0.003(3) 0.014(2)
    C44 0.062(4) 0.047(3) 0.048(3) 0.002(3) -0.006(3) 0.011(2)
    C45 0.045(3) 0.035(2) 0.034(2) -0.004(2) -0.003(2) 0.0020(17)
    C46 0.041(3) 0.037(2) 0.052(3) 0.002(2) -0.011(2) 0.005(2)
    C47 0.032(2) 0.061(3) 0.059(3) 0.011(2) 0.002(2) 0.002(3)
    C48 0.027(2) 0.075(4) 0.055(3) -0.002(3) 0.005(2) -0.001(3)
    C49 0.041(3) 0.061(3) 0.035(2) -0.008(2) 0.007(2) -0.001(2)
    C50 0.044(3) 0.056(3) 0.036(2) -0.009(3) -0.001(2) 0.003(2)
    C51 0.063(3) 0.078(4) 0.038(2) -0.015(3) 0.005(3) 0.008(2)
    C52 0.085(5) 0.077(4) 0.041(3) -0.015(3) -0.012(3) 0.017(3)
    C53 0.068(4) 0.063(4) 0.056(3) -0.004(3) -0.021(3) 0.019(3)
    C54 0.050(3) 0.051(3) 0.047(3) -0.005(2) -0.009(2) 0.011(2)
    C55 0.043(3) 0.040(2) 0.032(2) -0.007(2) -0.0061(18) 0.0035(18)
    C56 0.045(3) 0.041(2) 0.037(2) -0.009(2) 0.0022(19) 0.000(2)
    C57 0.049(3) 0.041(3) 0.056(3) -0.010(2) 0.002(2) 0.002(2)
    C58 0.040(3) 0.051(3) 0.053(3) -0.005(2) -0.003(2) -0.017(2)
    C59 0.038(3) 0.057(3) 0.035(2) 0.002(2) -0.0058(19) -0.005(2)
    C60 0.039(3) 0.045(3) 0.036(2) -0.002(2) -0.0060(19) -0.001(2)
_geom_special_details
;
 All esds (except the esd in the dihedral angle between two l.s. planes)
 are estimated using the full covariance matrix.  The cell esds are taken
 into account individually in the estimation of esds in distances, angles
 and torsion angles; correlations between esds in cell parameters are only
 used when they are defined by crystal symmetry.  An approximate (isotropic)
 treatment of cell esds is used for estimating esds involving l.s. planes.
;
loop_
    _geom_bond_atom_site_label_1
    _geom_bond_atom_site_label_2
    _geom_bond_site_symmetry_2
    _geom_bond_distance
    _geom_bond_publ_flag
    Co1 N13 . 1.896(3) ?
    Co1 N12 . 1.901(3) ?
    Co1 O5 . 1.903(3) ?
    Co1 O6 . 1.906(3) ?
    Co1 N11 . 1.950(3) ?
    Co1 N14 . 2.047(3) ?
    Co2 O9 . 1.897(3) ?
    Co2 N17 . 1.900(4) ?
    Co2 O10 . 1.908(3) ?
    Co2 N16 . 1.910(4) ?
    Co2 N15 . 1.944(4) ?
    Co2 N18 . 2.035(3) ?
    O3 N11 . 1.224(5) ?
    O4 N11 . 1.215(4) ?
    O5 C19 . 1.315(4) ?
    O6 C34 . 1.325(4) ?
    O7 N15 . 1.220(5) ?
    O8 N15 . 1.206(5) ?
    O9 C40 . 1.316(4) ?
    O10 C55 . 1.324(5) ?
    N12 C25 . 1.295(5) ?
    N12 C26 . 1.481(5) ?
    N13 C28 . 1.300(5) ?
    N13 C27 . 1.471(5) ?
    N14 C39 . 1.353(5) ?
    N14 C35 . 1.353(5) ?
    N16 C46 . 1.289(5) ?
    N16 C47 . 1.477(5) ?
    N17 C49 . 1.293(5) ?
    N17 C48 . 1.471(6) ?
    N18 C60 . 1.343(5) ?
    N18 C56 . 1.352(5) ?
    C19 C20 . 1.424(6) ?
    C19 C24 . 1.428(6) ?
    C20 C21 . 1.385(6) ?
    C20 H20 . 0.9300 ?
    C21 C22 . 1.389(8) ?
    C21 H21 . 0.9300 ?
    C22 C23 . 1.362(7) ?
    C22 H22 . 0.9300 ?
    C23 C24 . 1.428(6) ?
    C23 H23 . 0.9300 ?
    C24 C25 . 1.434(6) ?
    C25 H25 . 0.9300 ?
    C26 C27 . 1.515(6) ?
    C26 H26A . 0.9700 ?
    C26 H26B . 0.9700 ?
    C27 H27A . 0.9700 ?
    C27 H27B . 0.9700 ?
    C28 C29 . 1.441(6) ?
    C28 H28 . 0.9300 ?
    C29 C34 . 1.417(6) ?
    C29 C30 . 1.428(5) ?
    C30 C31 . 1.368(7) ?
    C30 H30 . 0.9300 ?
    C31 C32 . 1.396(7) ?
    C31 H31 . 0.9300 ?
    C32 C33 . 1.389(6) ?
    C32 H32 . 0.9300 ?
    C33 C34 . 1.419(6) ?
    C33 H33 . 0.9300 ?
    C35 C36 . 1.377(6) ?
    C35 H35 . 0.9300 ?
    C36 C37 . 1.372(6) ?
    C36 H36 . 0.9300 ?
    C37 C38 . 1.384(6) ?
    C37 H37 . 0.9300 ?
    C38 C39 . 1.382(5) ?
    C38 H38 . 0.9300 ?
    C39 H39 . 0.9300 ?
    C40 C41 . 1.412(6) ?
    C40 C45 . 1.427(6) ?
    C41 C42 . 1.382(6) ?
    C41 H41 . 0.9300 ?
    C42 C43 . 1.394(7) ?
    C42 H42 . 0.9300 ?
    C43 C44 . 1.366(7) ?
    C43 H43 . 0.9300 ?
    C44 C45 . 1.407(6) ?
    C44 H44 . 0.9300 ?
    C45 C46 . 1.452(6) ?
    C46 H46 . 0.9300 ?
    C47 C48 . 1.514(7) ?
    C47 H47A . 0.9700 ?
    C47 H47B . 0.9700 ?
    C48 H48A . 0.9700 ?
    C48 H48B . 0.9700 ?
    C49 C50 . 1.427(6) ?
    C49 H49 . 0.9300 ?
    C50 C55 . 1.419(6) ?
    C50 C51 . 1.421(6) ?
    C51 C52 . 1.363(7) ?
    C51 H51 . 0.9300 ?
    C52 C53 . 1.407(8) ?
    C52 H52 . 0.9300 ?
    C53 C54 . 1.380(7) ?
    C53 H53 . 0.9300 ?
    C54 C55 . 1.415(6) ?
    C54 H54 . 0.9300 ?
    C56 C57 . 1.382(6) ?
    C56 H56 . 0.9300 ?
    C57 C58 . 1.369(6) ?
    C57 H57 . 0.9300 ?
    C58 C59 . 1.378(6) ?
    C58 H58 . 0.9300 ?
    C59 C60 . 1.382(6) ?
    C59 H59 . 0.9300 ?
    C60 H60 . 0.9300 ?
loop_
    _geom_angle_atom_site_label_1
    _geom_angle_atom_site_label_2
    _geom_angle_atom_site_label_3
    _geom_angle_site_symmetry_1
    _geom_angle_site_symmetry_3
    _geom_angle
    _geom_angle_publ_flag
    N13 Co1 N12 . . 85.27(15) ?
    N13 Co1 O5 . . 176.89(12) ?
    N12 Co1 O5 . . 95.08(13) ?
    N13 Co1 O6 . . 93.28(13) ?
    N12 Co1 O6 . . 176.70(12) ?
    O5 Co1 O6 . . 86.52(12) ?
    N13 Co1 N11 . . 92.96(14) ?
    N12 Co1 N11 . . 87.92(14) ?
    O5 Co1 N11 . . 90.14(14) ?
    O6 Co1 N11 . . 89.20(13) ?
    N13 Co1 N14 . . 90.07(13) ?
    N12 Co1 N14 . . 93.29(14) ?
    O5 Co1 N14 . . 86.83(12) ?
    O6 Co1 N14 . . 89.67(13) ?
    N11 Co1 N14 . . 176.83(14) ?
    O9 Co2 N17 . . 178.70(14) ?
    O9 Co2 O10 . . 86.83(12) ?
    N17 Co2 O10 . . 92.95(14) ?
    O9 Co2 N16 . . 95.33(13) ?
    N17 Co2 N16 . . 84.91(16) ?
    O10 Co2 N16 . . 177.68(15) ?
    O9 Co2 N15 . . 87.13(14) ?
    N17 Co2 N15 . . 91.59(15) ?
    O10 Co2 N15 . . 91.87(15) ?
    N16 Co2 N15 . . 89.08(16) ?
    O9 Co2 N18 . . 89.46(13) ?
    N17 Co2 N18 . . 91.81(15) ?
    O10 Co2 N18 . . 87.00(13) ?
    N16 Co2 N18 . . 92.18(15) ?
    N15 Co2 N18 . . 176.46(15) ?
    C19 O5 Co1 . . 125.6(3) ?
    C34 O6 Co1 . . 125.3(3) ?
    C40 O9 Co2 . . 126.2(3) ?
    C55 O10 Co2 . . 124.4(3) ?
    O4 N11 O3 . . 119.9(3) ?
    O4 N11 Co1 . . 121.0(3) ?
    O3 N11 Co1 . . 119.1(3) ?
    C25 N12 C26 . . 120.4(4) ?
    C25 N12 Co1 . . 126.5(3) ?
    C26 N12 Co1 . . 112.4(3) ?
    C28 N13 C27 . . 120.9(4) ?
    C28 N13 Co1 . . 126.7(3) ?
    C27 N13 Co1 . . 112.4(3) ?
    C39 N14 C35 . . 117.0(3) ?
    C39 N14 Co1 . . 120.8(3) ?
    C35 N14 Co1 . . 121.5(3) ?
    O8 N15 O7 . . 118.9(4) ?
    O8 N15 Co2 . . 120.9(3) ?
    O7 N15 Co2 . . 120.2(3) ?
    C46 N16 C47 . . 120.3(4) ?
    C46 N16 Co2 . . 125.6(3) ?
    C47 N16 Co2 . . 113.1(3) ?
    C49 N17 C48 . . 121.8(4) ?
    C49 N17 Co2 . . 125.6(3) ?
    C48 N17 Co2 . . 112.5(3) ?
    C60 N18 C56 . . 117.3(4) ?
    C60 N18 Co2 . . 121.7(3) ?
    C56 N18 Co2 . . 120.3(3) ?
    O5 C19 C20 . . 117.4(4) ?
    O5 C19 C24 . . 124.9(4) ?
    C20 C19 C24 . . 117.7(4) ?
    C21 C20 C19 . . 120.7(5) ?
    C21 C20 H20 . . 119.7 ?
    C19 C20 H20 . . 119.7 ?
    C20 C21 C22 . . 121.2(5) ?
    C20 C21 H21 . . 119.4 ?
    C22 C21 H21 . . 119.4 ?
    C23 C22 C21 . . 119.9(4) ?
    C23 C22 H22 . . 120.0 ?
    C21 C22 H22 . . 120.0 ?
    C22 C23 C24 . . 121.3(5) ?
    C22 C23 H23 . . 119.4 ?
    C24 C23 H23 . . 119.4 ?
    C19 C24 C23 . . 119.2(4) ?
    C19 C24 C25 . . 123.2(4) ?
    C23 C24 C25 . . 117.6(4) ?
    N12 C25 C24 . . 124.6(4) ?
    N12 C25 H25 . . 117.7 ?
    C24 C25 H25 . . 117.7 ?
    N12 C26 C27 . . 107.0(3) ?
    N12 C26 H26A . . 110.3 ?
    C27 C26 H26A . . 110.3 ?
    N12 C26 H26B . . 110.3 ?
    C27 C26 H26B . . 110.3 ?
    H26A C26 H26B . . 108.6 ?
    N13 C27 C26 . . 105.8(3) ?
    N13 C27 H27A . . 110.6 ?
    C26 C27 H27A . . 110.6 ?
    N13 C27 H27B . . 110.6 ?
    C26 C27 H27B . . 110.6 ?
    H27A C27 H27B . . 108.7 ?
    N13 C28 C29 . . 124.6(4) ?
    N13 C28 H28 . . 117.7 ?
    C29 C28 H28 . . 117.7 ?
    C34 C29 C30 . . 119.9(4) ?
    C34 C29 C28 . . 122.2(4) ?
    C30 C29 C28 . . 118.0(4) ?
    C31 C30 C29 . . 120.9(5) ?
    C31 C30 H30 . . 119.6 ?
    C29 C30 H30 . . 119.6 ?
    C30 C31 C32 . . 119.7(4) ?
    C30 C31 H31 . . 120.2 ?
    C32 C31 H31 . . 120.2 ?
    C33 C32 C31 . . 121.0(5) ?
    C33 C32 H32 . . 119.5 ?
    C31 C32 H32 . . 119.5 ?
    C32 C33 C34 . . 120.9(4) ?
    C32 C33 H33 . . 119.6 ?
    C34 C33 H33 . . 119.6 ?
    O6 C34 C29 . . 124.3(4) ?
    O6 C34 C33 . . 118.0(4) ?
    C29 C34 C33 . . 117.7(4) ?
    N14 C35 C36 . . 122.6(4) ?
    N14 C35 H35 . . 118.7 ?
    C36 C35 H35 . . 118.7 ?
    C37 C36 C35 . . 120.0(4) ?
    C37 C36 H36 . . 120.0 ?
    C35 C36 H36 . . 120.0 ?
    C36 C37 C38 . . 118.2(4) ?
    C36 C37 H37 . . 120.9 ?
    C38 C37 H37 . . 120.9 ?
    C39 C38 C37 . . 119.3(4) ?
    C39 C38 H38 . . 120.4 ?
    C37 C38 H38 . . 120.4 ?
    N14 C39 C38 . . 122.8(4) ?
    N14 C39 H39 . . 118.6 ?
    C38 C39 H39 . . 118.6 ?
    O9 C40 C41 . . 118.3(4) ?
    O9 C40 C45 . . 124.7(4) ?
    C41 C40 C45 . . 117.0(4) ?
    C42 C41 C40 . . 121.7(5) ?
    C42 C41 H41 . . 119.2 ?
    C40 C41 H41 . . 119.2 ?
    C41 C42 C43 . . 120.7(5) ?
    C41 C42 H42 . . 119.6 ?
    C43 C42 H42 . . 119.6 ?
    C44 C43 C42 . . 119.1(4) ?
    C44 C43 H43 . . 120.5 ?
    C42 C43 H43 . . 120.5 ?
    C43 C44 C45 . . 121.9(5) ?
    C43 C44 H44 . . 119.1 ?
    C45 C44 H44 . . 119.1 ?
    C44 C45 C40 . . 119.6(4) ?
    C44 C45 C46 . . 117.9(4) ?
    C40 C45 C46 . . 122.4(4) ?
    N16 C46 C45 . . 125.6(4) ?
    N16 C46 H46 . . 117.2 ?
    C45 C46 H46 . . 117.2 ?
    N16 C47 C48 . . 107.1(4) ?
    N16 C47 H47A . . 110.3 ?
    C48 C47 H47A . . 110.3 ?
    N16 C47 H47B . . 110.3 ?
    C48 C47 H47B . . 110.3 ?
    H47A C47 H47B . . 108.5 ?
    N17 C48 C47 . . 106.4(4) ?
    N17 C48 H48A . . 110.4 ?
    C47 C48 H48A . . 110.4 ?
    N17 C48 H48B . . 110.4 ?
    C47 C48 H48B . . 110.4 ?
    H48A C48 H48B . . 108.6 ?
    N17 C49 C50 . . 125.1(4) ?
    N17 C49 H49 . . 117.5 ?
    C50 C49 H49 . . 117.5 ?
    C55 C50 C51 . . 119.0(5) ?
    C55 C50 C49 . . 122.3(3) ?
    C51 C50 C49 . . 118.7(5) ?
    C52 C51 C50 . . 121.8(5) ?
    C52 C51 H51 . . 119.1 ?
    C50 C51 H51 . . 119.1 ?
    C51 C52 C53 . . 119.0(5) ?
    C51 C52 H52 . . 120.5 ?
    C53 C52 H52 . . 120.5 ?
    C54 C53 C52 . . 120.8(5) ?
    C54 C53 H53 . . 119.6 ?
    C52 C53 H53 . . 119.6 ?
    C53 C54 C55 . . 121.0(5) ?
    C53 C54 H54 . . 119.5 ?
    C55 C54 H54 . . 119.5 ?
    O10 C55 C54 . . 117.8(4) ?
    O10 C55 C50 . . 124.0(4) ?
    C54 C55 C50 . . 118.1(4) ?
    N18 C56 C57 . . 122.3(4) ?
    N18 C56 H56 . . 118.8 ?
    C57 C56 H56 . . 118.8 ?
    C58 C57 C56 . . 119.7(4) ?
    C58 C57 H57 . . 120.2 ?
    C56 C57 H57 . . 120.2 ?
    C57 C58 C59 . . 118.6(4) ?
    C57 C58 H58 . . 120.7 ?
    C59 C58 H58 . . 120.7 ?
    C58 C59 C60 . . 119.1(4) ?
    C58 C59 H59 . . 120.4 ?
    C60 C59 H59 . . 120.4 ?
    N18 C60 C59 . . 122.9(4) ?
    N18 C60 H60 . . 118.6 ?
    C59 C60 H60 . . 118.6 ?
loop_
    _geom_torsion_atom_site_label_1
    _geom_torsion_atom_site_label_2
    _geom_torsion_atom_site_label_3
    _geom_torsion_atom_site_label_4
    _geom_torsion_site_symmetry_1
    _geom_torsion_site_symmetry_2
    _geom_torsion_site_symmetry_3
    _geom_torsion_site_symmetry_4
    _geom_torsion
    _geom_torsion_publ_flag
    O10 Co2 O9 C40 . . . . 179.8(3) ?
    N16 Co2 O9 C40 . . . . -1.0(3) ?
    N15 Co2 O9 C40 . . . . 87.8(3) ?
    N18 Co2 O9 C40 . . . . -93.1(3) ?
    N12 Co1 N13 C28 . . . . 162.7(3) ?
    O6 Co1 N13 C28 . . . . -14.4(3) ?
    N11 Co1 N13 C28 . . . . 75.0(3) ?
    N14 Co1 N13 C28 . . . . -104.0(3) ?
    N12 Co1 N13 C27 . . . . -16.8(3) ?
    O6 Co1 N13 C27 . . . . 166.1(3) ?
    N11 Co1 N13 C27 . . . . -104.5(3) ?
    N14 Co1 N13 C27 . . . . 76.5(3) ?
    Co1 O5 C19 C20 . . . . -180.0(3) ?
    Co1 O5 C19 C24 . . . . 0.6(5) ?
    O5 C19 C20 C21 . . . . 178.3(4) ?
    C24 C19 C20 C21 . . . . -2.3(6) ?
    C19 C20 C21 C22 . . . . 1.8(7) ?
    C20 C21 C22 C23 . . . . 0.0(7) ?
    C21 C22 C23 C24 . . . . -1.2(7) ?
    O5 C19 C24 C23 . . . . -179.4(4) ?
    C20 C19 C24 C23 . . . . 1.1(6) ?
    O5 C19 C24 C25 . . . . -0.8(6) ?
    C20 C19 C24 C25 . . . . 179.8(4) ?
    C22 C23 C24 C19 . . . . 0.6(6) ?
    C22 C23 C24 C25 . . . . -178.2(4) ?
    C26 N12 C25 C24 . . . . -174.1(4) ?
    Co1 N12 C25 C24 . . . . -4.6(6) ?
    C19 C24 C25 N12 . . . . 2.9(6) ?
    C23 C24 C25 N12 . . . . -178.4(4) ?
    C25 N12 C26 C27 . . . . -157.0(4) ?
    Co1 N12 C26 C27 . . . . 32.1(4) ?
    C28 N13 C27 C26 . . . . -141.8(4) ?
    Co1 N13 C27 C26 . . . . 37.8(4) ?
    N12 C26 C27 N13 . . . . -43.5(4) ?
    C27 N13 C28 C29 . . . . -177.2(4) ?
    Co1 N13 C28 C29 . . . . 3.3(6) ?
    N13 C28 C29 C34 . . . . 7.6(6) ?
    N13 C28 C29 C30 . . . . -172.8(4) ?
    C34 C29 C30 C31 . . . . -0.3(6) ?
    C28 C29 C30 C31 . . . . -179.9(4) ?
    C29 C30 C31 C32 . . . . 1.8(6) ?
    C30 C31 C32 C33 . . . . -0.3(7) ?
    C31 C32 C33 C34 . . . . -2.6(6) ?
    Co1 O6 C34 C29 . . . . -16.9(5) ?
    Co1 O6 C34 C33 . . . . 165.7(3) ?
    C30 C29 C34 O6 . . . . -179.8(4) ?
    C28 C29 C34 O6 . . . . -0.3(6) ?
    C30 C29 C34 C33 . . . . -2.5(6) ?
    C28 C29 C34 C33 . . . . 177.1(3) ?
    C32 C33 C34 O6 . . . . -178.5(4) ?
    C32 C33 C34 C29 . . . . 3.9(6) ?
    C39 N14 C35 C36 . . . . 1.9(6) ?
    Co1 N14 C35 C36 . . . . -168.7(3) ?
    N14 C35 C36 C37 . . . . -0.2(7) ?
    C35 C36 C37 C38 . . . . -1.7(7) ?
    C36 C37 C38 C39 . . . . 1.7(7) ?
    C35 N14 C39 C38 . . . . -1.8(6) ?
    Co1 N14 C39 C38 . . . . 168.8(3) ?
    C37 C38 C39 N14 . . . . 0.0(7) ?
    Co2 O9 C40 C41 . . . . 179.2(3) ?
    Co2 O9 C40 C45 . . . . 1.1(5) ?
    O9 C40 C41 C42 . . . . -179.9(4) ?
    C45 C40 C41 C42 . . . . -1.6(6) ?
    C40 C41 C42 C43 . . . . 1.3(7) ?
    C41 C42 C43 C44 . . . . -1.0(8) ?
    C42 C43 C44 C45 . . . . 1.1(8) ?
    C43 C44 C45 C40 . . . . -1.5(7) ?
    C43 C44 C45 C46 . . . . -179.7(4) ?
    O9 C40 C45 C44 . . . . 179.9(4) ?
    C41 C40 C45 C44 . . . . 1.7(6) ?
    O9 C40 C45 C46 . . . . -2.0(6) ?
    C41 C40 C45 C46 . . . . 179.8(4) ?
    C47 N16 C46 C45 . . . . -171.7(4) ?
    Co2 N16 C46 C45 . . . . -4.0(6) ?
    C44 C45 C46 N16 . . . . -178.2(4) ?
    C40 C45 C46 N16 . . . . 3.7(7) ?
    C46 N16 C47 C48 . . . . -160.9(4) ?
    Co2 N16 C47 C48 . . . . 29.9(4) ?
    C49 N17 C48 C47 . . . . -140.7(4) ?
    Co2 N17 C48 C47 . . . . 37.5(5) ?
    N16 C47 C48 N17 . . . . -41.9(5) ?
    C48 N17 C49 C50 . . . . -174.9(4) ?
    Co2 N17 C49 C50 . . . . 7.1(7) ?
    N17 C49 C50 C55 . . . . 9.1(8) ?
    N17 C49 C50 C51 . . . . -172.0(4) ?
    C55 C50 C51 C52 . . . . 1.0(7) ?
    C49 C50 C51 C52 . . . . -177.9(5) ?
    C50 C51 C52 C53 . . . . 3.7(8) ?
    C51 C52 C53 C54 . . . . -3.8(8) ?
    C52 C53 C54 C55 . . . . -0.8(8) ?
    Co2 O10 C55 C54 . . . . 165.5(3) ?
    Co2 O10 C55 C50 . . . . -17.9(6) ?
    C53 C54 C55 O10 . . . . -177.8(4) ?
    C53 C54 C55 C50 . . . . 5.4(7) ?
    C51 C50 C55 O10 . . . . 178.0(4) ?
    C49 C50 C55 O10 . . . . -3.2(7) ?
    C51 C50 C55 C54 . . . . -5.5(6) ?
    C49 C50 C55 C54 . . . . 173.4(4) ?
    C60 N18 C56 C57 . . . . -1.6(6) ?
    Co2 N18 C56 C57 . . . . 169.0(4) ?
    N18 C56 C57 C58 . . . . -0.1(7) ?
    C56 C57 C58 C59 . . . . 1.9(7) ?
    C57 C58 C59 C60 . . . . -2.0(7) ?
    C56 N18 C60 C59 . . . . 1.4(6) ?
    Co2 N18 C60 C59 . . . . -169.0(3) ?
    C58 C59 C60 N18 . . . . 0.4(7) ?
loop_
    _geom_hbond_atom_site_label_D
    _geom_hbond_atom_site_label_H
    _geom_hbond_atom_site_label_A
    _geom_hbond_site_symmetry_A
    _geom_hbond_distance_DH
    _geom_hbond_distance_HA
    _geom_hbond_distance_DA
    _geom_hbond_angle_DHA
    C25 H25 O3 4_566 0.93 2.48 3.341(5) 154
    C38 H38 O9 1_655 0.93 2.39 3.280(5) 160
    C48 H48B O8 1_655 0.97 2.48 3.285(7) 140
    C54 H54 O7 3 0.93 2.54 3.291(7) 138
    C59 H59 O6 . 0.93 2.38 3.213(5) 149
_shelx_space_group_comment
;
The symmetry employed for this shelxl refinement is uniquely defined
by the following loop, which should always be used as a source of
symmetry information in preference to the above space-group names.
They are only intended as comments.
;
_shelx_estimated_absorpt_T_min     0.777
_shelx_estimated_absorpt_T_max     0.964
_shelx_hkl_file
;
   1   0   0 1.38179 1.41461   3
  -1   0   0 0.60651 1.13348   1
  -1   0   0 0.74473 1.31273   3
   1   0   0 2.34395 1.59094   1
   2   0   0 1041.67 49.2276   1
  -2   0   0 885.469 48.3444   3
   2   0   0 1006.21 49.4789   3
  -2   0   0 957.050 48.7890   1
  -3   0   0 1.18034 2.78510   1
   3   0   0 -2.6290 2.44570   1
   3   0   0 -0.6185 2.72292   3
  -3   0   0 -0.0769 2.29801   3
   3   0   0 1.38388 2.85612   1
   4   0   0 133.775 15.3549   3
  -4   0   0 137.866 15.0544   3
   4   0   0 136.684 14.9795   1
   4   0   0 133.565 15.0791   1
  -4   0   0 139.011 15.4789   1
  -5   0   0 2.73231 4.61142   3
   5   0   0 -2.0365 4.74999   1
   5   0   0 -4.7413 4.75133   1
   5   0   0 1.75492 5.72497   3
  -5   0   0 3.23755 4.22947   1
  -6   0   0 1230.49 83.6993   1
  -6   0   0 1325.98 75.6802   3
   6   0   0 1310.33 98.9826   1
   7   0   0 -17.876 15.4146   3
   7   0   0 -0.3978 8.46743   1
  -7   0   0 -6.7342 7.67869   3
  -7   0   0 7.31509 9.46562   1
  -8   0   0 92.0046 24.6918   1
   8   0   0 90.7844 24.1960   1
  -8   0   0 95.3574 20.4407   3
   8   0   0 85.8895 27.6453   3
   9   0   0 -10.889 21.0606   3
  -9   0   0 11.1582 12.8420   3
   1  -1   0 2126.51 89.3490   1
  -1  -1   0 2030.55 89.0091   1
  -1  -1   0 1896.96 88.7795   1
   1   1   0 2044.66 89.5590   3
  -1  -1   0 1903.65 93.6606   3
   1  -1   0 2036.76 89.4487   3
  -1   1   0 1931.23 89.2337   3
  -1  -1   0 1891.16 89.0262   3
   1   1   0 1934.08 93.6745   3
  -1   1   0 1877.76 88.9671   1
   1   1   0 2075.53 89.2849   1
   1   1   0 1947.45 88.7043   1
   2   1   0 6.18016 3.27941   3
   2  -1   0 7.87795 4.91097   1
   2   1   0 12.1737 3.78782   1
  -2   1   0 8.58377 3.34236   3
   2  -1   0 12.7208 4.31598   3
  -2  -1   0 12.4745 3.91611   3
   2   1   0 11.7642 3.90321   1
  -2  -1   0 5.39820 2.89502   1
  -2   1   0 8.80854 3.39920   1
   3   1   0 31.6765 7.42450   1
   3   1   0 21.0056 5.56456   1
  -3  -1   0 35.1492 7.56082   1
  -3  -1   0 24.7707 6.09170   3
   3  -1   0 20.4894 6.07200   1
   3   1   0 21.5468 6.31065   3
   3  -1   0 24.2954 6.60137   3
  -3   1   0 26.6803 6.23192   1
  -3   1   0 19.7053 5.80937   3
   4   1   0 95.1991 14.2167   1
  -4   1   0 93.1632 14.5788   1
  -4   1   0 97.1538 12.3449   3
   4   1   0 108.831 15.2833   1
   4  -1   0 109.113 13.9796   3
   4  -1   0 87.4262 13.6450   1
  -4  -1   0 95.0425 14.3667   1
   4   1   0 95.0888 14.9969   3
  -4  -1   0 122.756 13.8806   3
   5  -1   0 602.498 43.3562   3
   5  -1   0 581.212 43.2109   1
  -5   1   0 580.659 42.1815   1
   5   1   0 672.929 43.5499   1
  -5   1   0 657.872 42.7192   3
   5   1   0 672.757 43.5371   1
  -5  -1   0 630.616 42.6223   1
   5   1   0 532.371 52.2146   3
   5   1   0 622.360 43.8027   3
  -5  -1   0 660.935 42.3774   3
  -6   1   0 882.368 56.6650   3
   6  -1   0 863.732 58.3248   1
  -6   1   0 850.743 56.9771   1
  -6  -1   0 897.482 56.3519   3
   6   1   0 794.708 72.7591   3
  -7  -1   0 6.99746 9.11041   1
  -7  -1   0 10.5573 7.68701   3
   7  -1   0 -3.8132 7.57150   1
  -7   1   0 3.40086 7.70184   3
   7   1   0 -10.666 20.3753   3
  -7   1   0 2.09942 7.63777   1
   7   1   0 7.13484 8.44065   1
  -8   1   0 15.2799 11.3838   1
   8  -1   0 -13.038 17.5123   3
   8   1   0 -12.927 14.6305   3
  -8  -1   0 4.59967 10.1936   3
  -8   1   0 17.5175 11.4066   3
   8  -1   0 -4.9468 10.8715   1
   9  -1   0 -4.4349 23.9273   3
  -9   1   0 22.8581 15.1465   3
   9   1   0 -38.950 21.4197   3
  -9  -1   0 18.9901 14.7847   3
   0   2   0 36.5772 3.63863   1
   0  -2   0 42.9460 3.71505   1
   0  -2   0 48.1445 4.62898   3
   0   2   0 52.5691 4.60943   3
   1   2   0 1529.42 69.6694   1
   1   2   0 1510.74 74.8623   3
   1   2   0 1495.31 68.9205   2
  -1  -2   0 1527.89 69.9136   1
   1   2   0 1582.92 71.2076   3
  -1  -2   0 1551.98 76.1028   3
  -1   2   0 1435.17 70.8184   3
  -1   2   0 1523.96 70.5070   1
   1  -2   0 1576.27 71.0545   3
   1  -2   0 1586.44 70.3753   1
  -2  -2   0 64.7960 7.48666   3
   2  -2   0 59.1313 8.78848   3
   2  -2   0 45.5593 7.10499   1
   2   2   0 56.0858 9.51771   3
  -2   2   0 65.2564 8.04137   3
  -2  -2   0 53.7286 7.80787   1
  -2   2   0 70.8405 8.10736   1
   2   2   0 67.5402 7.37630   1
   2   2   0 66.4788 13.0885   3
   2   2   0 67.1199 7.81949   1
  -3   2   0 100.118 11.9596   1
  -3   2   0 101.849 11.8772   3
  -3  -2   0 94.5687 11.0259   3
   3   2   0 113.247 11.6094   1
   3   2   0 115.583 19.9444   3
  -3  -2   0 119.546 11.8685   1
   3  -2   0 122.715 13.0321   3
   3   2   0 88.4389 11.6707   3
   3  -2   0 103.034 11.5484   1
   3   2   0 111.327 12.3082   1
   4  -2   0 632.955 41.2017   1
  -4   2   0 614.948 39.0321   1
   4   2   0 548.593 47.8734   3
   4   2   0 579.674 38.9558   3
  -4  -2   0 600.170 37.4851   1
   4   2   0 513.556 36.5323   1
   4  -2   0 520.999 37.2794   3
   4   2   0 588.678 37.1250   1
  -4  -2   0 589.708 37.3639   3
  -4   2   0 594.471 37.9010   3
   5   2   0 -23.858 9.97329   3
   5   2   0 4.71807 6.41701   1
  -5  -2   0 7.70644 5.51274   3
  -5   2   0 5.84605 5.79238   3
   5   2   0 -0.0717 6.38692   3
   5   2   0 -3.5483 6.17054   1
  -5   2   0 1.18873 5.75621   1
   5  -2   0 3.16153 6.00454   3
  -5  -2   0 15.5254 7.21917   1
  -6  -2   0 48.1020 11.8974   3
   6  -2   0 19.3149 9.60271   1
  -6   2   0 55.2054 13.5621   3
  -6   2   0 40.0176 11.7033   1
   6   2   0 35.5494 18.2724   3
  -7   2   0 74.0070 16.0120   3
  -7  -2   0 83.4422 17.4642   3
   7   2   0 124.646 22.4849   1
   7   2   0 111.679 34.7340   3
   7  -2   0 95.4872 21.4099   1
  -7   2   0 83.6946 18.9371   1
  -8   2   0 6.79349 10.3053   3
  -8   2   0 0.17254 7.76129   1
  -8  -2   0 -2.8606 8.80912   3
   8   2   0 -42.428 14.9001   3
   8  -2   0 4.29154 9.27937   1
   0  -3   0 0.75827 2.03360   3
   0   3   0 1.06354 1.71047   1
   0   3   0 1.36169 1.93226   3
   0  -3   0 3.49441 1.99378   1
  -1   3   0 2231.08 102.191   3
   1   3   0 2169.80 97.6562   2
  -1   3   0 2230.52 100.966   1
   1  -3   0 2239.40 100.541   1
   1   3   0 2300.38 105.630   3
  -1  -3   0 2121.88 98.4945   2
  -1  -3   0 2207.74 107.176   3
   1  -3   0 2302.66 101.840   3
   1   3   0 2205.69 99.8358   1
  -1  -3   0 2209.87 100.163   1
   2  -3   0 464.682 26.1157   1
   2   3   0 426.902 27.0286   3
  -2  -3   0 482.711 27.1795   3
   2   3   0 391.564 31.4756   3
  -2  -3   0 453.062 28.5818   1
   2   3   0 454.187 25.2712   1
   2   3   0 436.562 24.8084   2
  -2  -3   0 461.291 35.0227   3
   2   3   0 439.052 26.6569   1
  -2   3   0 425.566 26.2712   1
  -2   3   0 421.346 26.5770   3
  -3   3   0 10.3232 4.33827   3
   3   3   0 9.59444 5.05997   3
  -3   3   0 13.4722 4.79859   1
  -3  -3   0 15.5475 4.95621   3
   3   3   0 18.3457 5.78192   1
   3   3   0 7.71478 4.09773   2
   3  -3   0 8.67795 4.08362   1
   3   3   0 14.7060 7.64925   3
   3  -3   0 12.7467 4.65411   3
  -3  -3   0 8.58278 5.26945   1
   3   3   0 17.2658 4.22027   1
   4   3   0 240.883 23.0258   3
  -4  -3   0 276.765 22.1651   3
   4   3   0 267.302 21.5855   1
   4   3   0 252.016 22.8191   2
   4   3   0 246.968 30.2627   3
   4  -3   0 241.983 20.8537   1
   4   3   0 242.963 21.9608   1
  -4   3   0 232.723 21.8605   1
   4  -3   0 262.716 22.9721   3
  -4   3   0 250.909 22.3388   3
   5  -3   0 199.281 22.3555   3
  -5   3   0 206.245 21.8568   3
   5   3   0 204.414 23.2070   3
   5   3   0 196.616 20.6195   1
  -5   3   0 226.328 23.0654   1
  -5  -3   0 186.080 20.1146   3
   5   3   0 225.207 23.3136   2
   5   3   0 220.612 36.7694   3
   5   3   0 194.307 22.0872   1
   6   3   0 371.346 58.2849   3
  -6   3   0 389.632 33.6795   3
  -6   3   0 405.300 35.7707   1
  -6  -3   0 373.239 36.6384   3
  -7  -3   0 34.9826 11.0247   3
  -7   3   0 36.2648 13.7548   3
   7   3   0 17.2697 11.3416   1
  -7   3   0 12.1625 8.98884   1
   7  -3   0 26.7763 11.4199   1
   7   3   0 -4.1814 16.6302   3
   8  -3   0 1.31636 11.6339   1
  -8  -3   0 1.83266 9.80464   3
  -8   3   0 33.0097 15.0659   1
   8   3   0 -19.764 19.6695   3
  -8   3   0 19.1420 14.1520   3
   0   4   0 402.060 22.0206   1
   0   4   0 425.624 23.9341   3
   0  -4   0 402.286 22.0402   1
   0  -4   0 433.368 24.5824   3
   1   4   0 970.851 46.4605   1
  -1  -4   0 950.704 44.4469   2
  -1   4   0 923.773 48.9299   3
   1   4   0 1027.08 51.8833   3
   1   4   0 984.333 43.6499   2
  -1   4   0 972.791 47.6320   1
   1  -4   0 955.111 48.4025   3
  -1  -4   0 972.227 46.7974   1
  -1  -4   0 971.182 54.0340   3
   1  -4   0 960.536 48.9072   1
   2   4   0 19.3694 4.57568   1
   2   4   0 19.1889 7.82947   3
   2   4   0 13.7176 3.90114   2
  -2   4   0 14.2575 4.89248   3
  -2   4   0 11.4105 4.58525   1
   2  -4   0 15.1801 4.59919   1
   2   4   0 17.4762 5.23002   3
  -2  -4   0 7.04330 6.62606   3
  -2  -4   0 12.9017 4.20138   1
   2  -4   0 11.5151 4.53278   3
   3   4   0 715.063 39.5818   2
  -3   4   0 703.750 42.0353   3
   3   4   0 721.493 50.7041   3
   3  -4   0 702.696 41.7615   3
   3   4   0 664.676 38.8969   1
   3   4   0 685.180 41.4623   1
  -3  -4   0 720.805 41.1338   1
  -3   4   0 760.460 42.6222   1
   3  -4   0 698.092 40.1715   1
   3   4   0 691.301 42.7895   3
  -4   4   0 743.232 45.9629   1
   4   4   0 630.393 43.4919   1
  -4   4   0 755.547 45.6993   3
   4   4   0 714.505 46.6337   3
   4   4   0 739.017 44.3661   2
  -4  -4   0 725.888 45.2147   1
  -4  -4   0 708.722 43.6822   3
   4   4   0 759.367 43.3641   1
   4  -4   0 692.347 44.6963   3
   4  -4   0 722.659 43.5808   1
   4   4   0 702.138 55.6154   3
   5   4   0 -2.1985 5.49879   2
  -5  -4   0 -0.0248 5.41241   3
   5   4   0 6.17431 11.2017   3
   5  -4   0 0.71468 6.15984   3
  -5   4   0 2.35986 5.86720   3
  -5   4   0 3.75061 5.98393   1
   5   4   0 9.78605 5.55710   1
   6   4   0 7.03038 7.42551   1
   6   4   0 6.28737 10.9175   3
   6   4   0 -9.2076 7.62109   2
  -6   4   0 8.02706 8.52612   3
  -6   4   0 7.61084 7.58732   1
  -6  -4   0 4.09291 6.56175   3
  -7   4   0 11.1571 8.12634   3
  -7   4   0 3.98292 9.08468   1
   7   4   0 -5.0356 15.0005   3
  -7  -4   0 3.17784 7.42245   3
   7  -4   0 -10.100 8.65904   1
   7   4   0 5.76882 9.14262   1
   8   4   0 64.5188 23.2224   1
  -8   4   0 88.4299 21.5813   1
   8  -4   0 77.2006 22.1216   1
  -8   4   0 98.9242 22.1201   3
   0  -5   0 2.79318 3.41410   3
   0   5   0 4.26832 3.48704   3
   0   5   0 2.25105 2.47761   1
   0  -5   0 -1.4824 2.02069   1
  -1  -5   0 49.5526 5.96770   1
   1  -5   0 53.6290 7.30160   1
  -1  -5   0 46.2696 9.85310   3
   1   5   0 53.0348 9.32670   3
  -1   5   0 52.0760 7.27647   1
   1   5   0 54.2082 6.36035   1
   1  -5   0 47.2548 7.75134   3
  -1  -5   0 50.1959 4.35818   2
  -1   5   0 45.3780 8.40153   3
   2  -5   0 162.325 13.3768   1
   2   5   0 164.710 17.9787   3
   2   5   0 147.962 9.72794   2
   2  -5   0 144.039 13.6955   3
  -2  -5   0 134.815 21.0567   3
  -2   5   0 147.625 13.6002   1
  -2  -5   0 164.724 13.2728   1
   2   5   0 152.770 14.7103   3
  -2   5   0 147.464 14.2949   3
   2   5   0 169.029 12.6406   1
  -3   5   0 89.9964 13.2081   1
  -3  -5   0 100.342 11.7855   1
   3  -5   0 95.7100 11.0284   1
  -3  -5   0 73.7473 18.5457   3
   3   5   0 102.778 13.2019   3
   3   5   0 108.681 12.5604   1
   3   5   0 84.8593 9.91314   2
   3  -5   0 74.2824 12.7250   3
   3   5   0 123.226 20.5904   3
   3   5   0 95.2643 13.9972   1
   4   5   0 0.65256 3.53304   1
   4   5   0 0.85643 3.89780   2
  -4   5   0 -2.8326 4.89880   1
  -4   5   0 2.46689 4.40683   3
   4  -5   0 -3.0026 4.12495   3
   4   5   0 5.47083 5.92600   3
   4   5   0 2.92461 4.66885   3
   4  -5   0 -5.0255 3.04271   1
  -4  -5   0 3.87518 6.07440   1
   5   5   0 52.1469 12.5975   2
  -5   5   0 46.5917 12.9606   1
   5  -5   0 47.7274 12.1222   3
  -5   5   0 77.7922 15.5616   3
   5   5   0 51.7795 11.1275   1
   5   5   0 87.4615 23.6797   3
  -6   5   0 4.22686 6.34267   3
   6   5   0 -0.9647 6.44742   1
   6   5   0 8.00905 7.80318   2
   6   5   0 3.40188 13.0193   3
  -6   5   0 -1.1730 6.00977   1
  -7   5   0 20.4536 11.2817   3
  -7   5   0 -5.4789 8.49196   1
   7   5   0 18.5443 10.1920   1
   7   5   0 32.7644 18.4864   3
   8   5   0 32.5679 14.4613   1
  -8   5   0 36.1886 15.3673   1
   8  -5   0 44.9574 14.2368   1
  -8   5   0 25.8830 14.7443   3
   8   5   0 -9.9062 18.5546   3
   0  -6   0 395.738 23.6878   1
   0  -6   0 377.639 26.7204   3
   0   6   0 440.169 24.2314   1
   0   6   0 436.977 26.7012   3
   1  -6   0 433.843 26.9505   3
  -1   6   0 433.801 28.0179   3
  -1  -6   0 427.483 32.2839   3
   1  -6   0 411.733 25.1128   1
  -1   6   0 433.999 25.7774   1
  -1  -6   0 427.874 21.6201   2
   1   6   0 444.071 24.9076   1
   1   6   0 437.025 28.7430   3
  -1  -6   0 422.666 24.8601   1
   2   6   0 1.63648 1.17601   2
  -2  -6   0 -0.9652 2.40801   1
   2  -6   0 -1.4360 3.67537   3
  -2  -6   0 7.12977 7.17315   3
   2   6   0 3.50470 2.78706   1
   2  -6   0 -2.3016 2.38776   1
   2   6   0 3.19499 5.05070   3
  -2   6   0 -5.3827 2.73641   3
   2   6   0 3.08574 3.75878   3
  -2   6   0 1.37253 2.89600   1
  -3  -6   0 2018.06 138.632   3
  -3  -6   0 2363.19 109.472   1
   3   6   0 2237.09 103.050   2
   3  -6   0 1984.10 109.460   1
   3  -6   0 2154.62 109.589   3
   3   6   0 2177.91 118.283   3
  -3   6   0 2273.81 112.089   3
  -3   6   0 2362.49 111.682   1
   3   6   0 2405.29 121.004   3
   3   6   0 2320.47 107.063   1
  -4   6   0 319.111 27.8069   3
  -4   6   0 352.409 28.3881   1
   4   6   0 299.224 22.8257   2
  -4  -6   0 385.883 28.7752   1
   4   6   0 308.667 24.1294   1
   4   6   0 338.671 33.3064   3
   4   6   0 319.368 34.8937   3
   4   6   0 312.929 27.0026   1
   4  -6   0 349.036 31.2063   3
   5   6   0 2.74928 5.62047   1
   5   6   0 7.10473 5.99263   2
  -5   6   0 9.36588 6.42610   1
   5   6   0 8.39051 8.43275   3
  -5   6   0 10.1176 7.69761   3
  -6   6   0 36.5576 12.0332   1
   6   6   0 85.3461 15.6709   1
   6   6   0 55.4540 15.2670   2
  -6   6   0 55.5963 14.1152   3
   6   6   0 77.8164 24.6126   3
   7   6   0 90.7152 26.8008   3
  -7   6   0 136.077 24.7040   1
  -7   6   0 167.653 26.6178   3
   7   6   0 140.806 22.0462   1
   8   6   0 3.86148 15.8931   3
   8   6   0 1.75351 8.49064   1
  -8   6   0 10.3172 13.3563   3
   0   7   0 -5.5695 2.89843   3
   0  -7   0 4.14029 2.83730   1
   0   7   0 -0.8611 2.32601   1
   0  -7   0 -3.8862 3.20484   3
  -1   7   0 255.232 21.8453   3
  -1  -7   0 282.484 15.4886   2
  -1   7   0 257.887 19.4470   1
   1   7   0 306.391 19.2585   1
   1  -7   0 288.738 19.5763   1
   1   7   0 285.941 22.2948   3
  -1  -7   0 279.585 19.1740   1
  -1  -7   0 273.743 25.7642   3
   1  -7   0 267.335 20.6863   3
  -2   7   0 2751.37 133.971   1
   2   7   0 2949.36 131.976   1
  -2   7   0 2793.78 137.055   3
   2  -7   0 2750.98 134.249   3
  -2  -7   0 2933.71 132.792   1
   2   7   0 3080.34 141.289   3
   2  -7   0 2902.36 132.595   1
  -2  -7   0 2448.36 145.639   3
  -2  -7   0 2875.36 127.520   2
   2   7   0 2814.04 136.724   3
   3  -7   0 65.8837 12.1460   3
   3   7   0 51.6088 11.5432   3
   3   7   0 80.9600 17.7818   3
  -3   7   0 82.0736 13.4869   1
  -3  -7   0 60.0302 10.4826   1
   3   7   0 76.2342 6.72681   2
   3  -7   0 83.0691 12.0713   1
  -3   7   0 60.8013 12.1930   3
   3   7   0 80.7480 11.7696   1
  -3  -7   0 78.1462 21.4531   3
  -4   7   0 274.541 26.6365   3
   4   7   0 313.165 33.4838   3
  -4  -7   0 287.070 24.8997   1
   4   7   0 285.487 26.0854   1
   4   7   0 319.414 23.3813   1
   4  -7   0 272.005 24.9857   3
   4   7   0 270.573 19.7473   2
  -4   7   0 289.834 26.4454   1
   5   7   0 80.0941 13.4450   1
  -5   7   0 104.072 18.1206   3
   5   7   0 126.206 27.7192   3
  -5   7   0 86.3404 17.6805   1
   5   7   0 91.3001 13.8864   2
  -6   7   0 123.675 21.5503   3
   6   7   0 170.768 35.1498   3
  -6   7   0 134.770 23.1767   1
   6   7   0 179.006 20.3919   1
   7   7   0 27.1559 11.4588   1
  -7   7   0 10.5805 11.9289   3
  -7   7   0 44.2755 15.3796   1
   7   7   0 24.3839 19.1069   3
   8   7   0 110.150 35.3066   3
   8   7   0 108.445 21.1109   1
  -8   7   0 120.120 22.8330   3
   0   8   0 285.102 22.7083   3
   0  -8   0 290.361 20.0208   1
   0  -8   0 277.300 24.5052   3
   0   8   0 265.710 19.2379   1
   1   8   0 3.49032 3.45218   1
   1   8   0 -3.9002 4.07335   3
  -1  -8   0 -2.4104 4.80986   3
  -1  -8   0 4.09000 2.21869   2
  -1   8   0 -0.5978 3.87971   3
  -1   8   0 -2.0168 2.71091   1
   1  -8   0 -0.6875 3.78463   1
   1  -8   0 2.07588 4.30165   3
  -1  -8   0 -0.6342 3.19314   1
  -2  -8   0 98.4073 11.7639   1
   2  -8   0 114.123 14.0853   3
   2   8   0 107.753 11.4359   1
  -2   8   0 106.926 12.9123   1
   2  -8   0 121.843 12.5842   1
  -2  -8   0 118.059 22.7243   3
   2   8   0 124.860 18.4607   3
  -2  -8   0 117.418 9.11371   2
  -2   8   0 107.703 13.9926   3
   3   8   0 91.5624 6.97285   2
   3   8   0 97.0515 11.7471   1
   3  -8   0 94.2647 14.8216   3
  -3   8   0 103.805 16.6925   3
   3   8   0 145.865 22.6689   3
  -3   8   0 97.1608 15.7151   1
  -4   8   0 39.1313 11.3874   3
   4   8   0 24.0328 6.76045   1
  -4   8   0 21.9841 9.42308   1
   4   8   0 30.5007 11.2510   3
   4  -8   0 36.6800 11.2256   3
  -4  -8   0 10.5482 6.64894   1
   4   8   0 33.5358 10.7523   1
   5   8   0 0.07428 4.92373   2
   5   8   0 -6.7621 4.30432   1
  -5   8   0 4.70951 7.30022   1
   5   8   0 12.3783 10.4481   3
  -5   8   0 4.87998 7.18701   3
   6   8   0 -0.5802 11.4418   3
   6   8   0 -11.772 6.36843   2
  -6   8   0 -9.2827 7.34385   3
   6   8   0 -1.0908 5.63834   1
  -6   8   0 12.3614 10.4423   1
  -7   8   0 59.7025 17.1598   3
   7   8   0 82.8412 16.6812   1
  -7   8   0 69.1043 19.7331   1
   7   8   0 60.4211 23.2917   3
   8   8   0 -1.5669 10.7649   1
  -8   8   0 -3.4046 15.0677   3
   0  -9   0 5.50636 5.72014   3
   0   9   0 4.17321 5.15159   3
   0   9   0 5.76958 4.04964   1
   0  -9   0 1.80024 3.90175   1
   1   9   0 900.824 51.1284   3
  -1  -9   0 737.863 55.1767   3
  -1   9   0 853.725 50.9721   3
  -1  -9   0 836.477 40.7567   2
   1  -9   0 861.484 50.6221   1
  -1   9   0 830.800 46.9872   1
   1   9   0 891.689 46.4159   1
  -1  -9   0 814.772 46.0773   1
   1  -9   0 779.642 49.3502   3
   2  -9   0 171.041 16.0249   1
  -2   9   0 153.113 18.7586   3
   2   9   0 129.213 19.8839   3
   2  -9   0 126.991 15.8403   3
  -2  -9   0 143.684 15.5743   1
  -2  -9   0 186.139 11.7052   2
   2   9   0 141.013 14.5881   1
  -2   9   0 135.819 15.7019   1
  -3   9   0 20.9461 8.15841   1
   3  -9   0 16.6722 8.67681   3
   3   9   0 17.6046 9.54389   3
  -3   9   0 18.6972 8.45881   3
  -3  -9   0 17.3599 6.67965   1
   3   9   0 3.95212 5.10721   1
  -4   9   0 26.6421 9.60020   1
   4   9   0 27.2352 4.33703   2
   4   9   0 39.6895 9.75246   1
  -4   9   0 21.5172 9.60472   3
   4   9   0 11.2826 10.3837   3
   5   9   0 92.2428 10.2690   2
  -5   9   0 100.343 19.5584   1
   5   9   0 115.498 25.1465   3
   6   9   0 13.9509 14.3716   3
   6   9   0 6.47700 5.81005   2
  -6   9   0 4.94806 10.0331   1
  -6   9   0 5.55025 9.38327   3
   6   9   0 5.89882 8.16919   1
   7   9   0 -0.1522 8.08670   1
   7   9   0 -2.8044 11.2190   3
  -7   9   0 -4.9095 11.0918   3
  -7   9   0 16.7283 11.5374   1
   0 -10   0 1893.46 87.4044   2
   0 -10   0 1849.98 100.763   3
   0 -10   0 1802.65 90.6022   1
   0  10   0 1767.69 90.6256   1
   0  10   0 1918.61 97.1203   3
   1 -10   0 1305.80 70.1983   1
  -1  10   0 1306.83 75.7209   3
   1 -10   0 1404.25 76.1727   3
   1  10   0 1372.35 70.1517   1
  -1 -10   0 1381.04 70.6739   1
  -1 -10   0 1406.46 64.3416   2
  -1  10   0 1299.35 70.9328   1
   1  10   0 1420.36 75.8421   3
  -2 -10   0 12.1821 3.77311   2
   2 -10   0 14.5015 8.87991   3
  -2 -10   0 6.40457 5.48630   1
   2  10   0 23.0662 7.53993   1
   2  10   0 18.7741 8.67954   3
  -2  10   0 4.75555 6.14374   1
  -2  10   0 25.8180 8.94750   3
   3  10   0 3.34407 9.54661   3
   3  10   0 11.8741 6.69899   1
  -3 -10   0 -11.680 5.17937   1
  -3  10   0 3.83547 6.92465   3
  -3  10   0 14.6341 7.72098   1
  -4  10   0 67.3585 14.8668   1
  -4  10   0 31.0712 12.4727   3
   4  10   0 41.8306 14.5395   3
   4  10   0 43.2082 9.70290   1
   5  10   0 14.3526 13.6792   3
   5  10   0 4.19102 6.60494   1
  -5  10   0 -3.7237 6.90785   1
  -5  10   0 -12.739 6.13498   3
  -6  10   0 82.8765 20.1222   3
  -6  10   0 64.8358 21.3712   1
   6  10   0 76.2390 27.7036   3
   6  10   0 90.4402 16.4825   1
  -7  10   0 135.967 26.4503   3
   0  11   0 2.90692 7.26428   3
   0 -11   0 8.19883 5.81605   1
   0 -11   0 3.60710 4.01449   2
   0  11   0 1.80572 4.83114   1
  -1 -11   0 23.0997 5.14233   2
  -1 -11   0 21.9411 7.52578   1
   1  11   0 33.8727 8.45471   1
  -1  11   0 32.5158 10.4868   3
   1  11   0 37.6926 11.1097   3
  -1  11   0 41.6524 9.63048   1
  -2  11   0 -4.3677 4.36220   1
  -2 -11   0 5.67262 2.97375   2
  -2  11   0 23.7397 9.32894   3
   2  11   0 11.3069 9.36360   3
   2  11   0 9.83468 6.09046   1
   3  11   0 7.42754 6.75836   1
  -3  11   0 5.15800 8.14715   3
  -3  11   0 -3.4325 5.79299   1
   3  11   0 12.9008 8.92735   3
  -4  11   0 -5.2303 6.46810   1
  -4  11   0 -2.3278 6.89944   3
   4  11   0 -5.3038 8.50382   3
  -5  11   0 67.6260 17.7288   3
  -5  11   0 71.0478 16.4894   1
   5  11   0 37.9818 17.3123   3
   5  11   0 42.2797 11.1923   1
  -6  11   0 63.6811 18.0030   1
   6  11   0 74.0980 21.8425   3
   6  11   0 66.1406 15.1636   1
  -6  11   0 48.1521 17.2357   3
   7  11   0 -19.423 7.85582   1
  -7  11   0 0.93094 25.0750   3
   0 -12   0 690.046 37.5733   2
   0  12   0 659.394 42.0940   1
  -1 -12   0 5.07583 3.20943   2
   1  12   0 8.39203 6.13834   1
   1  12   0 9.61152 8.39522   3
  -1  12   0 4.96175 9.87137   3
  -1  12   0 3.14989 6.69903   1
   2  12   0 378.744 28.4422   1
  -2  12   0 323.352 29.0985   1
   2  12   0 438.945 35.2475   3
  -2 -12   0 378.371 20.5145   2
   3  12   0 43.7034 10.9913   1
   3  12   0 62.6249 15.6293   3
  -3  12   0 41.8953 12.5187   1
  -3  12   0 30.1214 12.5597   3
  -4  12   0 -7.7718 8.95399   3
   4  12   0 -1.2829 8.21535   3
   4  12   0 -13.272 5.75580   1
  -4  12   0 0.82045 7.51274   1
  -5  12   0 83.4989 19.9701   3
   5  12   0 89.2095 16.1767   1
  -5  12   0 64.3819 24.9895   1
  -6  12   0 56.3336 18.2154   3
   6  12   0 50.0059 13.4110   1
   0  13   0 1.58876 8.23779   3
   0 -13   0 1.04621 3.65647   2
  -1 -13   0 443.527 26.0355   2
  -1  13   0 465.586 33.8773   1
  -1  13   0 441.333 38.9697   3
   1  13   0 437.964 32.0555   1
   1  13   0 500.296 39.7548   3
   2  13   0 25.0165 11.9158   3
  -2  13   0 41.8020 12.0660   1
  -2  13   0 29.6134 12.6366   3
   3  13   0 19.4133 8.83241   1
   3  13   0 42.9416 13.9463   3
  -3  13   0 37.3467 11.4275   1
  -3  13   0 19.3439 11.8050   3
  -4  13   0 9.60074 9.15100   1
   4  13   0 1.56494 7.37775   1
   4  13   0 -13.555 9.06953   3
  -4  13   0 10.4060 10.3976   3
  -5  13   0 303.057 37.9235   3
  -5  13   0 377.066 38.2730   1
   5  13   0 381.072 32.0800   1
   5  13   0 352.175 38.5647   3
  -6  13   0 4.86452 14.8970   3
   0 -14   0 261.666 18.7256   2
   0  14   0 209.732 26.7134   3
   0  14   0 259.029 23.9256   1
  -1  14   0 131.613 24.2235   3
  -1  14   0 139.675 20.1318   1
   1  14   0 131.838 22.8361   3
   1  14   0 121.081 17.4526   1
  -1 -14   0 168.845 13.2576   2
   2  14   0 9.36481 8.73730   3
  -2  14   0 7.89341 7.93967   1
  -2  14   0 12.2465 11.6205   3
   2  14   0 26.3202 9.57137   1
  -3  14   0 53.8487 14.4364   1
  -3  14   0 44.6775 15.1498   3
   3  14   0 49.2999 12.5622   1
   3  14   0 87.9758 20.7533   3
  -4  14   0 41.5281 16.7020   3
   4  14   0 22.4341 13.3207   3
   4  14   0 47.1024 12.5071   1
  -4  14   0 8.49090 9.53290   1
  -5  14   0 10.0903 15.5661   3
   5  14   0 10.6139 9.50119   1
   0  15   0 -0.5220 7.58635   3
   0  15   0 2.45575 6.62848   1
   0 -15   0 0.21991 5.09648   2
   1  15   0 5.63081 7.07406   1
  -1  15   0 12.2759 8.06575   1
   1  15   0 11.9064 9.64328   3
  -1  15   0 11.8581 12.3252   3
   1 -15   0 -2.8971 5.98032   2
   2  15   0 5.93922 11.0499   3
  -2  15   0 23.5436 12.8533   3
   2  15   0 16.3493 9.23484   1
  -2  15   0 12.5607 9.31820   1
   3  15   0 -11.434 7.48230   3
   3  15   0 16.3707 9.14295   1
  -3  15   0 -13.400 8.06546   3
  -3  15   0 4.41367 11.8754   1
   4  15   0 -19.504 7.04693   1
  -4  15   0 -13.582 7.66790   1
  -5  15   0 31.9137 16.3069   3
   5  15   0 7.52979 12.4315   1
   0 -16   0 25.0549 7.75554   2
   0  16   0 55.1639 11.8902   1
   1 -16   0 33.3746 10.4701   2
  -1  16   0 40.5678 11.3696   1
   1  16   0 25.5451 14.8747   3
  -1  16   0 12.8227 10.8957   3
   1  16   0 45.4151 11.3830   1
   2  16   0 45.6844 15.2885   3
   2  16   0 40.8486 11.7731   1
  -3  16   0 83.7905 21.6903   3
  -3  16   0 68.2162 17.2893   1
   3  16   0 58.3197 14.6151   1
  -4  16   0 69.5343 22.9179   3
   0  17   0 -7.0699 10.7735   3
   0  17   0 2.14024 7.46969   1
   0 -17   0 -12.158 6.58451   2
   1  17   0 121.106 28.8727   3
   1  17   0 96.5655 17.2252   1
  -1  17   0 98.8846 23.8607   3
   1 -17   0 93.9186 15.2558   2
  -1  17   0 119.688 19.7975   1
  -2  17   0 10.8153 9.48959   1
   2  17   0 9.35114 8.62544   1
  -2  17   0 4.74374 10.5082   3
   2 -17   0 -23.132 8.43248   2
   0  18   0 57.4831 14.3457   1
   1 -18   0 -22.128 14.1026   2
  -1  18   0 14.5173 12.2697   1
   1  18   0 -11.518 7.49377   1
  -1   0   1 834.499 41.1585   3
   1   0  -1 868.709 41.0105   1
  -1   0  -1 841.495 40.4311   3
   1   0  -1 890.243 41.4641   3
  -1   0   1 838.590 40.9152   1
   1   0   1 893.622 40.7499   3
  -1   0  -1 847.740 40.5896   1
   1   0   1 891.515 40.6969   1
  -2   0   1 131.595 11.2663   1
  -2   0  -1 139.492 11.3084   3
   2   0   1 135.757 11.2501   1
   2   0   1 140.558 11.4827   3
   2   0  -1 133.886 11.8088   3
   2   0  -1 134.045 11.5774   1
   2   0  -1 157.390 12.0413   1
  -2   0  -1 134.037 11.1843   1
  -2   0   1 131.501 11.4362   3
  -3   0   1 17.3831 5.64055   1
  -3   0  -1 12.8791 4.16199   3
  -3   0   1 17.5219 5.61656   3
   3   0   1 10.4226 4.84675   3
  -3   0  -1 12.1853 4.58821   1
   3   0  -1 11.8945 5.08272   1
   3   0  -1 21.6869 6.09964   1
   3   0  -1 24.0024 6.21621   3
   3   0   1 22.3498 6.23292   1
  -4   0  -1 5.95279 5.62306   1
  -4   0   1 11.9718 5.79124   1
  -4   0  -1 6.37000 4.82395   3
   4   0  -1 14.5029 6.71961   1
   4   0   1 5.52749 5.08803   1
   4   0   1 9.81014 5.12301   3
   4   0   1 12.7026 5.15235   1
  -4   0   1 10.5355 5.42433   3
   4   0  -1 7.90187 5.01958   3
   4   0  -1 9.22350 5.60561   1
   5   0   1 70.2051 13.1966   1
  -5   0   1 85.6991 15.2188   1
   5   0   1 76.6845 15.0105   3
  -5   0   1 67.9056 13.0049   3
   5   0  -1 72.2890 14.2283   3
  -5   0  -1 60.6329 13.6864   1
  -5   0  -1 74.5268 13.8615   3
   5   0  -1 59.4602 13.9118   1
   5   0   1 67.5362 14.2408   1
   5   0  -1 106.788 19.0349   1
  -6   0   1 64.4177 14.9392   1
  -6   0  -1 40.0101 12.2210   3
   6   0  -1 31.2358 11.8193   1
  -6   0   1 43.0100 12.1040   3
  -7   0  -1 30.6722 11.7250   1
   7   0   1 18.6914 12.1194   1
   7   0  -1 4.52441 19.6055   3
   7   0   1 11.7242 17.5334   3
   7   0  -1 19.6642 12.4208   1
  -7   0  -1 12.6409 9.34754   3
  -7   0   1 16.0671 11.3235   1
  -7   0   1 23.1769 10.8645   3
   8   0   1 112.791 32.5477   3
  -8   0   1 88.5965 20.6082   1
   8   0  -1 49.4591 28.6426   3
  -8   0  -1 101.406 19.9707   3
   8   0  -1 90.9791 21.0462   1
  -8   0   1 81.0585 19.5959   3
   9   0  -1 -16.107 21.3328   3
  -9   0   1 -4.8731 12.4385   3
  -9   0  -1 19.4447 12.5327   3
   9   0   1 -52.287 21.1461   3
   1  -1   1 7909.79 337.251   3
  -1   1   1 7596.25 337.560   1
  -1   1   1 7590.76 337.983   3
  -1  -1  -1 7532.35 336.871   1
  -1  -1  -1 7513.20 341.651   3
   1   1  -1 7919.84 338.130   3
   1   1  -1 7971.09 337.801   1
  -1  -1  -1 7798.00 336.992   1
   1   1  -1 7628.73 337.135   1
  -1  -1  -1 7520.82 337.049   3
   1   1  -1 7619.13 342.925   3
   1   1   1 7629.03 337.498   2
  -1   1  -1 7407.53 337.121   1
   1  -1  -1 8132.28 337.676   1
   1   1   1 7933.30 337.537   3
   1   1   1 7542.18 336.734   1
  -1   1  -1 7432.12 337.023   3
   1   1   1 7934.97 341.690   3
  -1  -1   1 7930.90 337.521   1
   1  -1  -1 7852.02 338.119   3
  -1  -1   1 7511.98 337.682   3
   1   1   1 8044.50 337.246   1
  -2   1   1 171.222 13.4203   1
   2   1  -1 166.914 13.1239   1
  -2  -1  -1 140.666 12.1146   3
   2  -1   1 180.628 13.4392   3
   2   1  -1 186.177 14.1032   3
   2  -1   1 159.943 14.0968   1
   2   1  -1 157.816 12.7482   1
  -2  -1  -1 150.975 12.4351   1
  -2   1   1 166.265 13.3741   3
  -2   1  -1 178.382 13.2955   1
  -2  -1   1 186.053 13.5477   1
   2  -1  -1 172.463 13.6292   3
  -2  -1   1 169.761 13.3944   1
  -2  -1   1 174.123 13.4018   3
   2   1   1 174.600 17.9768   3
   2   1   1 191.959 13.3554   1
   2   1   1 181.507 13.0914   1
   2   1   1 177.165 13.4086   3
  -2   1  -1 168.772 12.8653   3
   3  -1   1 103.591 11.6948   1
   3   1  -1 119.417 12.5738   1
   3  -1   1 106.847 12.0769   3
  -3  -1  -1 125.884 12.5713   1
  -3  -1  -1 125.572 12.4974   3
   3   1  -1 110.730 12.1580   1
  -3   1   1 107.492 12.3976   3
   3   1  -1 111.160 12.8209   3
  -3   1   1 109.968 12.4895   1
   3  -1  -1 133.856 13.1976   1
   3   1   1 139.076 13.4464   1
  -3   1  -1 162.589 14.4507   1
   3   1   1 135.815 13.5763   3
  -3  -1   1 150.710 14.0492   1
  -3  -1   1 145.193 13.5478   3
   3   1   1 151.932 13.6235   1
   3  -1  -1 131.871 13.6362   3
  -3   1  -1 155.242 13.5742   3
  -4  -1  -1 121.239 14.5509   1
  -4   1   1 140.686 15.3325   3
   4  -1   1 85.3780 13.1754   1
   4  -1   1 127.596 14.5631   3
   4   1  -1 94.3882 15.0088   1
   4   1  -1 97.1782 14.7622   1
   4   1  -1 101.486 15.8016   3
  -4  -1  -1 124.345 13.8263   3
  -4   1   1 127.198 17.3078   1
   4  -1  -1 117.599 13.8648   1
   4   1   1 129.190 14.2213   1
  -4  -1   1 122.198 14.3348   1
   4   1   1 112.331 14.5845   3
   4   1   1 88.8714 20.2604   3
  -4   1  -1 91.4332 14.0012   1
  -4   1  -1 116.444 13.5477   3
   4  -1  -1 132.172 15.5107   3
  -4  -1   1 113.024 13.7603   3
   4   1   1 114.760 13.6381   1
   5   1  -1 1269.23 71.1099   1
  -5   1   1 1252.46 70.7297   3
   5  -1   1 1266.24 72.7794   1
  -5  -1  -1 1310.17 70.2548   3
   5   1  -1 1136.65 71.3769   3
   5   1  -1 1273.98 71.6607   1
  -5   1   1 1224.27 71.1655   1
  -5  -1  -1 1214.21 70.4055   1
   5  -1   1 1146.95 70.4021   3
   5  -1  -1 1324.04 73.4639   1
   5  -1  -1 1187.20 71.5520   3
   5   1   1 1167.75 84.9788   3
  -5   1  -1 1224.06 69.6068   3
   5   1   1 1266.36 70.9242   1
   5   1   1 1308.53 71.2945   1
  -5   1  -1 1287.23 71.5945   1
   5   1   1 1191.21 71.6382   3
  -5  -1   1 1278.03 70.7533   3
  -5  -1   1 1228.87 70.6478   1
  -6   1   1 85.6107 16.8329   3
   6   1  -1 20.4975 19.7287   3
   6  -1   1 61.6737 15.8903   1
  -6   1   1 82.2986 17.1040   1
  -6  -1  -1 79.5531 19.6500   1
  -6  -1  -1 73.6663 15.3599   3
  -6  -1   1 77.5152 19.5897   1
   6   1   1 79.3660 26.0337   3
  -6  -1   1 87.0267 16.2536   3
   6  -1  -1 71.5205 17.0718   1
   6   1   1 66.8919 18.6843   1
  -6   1  -1 71.2983 16.1959   1
  -6   1  -1 80.3516 16.1009   3
  -7  -1  -1 50.1141 14.5629   3
   7   1  -1 73.1865 25.4174   3
  -7   1   1 60.9408 16.4130   1
  -7   1   1 58.8730 14.8133   3
  -7  -1  -1 72.4423 16.1196   1
   7   1  -1 44.7910 14.8947   1
   7  -1   1 36.4650 14.9293   1
   7   1   1 44.4545 14.5220   1
  -7  -1   1 40.0672 13.4396   1
  -7   1  -1 56.0888 15.7776   1
  -7  -1   1 39.5447 13.0492   3
  -7   1  -1 34.2883 12.9948   3
   7   1   1 45.9016 24.7049   3
   7  -1  -1 52.8245 15.0551   1
  -8   1   1 20.9603 13.2346   1
   8   1  -1 19.5632 16.3466   1
   8  -1   1 34.9017 14.0744   1
   8  -1   1 28.6607 24.0692   3
  -8   1   1 40.1096 15.9064   3
   8   1  -1 29.6989 26.6606   3
  -8  -1  -1 44.5815 15.0636   3
   8  -1  -1 20.8969 13.9996   1
  -8   1  -1 26.4250 14.8305   1
  -8  -1   1 51.4285 17.5701   1
  -8  -1   1 35.3434 14.4492   3
  -8   1  -1 22.6333 11.4584   3
   8  -1  -1 32.3689 20.3047   3
   8   1   1 47.5004 21.7838   3
   9   1  -1 92.4603 35.9625   3
   9  -1   1 -24.254 26.0247   3
  -9  -1  -1 69.1917 18.7676   3
  -9   1   1 85.1398 21.2748   3
   9  -1  -1 -9.8207 28.0316   3
  -9   1  -1 63.2185 18.0735   3
  -9  -1   1 52.8213 17.4085   3
   9   1   1 80.1624 32.9958   3
   0   2  -1 43.3049 4.39049   3
   0  -2   1 53.2889 4.93452   3
   0   2   1 43.5076 3.58199   1
   0  -2  -1 45.6867 3.67395   1
   0   2   1 44.9699 4.58061   3
   0  -2  -1 49.1022 4.82891   3
   0  -2   1 40.8781 3.94292   1
   0   2  -1 40.4272 3.81659   1
  -1  -2  -1 2024.95 93.8092   3
   1   2  -1 2019.12 89.4417   3
   1  -2   1 2073.65 88.7547   3
  -1   2   1 1922.67 89.4596   3
  -1  -2  -1 1993.30 87.7650   1
  -1  -2  -1 1891.02 87.5373   2
   1  -2   1 1982.85 88.1409   1
   1   2  -1 2005.38 87.9879   1
   1   2  -1 1955.91 86.5584   2
   1   2  -1 1969.37 93.9540   3
  -1   2   1 1983.22 88.6628   1
  -1   2  -1 1819.84 88.3873   3
  -1  -2   1 1863.44 88.7895   3
   1  -2  -1 1933.38 89.3078   3
  -1   2  -1 1912.69 88.3885   1
   1   2   1 1946.87 92.2768   3
   1   2   1 1945.18 87.4125   1
   1   2   1 2025.95 89.1334   3
  -1  -2   1 1857.53 87.9717   1
  -1  -2   1 1842.91 94.1876   3
   1   2   1 1895.24 87.3532   2
   1  -2  -1 1995.62 88.4330   1
   2  -2   1 242.616 16.6217   3
  -2  -2  -1 258.267 16.7099   1
   2  -2   1 244.496 16.3713   1
  -2   2   1 255.551 17.5520   3
   2   2  -1 225.981 22.3532   3
   2   2  -1 244.492 17.6310   3
   2   2  -1 255.181 16.3292   1
  -2   2   1 252.348 17.4469   1
  -2  -2  -1 261.915 16.7784   3
  -2   2  -1 223.846 16.3259   3
  -2  -2   1 227.555 16.5582   3
   2   2   1 231.511 15.7614   1
   2   2   1 245.103 16.7207   1
   2   2   1 247.274 16.8256   2
  -2  -2   1 236.899 18.4632   1
   2  -2  -1 220.317 16.7235   3
   2   2   1 228.214 21.3941   3
  -2   2  -1 234.289 16.7019   1
   2  -2  -1 209.934 15.8352   1
   3   2  -1 1042.85 55.6403   3
   3  -2   1 1100.84 53.9065   1
  -3  -2  -1 1200.42 54.8557   3
   3   2  -1 1137.21 54.3295   1
  -3   2   1 1086.49 55.1639   3
  -3  -2  -1 1094.25 53.8547   1
   3   2  -1 1176.95 68.2658   3
   3  -2   1 940.450 53.4229   3
  -3   2   1 1092.02 55.2004   1
   3   2  -1 1041.85 54.4442   1
   3  -2  -1 904.424 52.4368   1
  -3  -2   1 924.628 53.1266   3
   3   2   1 943.391 52.3395   1
   3   2   1 932.797 54.0433   3
  -3   2  -1 938.802 53.4921   1
   3  -2  -1 955.846 54.2658   3
  -3   2  -1 924.430 52.8369   3
   3   2   1 942.781 52.9792   1
  -3  -2   1 889.723 52.4112   1
   3   2   1 949.561 63.0325   3
  -3  -2   1 966.558 53.9883   1
   4   2  -1 146.148 15.1878   1
  -4   2   1 134.922 15.0136   3
  -4   2   1 149.455 16.2254   1
  -4  -2  -1 124.036 14.2544   1
   4   2  -1 108.686 16.9133   3
   4   2  -1 115.524 16.8132   1
   4  -2   1 103.340 16.0904   3
   4   2  -1 123.696 24.7206   3
   4  -2   1 148.598 15.1193   1
  -4  -2  -1 158.917 15.3384   3
   4  -2  -1 127.011 15.4494   3
  -4   2  -1 126.907 15.1991   1
   4  -2  -1 112.619 17.9274   1
  -4  -2   1 133.234 15.0045   3
   4   2   1 124.839 14.0401   1
   4   2   1 135.901 24.5141   3
   4   2   1 120.957 15.5305   3
  -4   2  -1 118.109 14.6950   3
  -4  -2   1 161.080 15.8718   1
   4   2   1 139.146 15.1417   1
  -5   2   1 123.193 18.7446   3
  -5  -2  -1 122.560 17.9812   1
   5   2  -1 88.2992 24.2914   3
  -5  -2  -1 153.089 16.9932   3
   5   2  -1 118.039 17.5915   1
  -5   2   1 135.377 19.7658   1
   5   2  -1 114.963 19.1536   3
   5   2  -1 123.361 18.8938   1
   5  -2   1 123.328 18.6054   3
   5   2   1 76.1935 21.6733   3
  -5  -2   1 101.356 16.6318   3
   5   2   1 91.3166 16.0490   1
  -5  -2   1 88.3369 15.8762   1
  -5   2  -1 93.3430 16.5135   1
  -5   2  -1 129.181 15.9862   3
   5  -2  -1 82.5389 16.1362   3
   5   2   1 115.455 19.0218   3
   5   2   1 90.3239 15.8453   1
   6   2  -1 43.1967 21.9194   3
  -6  -2  -1 74.4327 16.0782   1
  -6   2   1 62.5359 15.3288   1
   6  -2   1 67.6383 16.5148   1
  -6  -2  -1 51.1862 13.4584   3
  -6   2   1 47.2296 12.9884   3
   6   2   1 26.4874 17.8014   3
  -6   2  -1 62.6867 14.5062   3
  -6   2  -1 62.3349 15.6280   1
   6   2   1 40.3630 12.2138   1
  -6  -2   1 64.2392 14.5327   3
   6  -2  -1 49.8053 14.1613   1
   7  -2   1 87.8047 19.3949   1
  -7   2   1 88.4838 18.2859   3
   7   2  -1 75.7371 18.4125   1
  -7  -2  -1 83.0014 17.2075   3
  -7   2   1 70.1068 17.0885   1
   7   2  -1 106.302 32.3291   3
  -7   2  -1 69.7367 15.5029   3
  -7  -2   1 91.2322 18.5971   3
   7   2   1 48.7182 25.7867   3
  -7   2  -1 77.6184 19.1675   1
   7   2   1 81.6071 19.1041   1
   7  -2  -1 66.7265 18.3650   1
   8  -2   1 82.9541 20.2190   1
   8   2  -1 96.8419 35.1733   3
  -8   2   1 80.8273 18.1225   3
  -8  -2  -1 65.0889 18.7825   3
  -8   2   1 116.738 24.0178   1
  -8   2  -1 78.3842 19.4815   1
   8  -2  -1 81.2899 21.6881   1
   8   2   1 60.9268 27.1013   3
  -8  -2   1 107.570 20.4320   3
   8   2   1 99.8850 26.1267   1
  -8   2  -1 89.8669 18.8330   3
   0   3   1 1933.13 87.0688   1
   0   3  -1 1937.56 88.6296   3
   0  -3  -1 1903.91 86.9824   1
   0  -3   1 1984.25 89.4342   3
   0   3   1 1983.01 88.9635   3
   0  -3  -1 1955.48 89.0082   3
   0  -3   1 1940.57 87.4551   1
   0   3  -1 1910.61 87.4299   1
   1  -3   1 867.633 40.1198   1
   1   3  -1 831.878 36.6464   2
  -1  -3  -1 862.664 45.8368   3
   1   3  -1 866.005 39.7073   1
   1   3  -1 863.069 45.2993   3
   1  -3   1 893.666 40.9797   3
   1   3  -1 891.726 41.8621   3
  -1   3   1 879.147 40.5996   1
  -1   3   1 869.284 42.1294   3
  -1  -3  -1 868.310 39.4684   1
  -1  -3  -1 822.358 38.6460   2
   1  -3  -1 780.561 39.5915   1
   1   3   1 773.722 38.7736   1
   1  -3  -1 761.445 40.8783   3
  -1  -3   1 705.888 37.0424   2
  -1  -3   1 723.378 45.3538   3
  -1   3  -1 760.683 40.6494   3
   1   3   1 776.540 37.5137   2
  -1   3  -1 797.634 40.1364   1
   1   3   1 853.006 43.9747   3
  -1  -3   1 770.824 39.5574   1
  -2  -3  -1 37.3420 7.40590   1
  -2   3   1 43.1655 7.71455   3
   2   3  -1 59.2722 12.8880   3
   2   3  -1 42.9773 6.49453   2
   2   3  -1 42.7988 7.81688   3
   2  -3   1 53.2951 7.61212   1
   2  -3   1 38.2021 6.98661   3
   2   3  -1 39.2583 6.19661   1
  -2  -3  -1 43.4832 11.7217   3
  -2   3   1 40.6977 7.04110   1
  -2   3  -1 48.0059 7.61123   3
   2  -3  -1 52.5523 8.53198   3
   2  -3  -1 50.3429 7.38901   1
  -2  -3   1 41.0460 6.97280   3
  -2   3  -1 43.3547 7.33176   1
  -2  -3   1 22.1093 9.25928   3
   2   3   1 57.7796 6.62036   2
   2   3   1 49.6869 8.14873   3
   2   3   1 52.0745 6.25097   1
   2   3   1 43.9096 10.0033   3
  -2  -3   1 49.2535 7.77177   1
  -3  -3  -1 873.121 49.2930   3
   3   3  -1 866.235 51.2851   3
  -3   3   1 909.407 50.9729   1
   3   3  -1 864.832 66.5448   3
   3   3  -1 935.347 51.0474   1
  -3   3   1 855.150 50.4440   3
   3  -3   1 902.568 49.1283   1
  -3  -3  -1 885.112 49.9054   1
   3  -3   1 871.368 50.0299   3
   3   3  -1 859.787 48.6530   1
  -3  -3   1 958.988 54.4225   3
   3   3   1 982.385 50.9534   1
  -3   3  -1 917.208 50.7795   1
   3   3   1 952.625 60.6506   3
   3  -3  -1 957.262 49.9775   1
   3   3   1 926.277 48.9000   1
   3   3   1 905.412 49.9825   2
   3  -3  -1 972.420 51.7549   3
  -3  -3   1 982.317 51.0936   1
  -3   3  -1 941.565 50.6474   3
   3   3   1 961.368 52.0925   3
   4  -3   1 538.384 34.9843   1
   4   3  -1 508.356 34.2421   1
   4   3  -1 553.823 48.4187   3
  -4  -3  -1 533.141 34.9843   3
   4  -3   1 553.174 36.2304   3
   4   3  -1 519.063 36.2085   1
   4   3  -1 425.179 35.1143   3
  -4   3   1 566.651 37.3350   1
  -4   3   1 561.594 37.0525   3
   4  -3  -1 501.321 34.5246   1
  -4   3  -1 539.126 35.8094   3
   4   3   1 524.839 37.3146   3
   4  -3  -1 596.531 38.1684   3
   4   3   1 585.055 47.9733   3
  -4  -3   1 540.195 35.7708   3
  -4   3  -1 613.866 37.8775   1
   4   3   1 546.530 34.7867   1
   4   3   1 550.220 36.0819   1
   4   3   1 527.118 36.5724   2
  -5  -3  -1 731.169 46.4252   3
  -5   3   1 761.410 49.5534   1
  -5   3   1 721.631 48.3633   3
   5   3  -1 741.086 63.3393   3
   5  -3   1 644.964 46.7126   3
   5   3  -1 853.448 55.8951   1
   5   3  -1 718.083 46.3420   1
   5   3   1 624.417 44.4949   1
   5   3   1 765.351 48.3162   1
   5   3   1 819.137 51.7947   3
   5  -3  -1 797.201 50.3011   3
   5   3   1 704.313 48.8516   2
   5   3   1 721.977 61.0612   3
  -5   3  -1 708.311 48.3104   1
  -5   3  -1 692.640 46.7085   3
  -5  -3   1 755.108 47.6368   3
  -6  -3  -1 54.7448 12.9036   3
  -6   3   1 60.2766 13.0143   3
   6   3  -1 65.7720 17.1630   1
  -6   3   1 47.4481 14.6064   1
   6   3   1 67.0616 16.7361   1
   6   3   1 57.8817 20.5724   3
  -6   3  -1 56.9641 13.9534   1
  -6   3  -1 72.1558 15.2760   3
  -7   3   1 95.4686 20.3457   1
  -7   3   1 106.887 19.4842   3
   7   3  -1 128.619 31.5394   3
   7  -3   1 68.1614 18.0462   1
   7   3  -1 78.5721 17.6814   1
  -7  -3  -1 110.239 18.5901   3
   7   3   1 64.2060 28.4068   3
   7   3   1 86.3090 19.4473   1
   7  -3  -1 66.5560 19.6452   1
  -7   3  -1 76.5949 18.1166   1
  -7   3  -1 89.0700 17.3367   3
  -7  -3   1 86.0720 18.1859   3
   8   3  -1 37.3777 18.1549   3
   8  -3   1 30.5750 15.4239   1
   8   3  -1 14.8727 14.5868   1
  -8   3   1 42.6026 14.7678   3
  -8   3   1 32.3146 14.4715   1
  -8  -3  -1 55.5800 15.7250   3
  -8   3  -1 32.5392 14.7549   1
  -8   3  -1 15.2905 12.6407   3
  -8  -3   1 32.7487 13.0012   3
   8   3   1 29.2378 22.3088   3
   8  -3  -1 35.3379 14.3412   1
   0  -4   1 1.36269 2.89991   3
   0   4  -1 1.74447 1.92118   1
   0  -4   1 4.22919 2.52521   1
   0  -4  -1 6.91659 2.61513   1
   0  -4  -1 4.61512 3.06547   3
   0   4   1 1.97719 2.78469   3
   0   4   1 4.31575 2.49579   1
   0   4  -1 5.81122 3.19487   3
   1   4  -1 65.5545 6.68917   1
  -1  -4  -1 58.5253 10.1047   3
  -1   4   1 52.5294 8.12908   3
   1  -4   1 55.2407 6.59562   1
   1  -4   1 71.6562 7.78639   3
   1   4  -1 56.0705 9.44941   3
  -1   4   1 64.9976 6.88989   1
  -1  -4  -1 60.8266 6.27690   1
  -1  -4  -1 50.8830 5.15542   2
   1   4   1 92.4340 7.20451   1
  -1  -4   1 75.5958 6.99024   1
  -1   4  -1 78.4666 8.53828   3
  -1   4  -1 84.7359 7.79287   1
   1   4   1 103.138 10.5788   3
   1   4   1 79.8003 5.15323   2
  -1  -4   1 107.878 12.6022   3
   2  -4   1 1623.88 85.0712   3
   2   4  -1 1837.18 84.2989   1
  -2  -4  -1 1808.24 84.6385   1
  -2   4   1 1800.69 87.5424   3
  -2  -4  -1 1754.61 96.7270   3
   2   4  -1 1742.54 87.1553   3
   2   4  -1 1899.01 95.0780   3
   2  -4   1 1860.19 85.1152   1
  -2   4   1 1823.29 86.2347   1
   2   4  -1 1776.19 81.8493   2
   2  -4  -1 1726.29 86.3636   3
   2  -4  -1 1827.02 84.9088   1
   2   4   1 1811.38 92.6816   3
  -2  -4   1 1780.31 85.1103   1
  -2  -4   1 1787.08 97.5699   3
   2   4   1 1762.08 86.8889   3
  -2   4  -1 1757.33 86.4658   3
   2   4   1 1831.44 83.7756   1
  -2   4  -1 1717.08 85.5780   1
   2   4   1 1774.61 82.6024   2
   3  -4   1 22.9259 6.63555   3
  -3  -4  -1 18.0177 5.96973   1
   3   4  -1 20.8219 6.56342   1
  -3  -4  -1 23.5137 10.1392   3
  -3   4   1 16.5658 6.06541   1
   3   4  -1 23.7981 5.99332   1
   3  -4   1 26.8820 6.61209   1
   3   4  -1 16.0604 8.96683   3
  -3   4   1 22.2780 6.83589   3
   3   4  -1 25.6342 7.08348   3
   3   4  -1 19.4932 5.81387   2
  -3  -4   1 33.0108 7.57054   1
   3   4   1 25.8951 9.71833   3
   3   4   1 33.7304 8.71830   3
  -3   4  -1 41.9176 8.92847   3
   3  -4  -1 38.4961 7.76569   1
   3   4   1 35.9012 8.03808   1
   3   4   1 35.7721 7.00025   1
   3  -4  -1 41.5952 8.94368   3
  -3   4  -1 38.0549 7.70597   1
  -3  -4   1 30.2782 7.21627   3
   4   4  -1 491.783 37.3944   3
  -4   4   1 508.071 36.1793   3
  -4   4   1 544.892 37.4579   1
   4   4  -1 524.388 47.0294   3
   4  -4   1 520.797 36.2626   3
   4   4  -1 506.326 33.9948   1
   4   4  -1 551.178 35.7603   2
  -4  -4  -1 557.670 36.8589   1
   4  -4   1 580.264 35.6677   1
  -4  -4  -1 584.072 36.2635   3
   4   4  -1 549.103 36.9224   1
   4   4   1 497.399 37.8349   3
   4   4   1 532.901 36.0855   1
  -4   4  -1 525.010 37.0314   1
  -4   4  -1 520.535 35.5386   3
   4   4   1 539.537 35.8130   2
  -4  -4   1 552.399 36.9553   1
   4  -4  -1 579.183 37.8162   3
   4   4   1 521.617 34.3779   1
  -4  -4   1 534.494 35.6449   3
   4   4   1 544.625 46.7831   3
   4  -4  -1 502.120 34.4165   1
  -5   4   1 102.839 16.5882   3
   5   4  -1 75.8948 21.9777   3
   5   4  -1 111.275 16.2334   1
  -5  -4  -1 112.776 17.4644   3
   5   4  -1 82.1223 15.6298   2
  -5   4   1 109.836 18.3184   1
   5  -4   1 89.9799 16.8080   3
   5  -4  -1 73.9610 15.3805   3
   5   4   1 89.9099 15.0125   1
   5   4   1 93.9992 23.2987   3
  -5   4  -1 90.6854 16.0622   3
  -5  -4   1 93.6775 15.8012   3
   5   4   1 120.173 19.1003   1
  -5   4  -1 102.508 17.9635   1
   5   4   1 112.340 18.2988   2
  -6   4   1 51.2801 12.8438   1
  -6  -4  -1 43.1549 12.6723   3
   6   4  -1 23.9455 18.1755   3
   6   4  -1 57.5989 13.7178   1
  -6   4   1 55.4169 13.5611   3
   6   4  -1 47.7239 14.7974   2
  -6   4  -1 63.4518 15.8070   1
   6   4   1 78.3531 23.8717   3
  -6   4  -1 48.9491 13.1094   3
  -6  -4   1 40.3236 12.2472   3
   6   4   1 71.4622 17.2695   2
   7   4  -1 15.7092 17.7413   3
  -7   4   1 22.0424 11.8763   3
  -7   4   1 22.9637 11.6063   1
   7   4  -1 27.9296 10.1150   1
  -7  -4  -1 13.5726 10.5036   3
   7  -4  -1 27.4346 13.1592   1
   7   4   1 30.9329 13.0721   1
   7   4   1 9.24510 17.2134   3
  -7   4  -1 26.9274 11.3231   3
  -7  -4   1 18.1466 9.45960   3
  -7   4  -1 9.83574 10.1957   1
  -8   4   1 28.7063 14.7274   1
  -8  -4  -1 62.6843 17.6882   3
   8  -4   1 41.2014 18.9195   1
  -8   4   1 68.5414 17.8664   3
   8   4  -1 28.9773 13.9218   1
  -8   4  -1 28.8675 14.4642   1
  -8   4  -1 28.0430 12.8048   3
   8  -4  -1 42.0459 16.7117   1
   8   4   1 38.7022 24.2999   3
   0  -5   1 425.198 26.4047   3
   0   5   1 433.104 25.7789   3
   0   5   1 407.381 22.9021   1
   0   5  -1 403.896 24.9581   3
   0  -5  -1 431.504 26.1938   3
   0   5  -1 425.778 23.5144   1
   0  -5   1 407.660 23.4021   1
  -1   5   1 158.740 12.7286   1
   1  -5   1 144.545 12.7682   3
  -1  -5  -1 149.796 10.0402   2
   1  -5   1 172.045 12.6862   1
   1   5  -1 169.299 15.7999   3
   1   5  -1 157.276 12.0581   1
  -1   5   1 169.748 14.7777   3
  -1  -5  -1 167.330 13.4818   1
  -1  -5  -1 137.808 16.0266   3
  -1  -5   1 171.995 9.40910   2
   1  -5  -1 194.439 13.0497   1
  -1  -5   1 193.780 12.8974   1
   1  -5  -1 179.742 14.1553   3
   1   5   1 183.133 12.2813   1
  -1   5  -1 169.532 14.1419   3
  -1   5  -1 182.156 13.2007   1
   1   5   1 170.342 14.9681   3
  -1  -5   1 185.649 18.4610   3
   2   5  -1 844.735 51.2710   3
  -2   5   1 810.225 45.0794   3
   2  -5   1 762.334 42.8221   3
  -2   5   1 833.011 43.6548   1
  -2  -5  -1 778.701 52.8664   3
   2   5  -1 721.078 36.7332   2
   2   5  -1 748.767 44.0767   3
   2  -5   1 883.339 42.6449   1
   2   5  -1 816.362 41.2877   1
  -2  -5  -1 753.112 39.5834   2
  -2  -5  -1 830.284 41.9534   1
   2   5   1 810.629 40.7736   1
  -2  -5   1 755.549 53.5943   3
  -2  -5   1 752.949 41.7598   1
   2  -5  -1 800.446 41.8985   1
   2   5   1 728.162 37.6089   2
   2   5   1 819.695 48.8044   3
   2   5   1 817.223 44.6115   3
  -2   5  -1 759.645 43.8382   3
   2  -5  -1 753.742 43.3744   3
  -2   5  -1 760.022 42.6646   1
  -3  -5  -1 434.196 27.8713   1
   3  -5   1 368.505 27.4063   3
   3   5  -1 399.200 28.2628   1
   3   5  -1 409.987 24.7640   2
   3  -5   1 411.348 27.1403   1
   3   5  -1 388.567 29.3688   3
  -3  -5  -1 361.400 37.2836   3
   3   5  -1 422.300 26.5697   1
  -3   5   1 445.297 29.5485   1
   3   5  -1 423.747 36.7527   3
  -3   5   1 418.939 30.0290   3
  -3  -5   1 420.670 28.0676   1
   3   5   1 390.250 27.8740   1
  -3   5  -1 399.163 28.3306   1
   3  -5  -1 369.374 27.9618   3
   3   5   1 416.874 28.9633   1
  -3  -5   1 350.122 37.1657   3
   3   5   1 384.670 28.9366   3
  -3   5  -1 405.291 28.8028   3
   3  -5  -1 424.291 27.1180   1
   3   5   1 450.298 25.9681   2
   3   5   1 447.295 35.8401   3
   4   5  -1 359.579 37.6009   3
  -4  -5  -1 332.084 27.3101   1
   4   5  -1 322.094 25.3990   1
  -4   5   1 352.333 28.8751   3
   4   5  -1 365.377 25.9808   2
   4  -5   1 315.780 26.8810   3
   4   5  -1 269.085 27.2846   3
   4   5  -1 324.866 30.1248   1
   4  -5   1 348.701 26.5168   1
  -4   5   1 356.587 29.0824   1
   4   5   1 350.964 25.3989   1
  -4  -5   1 371.391 32.4276   1
   4  -5  -1 396.090 27.9035   1
  -4   5  -1 388.769 29.4763   1
   4   5   1 395.149 37.7818   3
  -4   5  -1 410.545 29.7623   3
   4   5   1 361.823 28.1227   1
   4   5   1 376.727 26.5949   2
   4   5   1 385.247 30.5656   3
   4  -5  -1 381.051 29.4722   3
  -5   5   1 293.251 27.8787   3
   5  -5   1 290.188 27.0677   3
   5   5  -1 239.729 38.8928   3
  -5   5   1 277.487 27.3158   1
   5   5  -1 247.916 24.6016   2
   5   5  -1 274.124 24.6382   1
   5   5   1 340.388 27.7556   2
   5   5   1 302.867 25.1783   1
   5   5   1 277.116 36.0350   3
  -5   5  -1 318.983 28.9099   1
  -5   5  -1 317.513 27.7059   3
  -5  -5   1 328.159 27.8149   3
   5  -5  -1 326.263 28.9886   3
  -6   5   1 47.8326 14.0777   3
   6   5  -1 60.8489 13.0250   1
   6   5  -1 30.5098 11.6248   2
  -6   5   1 55.6678 14.8759   1
   6   5  -1 52.2890 18.8054   3
   6   5   1 71.1929 23.4336   3
  -6   5  -1 38.0397 12.9884   3
   6   5   1 11.7464 10.7654   2
  -6   5  -1 36.5688 12.4531   1
   6   5   1 34.7833 11.8358   1
  -6  -5   1 43.6156 11.0648   3
   7   5  -1 -11.330 14.1160   3
   7   5  -1 10.6631 8.92766   1
  -7   5   1 27.1552 12.3549   1
  -7   5   1 15.1359 11.2691   3
   7   5   1 3.37932 14.6609   3
   7   5   1 4.44067 8.19812   1
  -7   5  -1 0.00141 9.02812   3
  -7   5  -1 3.45693 12.3027   1
   8   5  -1 2.68742 19.7745   3
  -8   5   1 15.0958 13.9136   3
   8  -5   1 2.94885 16.7118   1
  -8   5   1 29.1313 14.1827   1
   8   5  -1 6.42975 9.81261   1
   8  -5  -1 20.5272 15.2356   1
   8   5   1 4.03711 11.8442   1
  -8   5  -1 28.4832 12.6986   3
   8   5   1 36.2016 24.6636   3
  -8   5  -1 33.5731 14.6966   1
   0  -6  -1 4.28248 4.27404   3
   0   6  -1 2.59475 3.79023   3
   0   6   1 1.07916 3.13340   3
   0  -6  -1 12.7315 4.33939   1
   0  -6   1 5.75362 4.55874   3
   0   6   1 6.16198 3.27875   1
   0   6  -1 5.03735 3.18873   1
   0  -6   1 -3.6274 2.38290   1
  -1  -6  -1 338.756 21.7753   1
  -1   6   1 362.450 23.0837   1
   1  -6   1 372.010 22.9261   1
  -1   6   1 373.734 25.6511   3
  -1  -6  -1 352.798 19.5469   2
   1   6  -1 384.057 26.4513   3
   1   6  -1 381.007 22.5116   1
   1  -6   1 359.398 24.0323   3
  -1  -6  -1 340.564 28.4761   3
  -1  -6   1 363.242 29.7218   3
  -1   6  -1 369.602 23.2250   1
  -1  -6   1 404.291 23.0737   1
  -1   6  -1 360.746 24.9040   3
  -1  -6   1 367.745 18.7228   2
   1  -6  -1 411.554 23.2886   1
   1   6   1 382.508 22.3081   1
   1   6   1 438.065 27.0811   3
   1  -6  -1 414.354 25.3757   3
   2   6  -1 256.097 14.4088   2
   2   6  -1 313.538 20.0223   1
   2  -6   1 254.143 20.6549   3
  -2  -6  -1 244.866 27.3670   3
  -2   6   1 289.739 21.0866   1
   2   6  -1 323.584 23.4756   3
  -2  -6  -1 298.974 19.8325   1
   2   6  -1 302.593 26.3806   3
  -2  -6  -1 303.901 18.0559   2
  -2   6   1 283.061 23.2282   3
   2  -6   1 316.941 20.7247   1
   2  -6  -1 307.253 20.5618   1
  -2   6  -1 301.866 22.7735   3
  -2  -6   1 304.571 29.8272   3
   2   6   1 303.834 22.7569   3
   2   6   1 296.527 25.1641   3
   2   6   1 285.715 15.5525   2
   2   6   1 297.187 19.1712   1
  -2   6  -1 301.454 21.6778   1
  -2  -6   1 294.584 20.1870   1
   2  -6  -1 267.706 21.1173   3
   3   6  -1 620.998 46.3666   3
  -3  -6  -1 525.632 35.4555   1
   3   6  -1 599.859 40.1796   3
  -3   6   1 601.044 38.0835   1
   3   6  -1 646.888 35.6903   1
   3  -6   1 634.460 36.8229   1
   3   6  -1 626.961 31.5563   2
   3  -6   1 629.250 37.7140   3
  -3   6   1 612.882 39.5716   3
  -3   6  -1 541.029 37.0702   1
   3   6   1 552.561 42.9619   3
  -3   6  -1 594.844 38.6516   3
  -3  -6   1 414.532 53.6816   3
   3   6   1 585.485 31.9507   2
   3  -6  -1 597.571 38.1732   3
   3   6   1 586.155 34.4575   1
  -3  -6   1 588.120 36.6308   1
   3  -6  -1 597.563 39.4867   1
   4   6  -1 43.7447 8.44357   2
   4   6  -1 49.4486 12.2042   1
  -4   6   1 48.8028 11.2249   3
   4   6  -1 44.6348 13.8348   3
  -4  -6  -1 40.8511 10.1923   1
   4   6  -1 30.7448 8.38340   1
  -4   6   1 32.9333 10.1954   1
   4  -6   1 33.4677 11.2638   3
   4   6   1 37.7463 8.59862   1
   4   6   1 59.5985 16.1525   3
  -4   6  -1 42.3064 9.62077   1
   4   6   1 59.8951 12.7506   1
   4  -6  -1 37.1163 10.7800   3
   4   6   1 53.6738 9.84650   2
  -4  -6   1 53.0746 12.3568   1
   4   6   1 53.0273 13.2889   3
  -4   6  -1 39.0247 10.6349   3
   5   6  -1 186.687 19.6606   2
   5   6  -1 176.350 31.9964   3
  -5   6   1 211.228 23.5780   1
  -5   6   1 236.001 24.5827   3
   5  -6   1 219.435 22.8123   3
   5   6  -1 208.650 20.2688   1
   5   6   1 172.405 19.4733   2
   5   6   1 167.116 30.9436   3
  -5   6  -1 194.388 21.9997   3
  -5   6  -1 218.415 24.3394   1
   5   6   1 190.872 19.6222   1
   6   6  -1 19.2558 10.5668   2
   6   6  -1 16.9639 9.31614   1
  -6   6   1 20.3750 10.7528   1
   6   6  -1 10.0543 14.1300   3
  -6   6  -1 30.8955 11.7561   3
   6   6   1 38.2838 17.1418   3
   6   6   1 17.5183 10.3350   2
   6   6   1 31.3440 11.3907   1
  -6   6  -1 29.9923 12.0903   1
   7   6  -1 61.0367 15.2817   1
  -7   6   1 42.5572 15.9807   1
   7   6  -1 96.5662 29.5582   3
  -7   6   1 64.9087 17.6571   3
  -7   6  -1 66.7285 17.6587   1
  -7   6  -1 55.7817 16.1999   3
   7   6   1 77.1397 19.7517   3
   7   6   1 80.9117 16.7324   1
  -8   6   1 38.9094 15.4039   3
   8   6  -1 18.9243 19.5417   3
   8   6  -1 21.1153 13.0026   1
  -8   6  -1 42.5599 15.1625   3
   8   6   1 27.6217 20.5850   3
   8   6   1 15.5771 12.9367   1
   0   7  -1 134.706 11.6141   1
   0  -7  -1 110.907 13.4767   3
   0   7   1 126.909 13.5191   3
   0  -7   1 111.898 11.0849   1
   0   7   1 136.033 11.4923   1
   0  -7  -1 115.563 11.0398   1
   0  -7   1 114.936 14.0653   3
   0   7  -1 122.730 15.3787   3
  -1  -7  -1 756.301 36.5098   2
  -1  -7  -1 725.986 48.1117   3
  -1   7   1 799.944 44.8864   3
   1   7  -1 718.331 39.9447   1
   1  -7   1 748.687 40.5701   1
   1   7  -1 799.693 44.9208   3
  -1  -7  -1 761.343 40.1810   1
   1  -7   1 726.837 42.2087   3
   1   7   1 796.354 44.6184   3
   1   7   1 771.792 40.0076   1
  -1  -7   1 742.757 35.4650   2
  -1  -7   1 704.062 48.8449   3
  -1   7  -1 749.545 41.0038   1
  -1  -7   1 715.454 40.0450   1
   1  -7  -1 768.058 42.8596   3
   1  -7  -1 732.447 40.0578   1
   2   7  -1 100.380 16.0498   3
  -2  -7  -1 92.7940 10.3414   1
  -2  -7  -1 77.5986 17.8492   3
  -2   7   1 119.040 12.5893   1
   2  -7   1 104.435 11.8164   1
   2   7  -1 92.2607 12.0637   3
  -2  -7  -1 90.6878 8.41214   2
  -2   7   1 106.294 13.6304   3
   2  -7   1 86.8564 11.2492   3
   2   7  -1 91.1128 10.2571   1
   2   7   1 81.0663 6.72687   2
  -2   7  -1 101.027 11.5201   1
   2  -7  -1 89.3177 13.4575   3
  -2   7  -1 102.530 12.6535   3
   2  -7  -1 98.3784 10.7923   1
   2   7   1 105.936 16.2126   3
  -2  -7   1 66.3376 15.8246   3
  -2  -7   1 81.2847 11.4798   1
   2   7   1 102.215 11.4994   1
  -3  -7  -1 136.597 14.7254   1
   3   7  -1 179.787 22.4445   3
   3  -7   1 144.668 15.7229   3
   3   7  -1 178.564 18.7085   3
   3   7  -1 144.624 9.49033   2
  -3   7   1 155.181 16.4308   1
   3  -7   1 135.848 14.5844   1
  -3  -7  -1 100.220 23.6993   3
  -3   7   1 132.278 17.1560   3
   3   7  -1 158.087 14.2605   1
  -3  -7   1 113.470 23.4661   3
   3   7   1 150.400 13.8248   1
   3  -7  -1 143.199 14.5592   1
   3  -7  -1 144.835 16.3652   3
  -3   7  -1 136.868 15.5748   1
  -3  -7   1 137.892 15.1410   1
  -3   7  -1 155.441 17.7387   3
   3   7   1 142.676 10.4814   2
   3   7   1 122.682 15.7448   3
   3   7   1 107.492 19.4072   3
  -4   7   1 353.463 30.3653   3
  -4  -7  -1 380.702 28.9789   1
   4   7  -1 375.823 26.7329   1
   4   7  -1 319.729 28.8860   1
   4   7  -1 367.490 37.3527   3
  -4   7   1 375.273 30.8615   1
   4  -7   1 373.544 29.0411   3
   4   7  -1 401.603 23.9722   2
   4  -7  -1 320.535 28.4406   3
   4   7   1 390.852 37.3457   3
   4   7   1 338.772 28.6922   1
  -4   7  -1 296.536 28.4951   3
  -4   7  -1 307.606 28.4837   1
  -4  -7   1 375.300 29.5681   1
   4   7   1 354.705 23.5488   2
   4   7   1 375.719 26.5338   1
   5   7  -1 11.3007 11.5544   3
  -5   7   1 5.85368 8.12609   3
   5   7  -1 27.1029 8.51844   2
  -5   7   1 19.3095 9.59380   1
   5   7  -1 17.9292 6.89796   1
   5   7   1 13.7486 11.0268   3
  -5   7  -1 26.9566 8.80333   3
   5   7   1 18.5891 8.01536   2
   5   7   1 24.6758 8.28926   1
  -5   7  -1 6.49841 8.02078   1
   6   7  -1 104.723 18.0392   1
  -6   7   1 74.8098 17.0594   3
   6   7  -1 100.403 17.7186   2
   6   7  -1 60.5269 23.2290   3
  -6   7   1 81.2545 17.9262   1
  -6   7  -1 106.953 20.5162   1
   6   7   1 102.998 27.1178   3
   6   7   1 80.6805 15.8463   1
   6   7   1 105.056 17.4986   2
   7   7  -1 5.97553 15.7532   3
  -7   7   1 19.5243 12.0960   1
   7   7  -1 3.48579 9.11367   1
  -7   7   1 27.1005 13.0551   3
   7   7   1 15.7825 17.6790   3
   7   7   1 24.9118 9.98306   1
  -7   7  -1 -3.3818 10.4541   3
  -7   7  -1 16.4184 12.9396   1
  -8   7   1 -5.0600 12.5556   3
   8   7  -1 21.5671 12.6698   1
  -8   7  -1 14.8015 13.2588   3
   8   7   1 23.2506 22.8303   3
   8   7   1 11.9978 11.9821   1
   0   8   1 925.843 48.4258   1
   0   8  -1 896.807 48.6029   1
   0  -8  -1 858.866 53.4539   3
   0   8   1 940.339 52.7353   3
   0  -8   1 970.405 49.1322   1
   0  -8  -1 932.689 48.3292   1
   0  -8   1 896.430 54.5102   3
   0   8  -1 983.168 52.7818   3
   1  -8   1 565.040 32.0947   1
   1   8  -1 481.736 30.4285   1
   1  -8   1 488.300 33.2413   3
  -1  -8  -1 518.807 39.8332   3
  -1   8   1 534.661 35.4258   3
   1   8  -1 613.453 36.3719   3
  -1   8   1 499.413 31.1320   1
  -1  -8  -1 502.314 30.5985   1
  -1  -8  -1 512.073 26.8419   2
  -1  -8   1 539.369 31.4160   1
  -1   8  -1 487.556 31.1711   1
   1   8   1 557.706 35.2424   3
   1   8   1 526.863 30.7099   1
  -1  -8   1 523.150 40.4025   3
   1  -8  -1 450.677 32.4862   3
  -1   8  -1 505.748 34.2909   3
  -1  -8   1 523.226 25.9943   2
   1  -8  -1 545.527 31.5201   1
   2   8  -1 5.27711 3.71458   1
  -2   8   1 1.69041 4.64206   3
  -2  -8  -1 -4.7050 7.48704   3
   2   8  -1 8.24691 6.57082   3
  -2  -8  -1 0.07315 3.21123   1
   2   8  -1 0.62629 3.82585   3
  -2  -8  -1 7.28274 2.94974   2
   2  -8   1 4.07886 4.13271   1
  -2   8   1 0.72919 3.81216   1
   2  -8   1 2.76858 5.00359   3
   2   8   1 1.63419 5.20730   3
   2   8   1 2.73151 3.86092   1
  -2   8  -1 8.51219 5.44418   3
  -2  -8   1 4.61283 4.03088   1
   2  -8  -1 -0.3850 2.95262   1
   2  -8  -1 8.37663 5.21804   3
  -2  -8   1 10.5808 8.92800   3
  -2   8  -1 2.21304 3.16486   1
  -3  -8  -1 111.080 15.3125   1
   3  -8   1 98.5000 15.1316   3
   3   8  -1 124.798 13.2219   1
   3   8  -1 107.645 7.64411   2
  -3   8   1 125.894 15.3641   1
   3   8  -1 157.755 24.3265   3
  -3   8   1 114.314 18.4946   3
   3   8   1 140.996 13.8110   1
  -3   8  -1 134.268 17.3703   3
  -3   8  -1 144.698 16.2101   1
   3  -8  -1 176.354 18.3761   1
   3  -8  -1 122.943 15.4220   3
   3   8   1 128.830 8.90990   2
   3   8   1 125.683 20.6017   3
  -3  -8   1 139.193 15.3413   1
   4   8  -1 103.551 21.1130   3
  -4  -8  -1 76.7577 14.6079   1
   4   8  -1 67.8979 7.64476   2
  -4   8   1 95.1840 17.7281   3
   4   8  -1 89.8485 13.8950   1
   4  -8   1 79.7707 14.7993   3
  -4   8   1 59.3103 13.7713   1
  -4   8  -1 98.1211 17.1916   3
   4   8   1 85.8168 19.6753   3
   4   8   1 75.6826 12.2035   1
   4   8   1 70.3729 14.4381   1
  -4   8  -1 76.6990 14.9694   1
  -4  -8   1 85.4169 18.2643   1
   4   8   1 81.2475 8.63510   2
   5   8  -1 57.6268 11.9567   1
   5   8  -1 103.186 24.8897   3
  -5   8   1 59.8579 15.1862   1
  -5   8   1 57.3897 15.1910   3
   5   8  -1 66.7449 11.1656   2
   5   8   1 90.1463 14.7377   1
   5   8   1 88.7172 12.9157   2
  -5   8  -1 86.9439 17.8328   1
   5   8   1 98.6471 23.1871   3
  -5   8  -1 78.5497 17.8196   3
   6   8  -1 24.2210 10.0598   1
   6   8  -1 40.6890 17.1112   3
   6   8  -1 28.6157 10.6984   2
  -6   8   1 34.2468 11.5001   1
  -6   8   1 48.9087 15.6444   3
   6   8   1 20.7062 9.09555   1
  -6   8  -1 58.6662 17.1444   1
   6   8   1 -5.2915 17.0999   3
  -6   8  -1 17.8740 12.9136   3
   6   8   1 33.6719 10.4482   2
   7   8  -1 47.9394 23.4815   3
  -7   8   1 100.730 21.1468   3
   7   8  -1 85.1919 17.2667   1
  -7   8   1 61.1118 18.5992   1
  -7   8  -1 64.0092 18.4585   3
   7   8   1 69.4842 28.6901   3
   7   8   1 78.9018 17.0719   1
  -7   8  -1 82.9464 19.6386   1
   8   8  -1 25.7972 12.1692   1
  -8   8   1 17.2153 15.2868   3
   0  -9  -1 763.580 42.5191   1
   0   9   1 806.160 47.7867   3
   0   9   1 788.907 42.9517   1
   0  -9   1 783.335 43.0260   1
   0  -9  -1 756.518 49.4444   3
   0   9  -1 787.480 47.1747   3
   0  -9   1 729.332 49.6818   3
   0   9  -1 760.339 43.1457   1
  -1   9   1 711.747 45.6584   3
  -1  -9  -1 669.330 50.4132   3
   1  -9   1 670.576 44.2946   3
   1   9  -1 799.880 46.1997   3
   1   9  -1 697.446 40.7780   1
   1  -9   1 774.448 41.9177   1
  -1   9   1 693.274 41.3083   1
  -1  -9  -1 739.677 36.3415   2
  -1  -9  -1 721.890 40.9260   1
   1   9   1 716.191 44.9644   3
  -1  -9   1 722.319 35.2988   2
  -1   9  -1 721.666 45.2301   3
   1   9   1 720.171 40.4380   1
  -1  -9   1 719.013 41.2720   1
  -1   9  -1 721.785 41.7922   1
   1  -9  -1 708.081 44.4982   3
  -2   9   1 95.7088 16.3356   3
   2  -9   1 81.4209 14.0821   3
  -2  -9  -1 86.2922 8.61094   2
  -2  -9  -1 90.9090 13.1376   1
   2   9  -1 91.6768 16.3612   3
   2   9  -1 105.098 12.4736   1
   2  -9   1 98.0127 13.8933   1
  -2   9   1 106.140 14.8994   1
   2  -9  -1 92.1997 12.8534   1
  -2   9  -1 89.3676 15.5501   3
   2   9   1 108.285 11.7349   1
  -2   9  -1 117.589 13.9088   1
   2  -9  -1 72.9898 13.7754   3
   2   9   1 101.738 16.1112   3
  -2  -9   1 90.4725 7.02658   2
  -2  -9   1 111.506 17.1539   1
  -3   9   1 269.261 26.2672   3
  -3   9   1 258.177 23.9625   1
   3   9  -1 271.006 29.2783   3
   3   9  -1 270.813 21.0961   1
  -3  -9  -1 241.551 22.0316   1
   3  -9   1 221.062 22.2509   3
   3   9   1 285.537 21.4234   1
  -3   9  -1 237.970 24.2648   3
  -3   9  -1 256.258 23.6511   1
   3  -9  -1 258.020 24.4539   3
  -3  -9   1 259.070 22.9196   1
   3   9   1 307.453 29.4020   3
   4   9  -1 33.3209 10.0573   1
   4   9  -1 29.5363 4.25930   2
   4   9  -1 36.6407 13.1778   3
  -4   9   1 47.4384 12.7096   3
  -4   9   1 41.5238 10.0173   1
   4   9   1 31.8550 7.84546   1
  -4   9  -1 16.7123 7.04143   1
   4   9   1 41.4701 12.1601   3
  -4   9  -1 31.7137 10.2209   3
   4   9   1 26.5059 4.82956   2
  -5   9   1 138.868 27.2136   3
   5   9  -1 138.171 18.7652   1
   5   9  -1 156.352 28.9565   3
   5   9  -1 111.438 10.5760   2
  -5   9   1 128.681 21.3264   1
   5   9   1 104.512 24.6467   3
   5   9   1 85.9333 10.7357   2
  -5   9  -1 94.9056 18.5036   3
   5   9   1 115.939 19.2524   1
  -5   9  -1 107.843 20.2207   1
   6   9  -1 30.2561 17.4743   3
   6   9  -1 48.5039 12.2494   1
   6   9  -1 30.1681 8.94287   2
  -6   9   1 18.1929 13.6925   3
  -6   9   1 40.9196 14.3824   1
   6   9   1 57.1194 10.0279   2
  -6   9  -1 50.9060 15.9326   1
   6   9   1 45.3603 11.6132   1
  -6   9  -1 27.0599 13.5638   3
   6   9   1 58.7401 21.5705   3
  -7   9   1 22.5226 14.3646   3
   7   9  -1 53.0649 23.5050   3
   7   9  -1 22.8465 12.3668   1
  -7   9   1 18.6996 11.2417   1
   7   9   1 5.54289 17.5081   3
   7   9   1 26.7941 11.2424   1
  -7   9  -1 31.0146 14.4822   3
  -7   9  -1 24.4981 14.1583   1
   0  10   1 412.532 28.3060   1
   0 -10  -1 417.596 25.7282   2
   0  10  -1 451.120 32.8960   3
   0 -10   1 461.627 36.9719   3
   0  10   1 440.828 33.4075   3
   0 -10  -1 459.099 28.9951   1
   0 -10   1 448.476 29.0384   1
   0 -10  -1 432.048 36.5727   3
   0  10  -1 411.906 28.4156   1
  -1  10   1 420.940 33.4595   3
  -1  10   1 416.543 29.4058   1
   1  10  -1 451.192 33.4763   3
   1 -10   1 356.505 31.4949   3
  -1 -10  -1 423.986 29.2366   1
   1 -10   1 465.486 30.1668   1
  -1 -10  -1 440.001 24.5562   2
   1  10  -1 429.166 29.0960   1
   1 -10  -1 444.812 29.7586   1
   1  10   1 479.972 34.3648   3
  -1  10  -1 483.942 34.7933   3
  -1  10  -1 430.311 30.0063   1
   1 -10  -1 483.503 34.9868   3
   1  10   1 453.544 29.0457   1
  -1 -10   1 446.969 23.6845   2
  -1 -10   1 441.473 29.4539   1
  -2  10   1 252.044 23.1843   1
  -2 -10  -1 295.613 23.2212   1
  -2  10   1 290.838 27.4175   3
   2  10  -1 304.813 22.5639   1
   2  10  -1 288.813 27.2464   3
   2 -10   1 296.743 25.9257   3
  -2 -10  -1 286.654 18.1856   2
   2  10   1 313.995 22.7289   1
  -2  10  -1 277.652 26.6338   3
  -2 -10   1 259.887 22.6775   1
  -2  10  -1 272.739 23.5993   1
  -2 -10   1 284.646 15.3980   2
   2  10   1 267.912 26.1102   3
   3  10  -1 169.071 25.1088   3
  -3  10   1 130.700 21.8372   3
  -3 -10  -1 113.578 15.9630   1
   3  10  -1 140.471 15.4876   1
  -3  10   1 120.470 18.0359   1
  -3  10  -1 118.433 19.4309   3
   3  10   1 116.245 25.5144   3
  -3  10  -1 105.973 17.6823   1
   3  10   1 129.014 14.7481   1
  -4  10   1 59.0773 14.8529   3
  -4  10   1 52.5593 13.7762   1
   4  10  -1 58.1273 11.9322   1
   4  10  -1 56.0946 16.7596   3
  -4  10  -1 81.8811 16.6985   1
  -4  10  -1 52.6171 14.4257   3
   4  10   1 69.1100 12.4743   1
   4  10   1 94.9179 21.2314   3
   4  10   1 59.5945 6.15949   2
  -5  10   1 77.6307 18.1050   3
   5  10  -1 76.2424 6.98155   2
   5  10  -1 102.566 23.8170   3
   5  10  -1 65.5016 12.7446   1
  -5  10   1 46.5088 14.8757   1
  -5  10  -1 91.5429 19.0908   3
  -5  10  -1 74.8741 17.3410   1
   5  10   1 89.0311 14.7507   1
   5  10   1 69.7300 18.3366   3
   5  10   1 85.5115 8.45325   2
  -6  10   1 17.3629 11.2434   1
   6  10  -1 3.95040 6.60102   1
  -6  10   1 3.35664 10.3927   3
   6  10   1 -2.0969 11.5260   3
  -6  10  -1 -2.7452 11.4149   3
  -6  10  -1 -5.1614 9.24199   1
   6  10   1 12.5641 8.25740   1
  -7  10   1 24.6131 14.7306   3
   7  10   1 28.7610 13.3661   1
  -7  10  -1 39.5388 16.5733   3
   0  11  -1 490.224 32.9743   1
   0 -11  -1 505.668 29.5136   2
   0 -11   1 508.630 29.1920   2
   0  11   1 491.332 32.5478   1
   0  11  -1 484.599 37.7742   3
   0 -11  -1 505.649 32.5922   1
   0  11   1 533.574 38.7542   3
  -1 -11  -1 127.928 14.6887   1
  -1  11   1 119.731 14.4735   1
   1  11  -1 126.663 14.8802   1
   1  11  -1 149.069 18.6473   3
  -1 -11  -1 137.655 10.9617   2
  -1  11   1 129.280 20.5236   3
   1  11   1 122.834 19.3559   3
  -1 -11   1 118.866 17.8251   1
   1  11   1 127.210 14.6214   1
  -1 -11   1 121.994 10.1231   2
  -1  11  -1 113.571 15.9179   1
  -1  11  -1 115.147 19.8258   3
  -2 -11  -1 545.802 28.0436   2
   2  11  -1 520.235 46.0186   3
  -2  11   1 518.940 35.8808   1
  -2 -11  -1 490.726 33.8238   1
   2  11  -1 509.326 33.3534   1
  -2  11   1 544.012 40.7873   3
   2  11   1 434.270 42.3481   3
   2  11   1 473.528 32.4875   1
  -2  11  -1 435.351 33.9498   1
  -2  11  -1 440.398 37.5198   3
   3  11  -1 2.11871 5.78889   1
  -3  11   1 13.4712 8.87897   3
   3  11  -1 2.16920 7.53081   3
  -3  11   1 5.72086 5.78247   1
   3  11   1 4.91010 8.07354   3
  -3  11  -1 10.0626 8.78094   3
  -3  11  -1 5.67168 6.19226   1
   3  11   1 4.59128 5.44002   1
  -4  11   1 52.2247 15.6408   3
   4  11  -1 51.4496 16.3706   3
  -4  11   1 45.9848 13.7299   1
   4  11  -1 73.7727 13.1710   1
  -4  11  -1 61.0390 16.1210   3
   4  11   1 72.5633 13.5995   1
   4  11   1 72.2131 17.8612   3
  -4  11  -1 74.2673 15.4492   1
  -5  11   1 35.0950 14.9356   1
   5  11  -1 43.8691 17.3485   3
  -5  11   1 38.4185 15.4031   3
   5  11  -1 41.0862 10.3397   1
   5  11   1 18.3766 11.7844   3
  -5  11  -1 48.8009 14.8022   3
  -5  11  -1 32.6550 12.3443   1
   5  11   1 36.0727 11.1588   1
  -6  11   1 141.239 25.8024   3
  -6  11   1 155.351 27.4587   1
   6  11  -1 115.256 27.9974   3
   6  11  -1 107.419 18.9470   1
   6  11   1 110.336 28.2861   3
  -6  11  -1 116.608 22.2951   1
  -6  11  -1 98.2620 22.5110   3
   6  11   1 120.154 18.9607   1
  -7  11   1 36.6709 19.5225   3
   7  11  -1 12.0025 11.9685   1
   7  11   1 30.3225 12.5525   1
  -7  11  -1 52.5173 25.9618   3
   0  12  -1 450.399 31.7646   1
   0  12   1 424.880 41.9708   3
   0  12   1 445.768 31.5422   1
   0 -12   1 457.740 27.3158   2
   1  12  -1 82.1968 13.4698   1
  -1  12   1 76.8849 13.9526   1
   1  12  -1 89.2825 16.9818   3
  -1 -12  -1 82.9649 9.01588   2
  -1 -12   1 86.1521 8.36480   2
  -1  12  -1 57.5882 12.7954   1
   1  12   1 64.4369 15.0070   3
   1  12   1 79.7532 13.3781   1
  -1  12  -1 66.0899 15.9763   3
   2  12  -1 138.409 22.1761   3
  -2  12   1 180.693 19.1414   1
  -2  12   1 139.848 23.0481   3
  -2 -12  -1 131.475 11.6078   2
   2  12  -1 144.474 16.6074   1
  -2  12  -1 156.307 18.3448   1
   2  12   1 129.407 15.5134   1
   2  12   1 166.950 21.4329   3
  -3  12   1 29.8306 10.3228   1
  -3  12   1 26.2652 13.0621   3
   3  12  -1 60.1224 16.4945   3
  -3  12  -1 27.1800 12.3636   3
   3  12   1 52.1400 11.1651   1
   3  12   1 27.4221 11.4130   3
  -3  12  -1 28.9486 11.0971   1
  -4  12   1 120.563 23.7022   3
  -4  12   1 152.642 24.5224   1
   4  12  -1 175.707 27.6340   3
   4  12  -1 159.025 18.6901   1
  -4  12  -1 145.841 23.1903   1
   4  12   1 160.856 18.2708   1
   4  12   1 160.620 26.7937   3
  -4  12  -1 146.800 25.0836   3
  -5  12   1 6.19060 12.3986   3
   5  12  -1 20.1690 9.66579   1
  -5  12   1 -10.299 8.57401   1
   5  12  -1 -4.8269 10.3101   3
   5  12   1 1.01520 8.30455   1
  -5  12  -1 10.2290 11.6408   3
  -6  12   1 12.9819 14.7249   3
   6  12  -1 27.2595 12.2360   1
  -6  12  -1 25.9872 15.0618   3
   6  12   1 23.6308 10.5610   1
   0  13  -1 61.3782 15.4734   3
   0 -13  -1 62.6675 9.36667   2
   0  13   1 69.5744 12.2419   1
   0  13   1 38.9956 12.7007   3
   0  13  -1 41.6256 11.6399   1
  -1  13   1 102.644 19.3208   3
   1  13  -1 93.8007 18.6564   3
  -1  13   1 95.2393 15.6570   1
  -1 -13  -1 117.965 11.1083   2
   1  13   1 103.697 19.8323   3
   1  13   1 105.649 15.3190   1
  -1 -13   1 111.935 10.0352   2
  -1  13  -1 91.1349 15.5535   1
  -1  13  -1 104.432 19.3957   3
   2  13  -1 8.78721 6.87200   1
  -2  13   1 -14.471 6.48836   1
   2  13  -1 4.36289 8.41501   3
  -2  13   1 5.91498 8.96630   3
  -2 -13  -1 -5.0386 3.11222   2
   2  13   1 -3.8501 5.98588   1
   2  13   1 -1.5109 6.87124   3
  -2  13  -1 2.31361 6.81568   1
  -2  13  -1 9.75644 8.90062   3
  -3  13   1 135.988 21.8588   1
   3  13  -1 133.458 24.7784   3
  -3  13   1 128.715 23.3992   3
   3  13  -1 98.3591 16.8875   1
   3  13   1 119.141 22.4589   3
  -3  13  -1 150.130 26.3840   3
  -3  13  -1 169.881 24.0191   1
   3  13   1 133.769 18.1654   1
   4  13  -1 6.05947 11.4302   3
  -4  13   1 20.6175 12.5081   3
  -4  13   1 16.5698 10.9270   1
   4  13  -1 -6.0259 8.23576   1
   4  13   1 10.9255 8.29353   1
  -4  13  -1 16.8608 13.7116   3
   4  13   1 4.29734 10.9793   3
  -4  13  -1 14.9774 9.90457   1
  -5  13   1 10.7436 11.1873   1
  -5  13   1 14.1604 13.2510   3
   5  13  -1 11.6355 15.6193   3
   5  13  -1 4.08074 9.10541   1
  -5  13  -1 -2.3292 9.39735   3
   5  13   1 13.7337 11.6529   3
  -5  13  -1 26.2706 11.4854   1
   5  13   1 9.60221 9.19573   1
  -6  13   1 85.8836 23.1356   3
   6  13  -1 62.7133 16.2341   1
   6  13   1 72.0868 19.0854   1
   0  14  -1 151.967 17.9076   1
   0 -14  -1 157.356 13.6338   2
   0  14  -1 141.133 24.4126   3
   0  14   1 122.171 17.8797   1
   0 -14   1 144.681 13.7157   2
   0  14   1 127.699 23.0904   3
   1  14  -1 13.9430 7.82965   1
  -1  14   1 13.7336 11.3689   3
  -1  14   1 8.16623 6.22238   1
  -1 -14  -1 11.3551 5.15761   2
   1  14  -1 11.8873 9.70525   3
   1  14   1 3.12689 5.10888   1
  -1  14  -1 12.6416 9.34038   3
   1 -14  -1 10.0953 5.88300   2
  -1 -14   1 10.5133 4.69371   2
  -1  14  -1 5.04139 7.15130   1
   1  14   1 8.04746 10.4783   3
   2  14  -1 44.5431 14.5815   3
   2  14  -1 57.7834 12.9686   1
  -2  14   1 52.0994 15.6800   3
  -2  14   1 65.0794 15.7868   1
  -2  14  -1 64.3462 18.4560   3
  -2  14  -1 53.7457 13.4328   1
   2  14   1 57.1588 16.5835   3
   2  14   1 95.8621 15.3550   1
  -3  14   1 45.8985 13.3483   1
   3  14  -1 32.9724 10.5721   1
  -3  14   1 30.5321 14.9909   3
   3  14  -1 28.2470 13.2363   3
  -3  14  -1 54.5978 14.0613   3
   3  14   1 62.4707 13.3707   1
   3  14   1 44.1821 14.4616   3
  -3  14  -1 56.7361 15.2381   1
  -4  14   1 21.1002 15.2576   1
   4  14  -1 49.4633 13.8371   1
  -4  14   1 68.7651 18.7858   3
   4  14  -1 34.6067 15.4699   3
  -4  14  -1 42.4194 16.0329   1
   4  14   1 67.1490 18.3078   3
  -4  14  -1 54.7034 18.4883   3
   4  14   1 32.6641 12.3912   1
   5  14  -1 8.53186 9.35237   1
   5  14   1 0.19103 10.7300   1
  -5  14  -1 5.56050 11.1395   3
   0 -15   1 12.8507 5.47054   2
   0  15  -1 16.4162 11.0884   3
   0  15   1 14.9353 11.3400   3
   0  15   1 14.6362 7.55877   1
   0  15  -1 -1.4676 7.33381   1
   0 -15  -1 16.7816 6.08282   2
   1  15  -1 19.4698 9.40520   1
   1  15  -1 32.9489 13.1348   3
  -1  15   1 54.4208 13.1799   1
   1 -15   1 25.5244 9.01823   2
  -1  15   1 31.7210 11.8921   3
   1  15   1 30.6567 8.55920   1
   1 -15  -1 16.8784 7.36536   2
   1  15   1 27.0803 12.5607   3
  -1  15  -1 34.6436 14.0140   3
  -1  15  -1 14.1904 8.13888   1
   2  15  -1 222.302 28.9171   3
   2  15  -1 225.194 23.4030   1
  -2  15   1 203.576 31.4892   3
  -2  15   1 220.122 25.0796   1
  -2  15  -1 255.273 31.3140   3
   2  15   1 219.375 23.2375   1
   2  15   1 216.841 34.0295   3
  -2  15  -1 236.535 25.9804   1
  -3  15   1 46.8992 17.5750   3
   3  15  -1 39.4985 16.2186   3
  -3  15   1 33.7419 12.6662   1
   3  15  -1 58.7625 14.3400   1
   3  15   1 46.7254 11.3867   1
   3  15   1 46.9668 16.3168   3
  -3  15  -1 34.4810 16.7651   3
   4  15  -1 -11.744 8.13664   1
  -4  15   1 19.9914 14.6214   1
  -4  15   1 12.7249 15.0968   3
   4  15   1 2.66224 9.79860   1
  -4  15  -1 -6.0078 11.0929   1
  -4  15  -1 39.2581 22.3875   3
   5  15  -1 -22.904 9.54097   1
  -5  15   1 -9.9004 14.2875   3
  -5  15  -1 11.0130 14.1607   3
   0  16   1 24.0951 9.77423   1
   0 -16  -1 37.8480 8.51584   2
   0  16  -1 19.7916 11.2862   1
   1 -16   1 39.8843 9.66932   2
   1  16  -1 39.0858 15.1649   3
   1  16  -1 53.2429 12.7848   1
  -1  16   1 28.5875 11.8388   1
  -1  16  -1 17.0188 11.4812   3
  -1  16  -1 41.3313 11.4984   1
   1  16   1 48.2340 15.4976   3
   1  16   1 45.7623 11.7431   1
   1 -16  -1 34.9454 10.4958   2
  -2  16   1 56.4845 19.8345   3
   2  16  -1 46.5373 13.4339   1
   2  16  -1 55.8788 16.9498   3
  -2  16   1 93.8883 18.1156   1
   2  16   1 53.3829 13.1975   1
   2  16   1 38.3524 15.6164   3
  -2  16  -1 49.4892 24.0301   3
  -3  16   1 9.86237 10.9468   3
   3  16  -1 12.1125 8.40438   1
  -3  16  -1 18.2635 10.4535   1
   3  16   1 -11.415 7.16112   1
  -3  16  -1 12.4513 13.9497   3
   4  16  -1 15.5360 11.7378   1
  -4  16   1 46.7291 18.3100   3
   4  16   1 5.60466 11.6440   1
  -4  16  -1 52.2645 19.3519   3
   0  17   1 25.9179 13.5119   3
   0  17  -1 6.80302 11.4728   3
   0  17   1 67.7953 13.8962   1
   1 -17   1 10.0250 8.64030   2
   1  17  -1 38.1769 12.5456   1
  -1  17   1 23.3057 11.1690   1
  -1  17   1 24.7408 15.6533   3
   1  17  -1 9.23743 15.3867   3
  -1  17  -1 10.0498 9.32411   1
  -1  17  -1 26.5017 14.9860   3
   1  17   1 42.8771 12.5096   1
   1 -17  -1 27.8719 10.5980   2
  -2  17   1 36.5546 12.7829   1
   2 -17   1 20.4216 11.1623   2
  -2  17   1 21.2555 17.1957   3
   2  17   1 20.0867 10.1842   1
  -2  17  -1 57.4900 17.4887   3
  -2  17  -1 -1.1549 8.55689   1
   2 -17  -1 30.3766 13.7511   2
   3  17  -1 23.9070 12.5352   1
  -3  17  -1 27.0746 17.5507   3
   3  17   1 24.0929 13.7664   1
   0  18   1 39.2685 12.8836   1
   0  18  -1 30.9044 11.5772   1
  -1  18   1 69.0095 16.1329   1
   1  18  -1 33.4821 13.3184   1
   1  18   1 13.3640 11.0232   1
   1   0   2 1610.91 72.5496   1
  -1   0   2 1588.19 73.8423   3
   1   0  -2 1646.27 73.5107   1
  -1   0   2 1649.26 73.5934   1
  -1   0  -2 1586.03 72.5832   1
  -1   0  -2 1533.21 72.1484   3
   1   0  -2 1588.12 73.4435   1
   1   0   2 1635.08 72.4858   3
   1   0  -2 1629.48 73.9990   3
   2   0  -2 921.801 49.4564   1
  -2   0   2 994.547 50.1181   3
  -2   0   2 967.880 49.4675   1
   2   0   2 1002.23 49.1080   3
   2   0   2 1016.55 48.9897   1
   2   0  -2 1005.45 50.4791   3
   2   0  -2 1003.50 50.0534   1
  -2   0  -2 945.182 48.3267   3
  -2   0  -2 952.281 48.7864   1
  -3   0  -2 73.6688 10.5130   1
  -3   0  -2 63.3655 9.55280   3
  -3   0   2 59.8666 9.95225   3
   3   0  -2 56.1101 10.1837   3
   3   0  -2 83.4069 11.7148   1
   3   0   2 67.0849 10.4672   3
   3   0   2 58.1607 9.50996   1
   3   0  -2 65.7510 10.3023   1
  -3   0   2 63.7326 9.93452   1
   4   0   2 27.0315 6.95708   1
   4   0  -2 34.7190 8.55089   3
  -4   0  -2 28.9592 8.21662   1
  -4   0  -2 28.1966 7.66278   3
   4   0   2 20.7033 7.33880   1
   4   0  -2 24.6378 7.45909   1
   4   0   2 32.6413 8.58165   3
  -4   0   2 34.4981 8.49011   1
  -4   0   2 35.5330 8.83090   3
   4   0  -2 27.0684 8.26882   1
  -5   0  -2 0.31034 4.71584   3
  -5   0   2 6.27642 5.88202   3
   5   0  -2 -1.6755 5.20134   1
   5   0   2 -2.5462 5.56997   3
  -5   0  -2 0.84952 4.63158   1
  -5   0   2 -2.7994 4.92298   1
   5   0   2 5.02392 5.96295   1
   5   0  -2 -0.4031 6.35079   3
   5   0   2 -4.5197 5.36138   1
  -6   0   2 169.560 21.4928   3
  -6   0  -2 166.846 20.9697   3
   6   0  -2 175.440 25.4290   1
  -6   0   2 176.274 24.6741   1
   6   0   2 204.898 31.0820   1
   6   0   2 142.535 31.5195   3
   7   0  -2 -2.4961 8.23651   1
   7   0   2 3.99546 7.84349   1
  -7   0   2 14.5638 9.39408   1
   7   0   2 1.89563 12.0031   3
  -7   0  -2 3.21272 8.07665   3
  -7   0  -2 0.25354 8.67984   1
   7   0  -2 3.32065 13.4220   3
  -7   0   2 -4.8917 8.38651   3
  -8   0   2 10.8906 12.1936   3
   8   0  -2 1.02432 10.9679   1
  -8   0  -2 16.3578 11.2442   3
   8   0   2 8.25988 18.4470   3
  -8   0   2 16.1174 10.9850   1
   8   0  -2 -40.210 16.5342   3
  -9   0   2 -7.2727 12.5685   3
   9   0  -2 -12.889 19.0647   3
  -9   0  -2 18.9799 12.9154   3
   1   1  -2 2119.13 93.9949   1
  -1  -1  -2 2080.43 92.8123   1
  -1   1   2 2081.95 93.7832   1
  -1   1   2 2175.05 94.7138   3
  -1  -1  -2 2000.77 92.5927   1
   1   1  -2 2105.10 93.4360   1
  -1  -1  -2 1965.29 93.7663   2
  -1  -1  -2 2070.32 92.8973   3
   1   1  -2 2136.69 94.4474   3
   1  -1   2 2150.20 93.0682   1
  -1  -1  -2 2119.12 97.2891   3
   1  -1   2 2163.19 92.8428   3
   1   1   2 2065.95 93.1481   3
   1   1   2 2076.95 92.7717   1
  -1  -1   2 1988.82 93.9357   3
  -1  -1   2 2078.26 93.6363   1
   1   1   2 1996.37 93.7767   2
  -1   1  -2 2010.76 92.6214   3
   1  -1  -2 2139.79 94.5931   3
   1   1   2 2025.43 92.5527   1
   1   1   2 2102.18 96.5957   3
  -1   1  -2 2008.63 93.0630   1
   1  -1  -2 2051.28 93.5120   1
   2   1  -2 2095.83 93.2265   1
  -2  -1  -2 2121.94 92.6465   1
   2  -1   2 2157.43 93.0828   1
  -2  -1  -2 2074.54 92.3911   3
  -2   1   2 2162.51 94.0796   1
  -2   1   2 2075.61 94.2384   3
   2   1  -2 2157.57 95.1651   3
   2  -1   2 2170.01 93.0587   3
   2   1  -2 2180.34 97.2685   1
  -2  -1   2 1932.79 93.2656   1
   2  -1  -2 1898.08 93.6898   3
  -2  -1   2 1842.34 93.0295   3
   2   1   2 1834.55 92.3531   3
   2   1   2 1915.91 92.1520   1
   2   1   2 1892.23 92.0672   1
  -2  -1   2 1946.56 96.1267   1
   2  -1  -2 1825.74 95.2209   1
  -2   1  -2 1799.92 91.5955   3
   2   1   2 1768.35 98.4518   3
  -2   1  -2 1810.12 92.2021   1
   3  -1   2 45.7445 7.68485   1
  -3  -1  -2 35.0827 7.17866   3
   3   1  -2 55.7851 9.76432   3
   3  -1   2 34.8227 7.45631   3
   3   1  -2 44.7059 8.27972   1
  -3  -1  -2 38.5777 7.56176   1
  -3   1   2 51.7918 8.98186   3
  -3   1   2 44.9866 8.71249   1
   3   1  -2 48.8445 9.44301   1
  -3   1  -2 60.2020 9.69159   1
   3   1   2 81.2009 10.1378   3
   3  -1  -2 70.5256 10.6266   1
  -3  -1   2 74.1218 10.8861   1
   3  -1  -2 70.6694 11.3076   3
  -3  -1   2 49.6254 8.95179   3
   3   1   2 54.2404 8.94633   1
  -3   1  -2 56.0658 8.93580   3
   3   1   2 61.1282 14.7109   3
   3   1   2 65.2342 9.56814   1
  -4  -1  -2 46.4357 9.77990   1
  -4   1   2 42.6070 9.91784   1
   4   1  -2 55.6681 11.3660   3
   4   1  -2 38.4177 9.48462   1
   4  -1   2 63.6191 11.1213   1
  -4  -1  -2 53.5089 9.61318   3
   4   1  -2 52.0316 10.7026   1
   4  -1   2 42.6869 10.1559   3
  -4   1   2 42.5049 9.88834   3
   4  -1  -2 58.6087 11.3890   1
   4   1   2 54.9272 10.8347   3
   4  -1  -2 65.6133 12.1121   3
  -4  -1   2 47.2687 10.2507   1
   4   1   2 54.6933 16.2404   3
  -4  -1   2 62.3563 12.1786   3
   4   1   2 48.5996 10.2082   1
   4  -1  -2 49.8143 11.1479   1
  -4   1  -2 49.8568 10.7392   1
   4   1   2 53.8464 10.2973   1
   5  -1   2 460.431 35.3489   1
  -5   1   2 370.046 29.9844   3
  -5  -1  -2 418.832 31.0366   1
   5  -1   2 398.707 31.9977   1
   5   1  -2 410.390 31.5108   1
  -5   1   2 356.807 30.4831   1
   5   1  -2 402.449 32.6638   3
   5  -1   2 313.354 32.8602   3
  -5  -1  -2 383.361 29.3425   3
  -5  -1   2 341.492 29.7217   3
   5  -1  -2 360.188 31.3216   3
   5  -1  -2 325.672 30.0186   1
   5   1   2 329.715 28.3709   1
   5   1   2 349.294 30.7322   3
  -5   1  -2 329.191 28.8146   1
   5   1   2 308.411 38.3818   3
  -5  -1   2 346.314 29.8966   1
   5   1   2 392.733 30.6341   1
  -5   1  -2 362.307 29.0882   3
  -6  -1  -2 256.467 26.2527   1
  -6   1   2 258.509 26.9072   1
   6   1  -2 258.510 27.8125   1
   6  -1   2 204.244 32.9111   1
  -6   1   2 260.801 26.5437   3
  -6  -1  -2 246.893 24.7839   3
   6   1  -2 171.357 37.4106   3
  -6  -1   2 241.012 25.1364   3
  -6  -1   2 272.613 27.7073   1
   6   1   2 219.622 24.6101   1
  -6   1  -2 260.125 25.1942   3
   6  -1  -2 255.563 27.3147   1
  -6   1  -2 240.309 26.5380   1
   6   1   2 142.452 32.1817   3
  -7   1   2 42.6805 15.5691   1
   7  -1   2 44.1922 14.8359   1
  -7  -1  -2 67.9673 15.1240   3
  -7   1   2 51.5021 14.1190   3
  -7  -1  -2 27.9388 11.7506   1
   7   1  -2 51.6249 25.2032   3
   7   1  -2 36.1880 14.2995   1
   7  -1  -2 23.8865 12.2601   1
  -7  -1   2 43.5992 13.6429   1
   7   1   2 29.6801 11.4433   1
  -7   1  -2 49.3570 12.6455   3
   7   1   2 32.9696 19.1951   3
  -7   1  -2 24.2956 11.0332   1
  -7  -1   2 23.6645 12.4219   3
   8  -1   2 46.3987 22.7834   3
  -8   1   2 51.6759 17.8693   1
   8   1  -2 38.6247 24.3397   3
  -8  -1  -2 34.6306 12.1388   3
  -8  -1  -2 23.5028 13.5549   1
   8  -1   2 0.51270 14.1892   1
  -8   1   2 45.7530 15.5542   3
   8   1  -2 38.7225 13.4873   1
   8  -1  -2 26.0157 21.6287   3
  -8   1  -2 46.5488 19.7902   1
  -8  -1   2 28.0718 11.7391   3
  -8   1  -2 51.3948 14.1428   3
   8   1   2 -39.299 18.9679   3
   8   1   2 20.7346 13.4491   1
   8  -1  -2 29.3728 15.0655   1
  -9   1   2 37.2752 17.2182   3
   9  -1   2 33.4950 30.1586   3
  -9  -1  -2 29.4623 16.7442   3
   9  -1  -2 -24.186 18.3788   3
  -9   1  -2 46.1011 17.4209   3
   9   1   2 -35.753 24.4316   3
   0   2   2 6176.53 274.459   1
   0  -2  -2 6481.21 276.242   3
   0   2  -2 6375.15 276.170   3
   0  -2   2 6482.02 276.822   3
   0   2  -2 5976.96 275.185   1
   0   2   2 6488.47 276.418   3
   0  -2   2 6229.69 275.282   1
   1   2  -2 389.585 20.3815   1
  -1  -2  -2 402.518 24.4504   3
  -1  -2  -2 368.998 20.2985   2
  -1   2   2 385.287 20.7853   1
   1  -2   2 393.123 20.3160   1
  -1   2   2 381.067 21.8029   3
   1   2  -2 382.950 25.5899   3
   1   2  -2 393.570 21.5563   3
  -1  -2  -2 380.810 19.6851   1
   1  -2   2 401.105 20.3909   3
  -1  -2   2 386.171 21.3173   3
   1  -2  -2 386.335 21.7279   3
  -1   2  -2 352.042 20.1595   3
   1   2   2 371.387 19.9653   2
  -1  -2   2 364.040 25.7322   3
  -1   2  -2 402.843 20.6879   1
   1   2   2 373.217 19.3764   1
  -1  -2   2 367.984 20.4116   1
   1  -2  -2 381.359 20.4328   1
   1   2   2 393.796 23.3281   3
   2   2  -2 4348.25 190.158   1
  -2  -2  -2 3904.69 198.651   3
  -2   2   2 4268.93 191.903   3
   2   2  -2 4048.11 200.509   3
   2  -2   2 4310.38 190.138   3
   2   2  -2 4405.99 192.569   3
   2   2  -2 4529.34 192.175   1
  -2  -2  -2 4180.00 189.690   3
  -2   2   2 4273.05 191.178   1
   2  -2   2 4434.16 190.150   1
  -2  -2  -2 4274.15 189.952   1
  -2  -2   2 4033.92 190.719   3
   2  -2  -2 4250.18 202.958   3
   2   2   2 4213.80 190.733   2
   2   2   2 4202.97 189.161   1
  -2   2  -2 4114.66 189.782   3
   2   2   2 4367.49 190.150   1
   2  -2  -2 4108.38 190.102   1
  -2   2  -2 4144.81 190.298   1
  -2  -2   2 4126.45 193.703   1
   2   2   2 4245.15 193.827   3
   2   2   2 4303.02 198.099   3
  -3  -2  -2 232.967 17.5734   3
  -3   2   2 204.259 18.2562   3
   3   2  -2 245.423 19.9047   3
   3  -2   2 226.440 17.7211   1
   3   2  -2 211.069 25.3696   3
   3  -2   2 212.747 17.7216   3
   3   2  -2 233.499 17.9642   1
  -3  -2  -2 247.162 18.1803   1
   3   2  -2 225.643 18.6851   1
  -3   2   2 242.098 19.8021   1
   3  -2  -2 229.822 18.1587   1
   3   2   2 224.415 19.2111   2
   3   2   2 215.289 17.3693   1
   3   2   2 249.589 19.5368   3
  -3  -2   2 219.784 18.4725   3
   3   2   2 247.179 18.5336   1
   3  -2  -2 248.214 19.8934   3
  -3   2  -2 207.456 17.9929   1
  -3   2  -2 204.233 17.4873   3
   3   2   2 247.733 25.9635   3
  -3  -2   2 210.478 18.4602   1
   4  -2   2 1040.20 59.4577   3
   4   2  -2 1073.13 62.0877   3
   4  -2   2 1074.13 58.7066   1
   4   2  -2 1096.30 60.6709   1
  -4   2   2 1234.43 62.6604   3
  -4  -2  -2 1111.42 59.4036   1
   4   2  -2 1071.74 59.4689   1
   4   2  -2 1028.23 73.7084   3
  -4   2   2 1102.97 61.1196   1
  -4  -2  -2 1066.02 58.6341   3
   4  -2  -2 916.099 59.3784   3
   4   2   2 1055.55 61.0649   3
  -4  -2   2 1055.51 59.5165   1
   4   2   2 1096.96 59.2382   1
  -4  -2   2 1027.46 59.4855   3
   4   2   2 1061.02 59.3442   1
   4   2   2 1095.01 62.2575   2
   4   2   2 1082.57 72.2749   3
  -4   2  -2 1028.34 59.8438   1
   5   2  -2 774.119 66.4290   3
   5   2  -2 771.352 50.2497   1
  -5   2   2 731.499 50.5380   3
  -5  -2  -2 834.845 50.2192   3
  -5   2   2 733.161 51.4301   1
   5   2  -2 793.106 53.6046   3
  -5  -2  -2 746.744 49.6745   1
   5  -2   2 713.186 54.4704   3
   5   2   2 817.775 53.1209   3
   5   2   2 827.007 54.6061   2
   5   2   2 809.838 50.5217   1
   5   2   2 792.363 50.7521   1
  -5   2  -2 897.531 53.1376   1
   5   2   2 947.976 68.3636   3
   5  -2  -2 810.913 52.9012   3
  -5  -2   2 851.574 51.7415   1
  -5  -2   2 884.154 52.4337   3
  -5   2  -2 900.328 51.7592   3
  -6  -2  -2 84.5164 16.7087   3
   6  -2   2 102.070 19.6280   1
  -6   2   2 95.3222 18.2387   3
  -6  -2  -2 82.8814 16.4485   1
   6   2  -2 76.3281 16.0448   1
  -6   2   2 81.0802 17.0726   1
   6   2  -2 61.6243 22.5444   3
  -6   2  -2 78.6565 15.4569   3
   6   2   2 121.620 19.3760   1
  -6   2  -2 92.9459 17.2065   1
   6  -2  -2 79.6557 17.2387   1
  -6  -2   2 130.640 20.0490   3
  -6  -2   2 109.940 19.4088   1
   6   2   2 82.9776 25.0907   3
   7  -2   2 44.1671 15.8704   1
  -7   2   2 43.1495 15.0942   1
  -7   2   2 40.5920 14.7739   3
   7   2  -2 32.3169 20.4433   3
   7   2  -2 55.3834 14.9573   1
  -7  -2  -2 41.4977 13.5801   1
  -7  -2  -2 37.9183 12.3795   3
   7   2   2 40.7743 22.8246   3
   7   2   2 38.6033 13.2296   1
  -7   2  -2 50.2684 14.1713   3
  -7   2  -2 47.6011 15.0438   1
  -7  -2   2 51.4588 13.8093   3
   7  -2  -2 15.3946 11.4476   1
   8  -2   2 -12.080 19.6078   3
  -8  -2  -2 32.5684 12.7062   3
  -8   2   2 35.0836 14.8774   3
   8   2  -2 78.9642 19.6682   1
  -8   2   2 47.6931 15.8296   1
   8   2  -2 28.1424 26.6682   3
   8  -2   2 26.8328 14.1913   1
  -8  -2   2 50.8867 15.8995   3
  -8   2  -2 86.1959 18.8983   3
   8   2   2 67.1478 25.2809   3
  -8   2  -2 55.9684 16.0911   1
   8  -2  -2 24.7205 15.7757   1
   8   2   2 22.6316 13.4453   1
   0  -3  -2 6328.00 280.504   1
   0   3  -2 6444.19 282.445   3
   0   3  -2 6258.07 281.312   1
   0   3   2 6161.52 280.428   1
   0  -3  -2 6695.70 282.918   3
   0   3   2 6428.94 282.842   3
   0  -3   2 6678.59 283.664   3
   0  -3   2 6443.27 281.400   1
  -1  -3  -2 692.545 35.5643   2
  -1  -3  -2 728.265 41.3109   3
   1  -3   2 724.416 36.7088   3
  -1  -3  -2 709.595 35.5021   1
   1   3  -2 705.017 32.7244   2
  -1   3   2 699.299 36.6578   1
   1   3  -2 754.447 42.1467   3
  -1   3   2 671.217 38.1485   3
   1   3  -2 764.037 38.2066   3
   1  -3   2 719.472 36.4580   1
   1   3  -2 738.902 36.3345   1
   1  -3  -2 778.454 36.7082   1
  -1  -3   2 739.188 36.6524   1
   1   3   2 781.482 34.9040   2
  -1   3  -2 698.729 37.0120   3
   1  -3  -2 742.141 38.2469   3
   1   3   2 810.875 40.3137   3
  -1   3  -2 799.907 37.2622   1
  -1  -3   2 767.663 43.9204   3
   1   3   2 805.495 35.6159   1
   2   3  -2 128.070 12.4938   3
  -2  -3  -2 120.040 18.4734   3
   2   3  -2 123.555 10.7361   1
   2  -3   2 94.5614 10.3153   3
  -2   3   2 109.940 11.8917   3
  -2   3   2 112.166 11.3421   1
  -2  -3  -2 126.284 11.0331   1
   2   3  -2 106.020 17.5202   3
   2  -3   2 119.417 11.1126   1
   2   3   2 160.513 16.4585   3
  -2  -3   2 147.034 12.3604   3
   2   3   2 143.869 10.8069   1
  -2  -3   2 125.832 19.5288   3
   2   3   2 166.335 13.1570   3
  -2   3  -2 143.837 12.0239   1
   2  -3  -2 161.584 13.3780   3
  -2  -3   2 145.197 12.0348   1
   2  -3  -2 148.992 11.9673   1
   2   3   2 134.664 11.2549   2
   2   3   2 126.081 11.3597   1
  -2   3  -2 144.620 12.0030   3
  -3   3   2 54.5861 9.88054   3
  -3  -3  -2 61.1525 9.98322   1
   3   3  -2 86.8334 11.6101   1
  -3   3   2 65.9006 10.7450   1
   3  -3   2 71.7086 10.9560   3
   3  -3   2 62.0898 9.94291   1
   3   3  -2 75.8452 12.1902   3
   3   3  -2 75.3213 11.4763   1
  -3  -3  -2 64.6412 9.96053   3
   3   3   2 66.9403 10.7911   2
   3   3   2 61.0310 9.43354   1
  -3   3  -2 62.1864 10.3499   1
   3   3   2 64.0883 11.4109   3
  -3  -3   2 54.9699 9.93151   1
   3   3   2 51.7667 8.84459   1
   3   3   2 50.6905 12.7341   3
   3  -3  -2 77.3381 12.5619   3
   3  -3  -2 61.5123 9.94491   1
  -3   3  -2 54.7786 9.15199   3
   4   3  -2 164.702 18.0015   1
   4  -3   2 163.991 16.4593   1
  -4  -3  -2 199.877 17.6146   3
   4   3  -2 207.533 18.0952   1
   4   3  -2 172.821 30.1076   3
   4   3  -2 222.494 24.1036   3
   4  -3   2 184.159 17.8887   3
  -4   3   2 170.763 18.0294   1
  -4   3   2 174.822 18.2731   3
   4  -3  -2 161.158 18.0491   3
   4  -3  -2 147.573 16.3215   1
   4   3   2 173.185 16.5575   1
   4   3   2 157.853 18.0629   3
  -4   3  -2 201.424 18.9970   1
   4   3   2 183.075 28.6008   3
   4   3   2 180.064 17.9963   1
   4   3   2 146.085 17.3813   2
  -4   3  -2 160.115 16.7646   3
  -4  -3   2 178.745 17.8837   3
   5   3  -2 150.823 17.4957   1
  -5   3   2 138.922 17.6538   3
  -5   3   2 185.450 20.4381   1
   5   3  -2 147.673 30.1177   3
  -5  -3  -2 144.684 17.1426   3
   5  -3   2 159.520 18.6534   3
   5   3   2 137.805 21.8870   3
   5   3   2 143.049 16.9881   1
   5   3   2 87.4035 22.6163   3
   5  -3  -2 155.726 19.1405   3
   5   3   2 125.434 24.0587   2
  -5  -3   2 153.546 18.6936   3
  -5   3  -2 115.928 18.0108   3
   5   3   2 126.047 19.2196   1
  -5   3  -2 112.328 18.5334   1
   6   3  -2 168.599 19.8671   1
   6   3  -2 145.899 38.6895   3
  -6  -3  -2 138.570 17.9669   3
  -6   3   2 119.007 20.1942   1
   6   3  -2 158.878 29.7663   2
  -6   3   2 133.678 21.6525   3
   6   3   2 123.043 20.0525   1
   6  -3  -2 107.645 21.5217   1
  -6  -3   2 120.080 23.0302   3
  -6   3  -2 112.424 18.8763   3
  -6   3  -2 105.927 19.9710   1
   6   3   2 99.6857 29.7052   3
   7  -3   2 18.6982 11.7607   1
  -7   3   2 -13.411 5.99166   1
   7   3  -2 0.25568 6.49573   1
   7   3  -2 -14.425 13.8924   3
  -7  -3  -2 3.98277 7.96241   3
  -7   3   2 1.72461 9.27021   3
  -7   3  -2 -3.5943 8.39042   3
  -7  -3   2 -10.120 6.41079   3
   7  -3  -2 -16.434 9.43476   1
   7   3   2 -5.3512 7.72583   1
  -7   3  -2 4.58813 8.11061   1
   7   3   2 -6.2749 13.7543   3
   8   3  -2 -0.4423 8.61088   1
   8   3  -2 8.86951 18.9194   3
  -8   3   2 5.54589 11.6327   3
  -8  -3  -2 6.78958 8.38357   3
  -8   3   2 -6.6046 10.4861   1
  -8   3  -2 5.54226 9.89235   3
   8   3   2 -17.448 17.7773   3
  -8  -3   2 -1.2636 9.30491   3
   8   3   2 0.40359 8.41778   1
  -8   3  -2 -3.7337 8.87251   1
   8  -3  -2 11.4018 14.6522   1
   0  -4  -2 88.8638 9.01862   3
   0  -4   2 73.4167 7.03996   1
   0  -4   2 81.1696 9.04050   3
   0   4  -2 71.8370 8.00704   3
   0  -4  -2 67.0083 6.24623   1
   0   4   2 88.8814 8.84133   3
   0   4  -2 76.5707 7.38722   1
   0   4   2 76.3289 6.66446   1
   1  -4   2 1747.41 78.6234   1
   1   4  -2 1787.36 78.2401   1
   1   4  -2 1766.10 84.2807   3
   1  -4   2 1796.44 79.3016   3
  -1  -4  -2 1663.91 76.5017   2
  -1  -4  -2 1715.23 77.3705   1
  -1   4   2 1689.78 81.2407   3
  -1   4   2 1717.87 78.8388   1
  -1  -4  -2 1759.23 84.9340   3
   1   4   2 1680.19 77.0200   1
  -1  -4   2 1648.88 86.4262   3
  -1  -4   2 1668.68 80.2664   1
   1   4   2 1638.69 75.3619   2
   1   4   2 1671.45 81.6556   3
  -1   4  -2 1580.36 79.3553   3
  -1   4  -2 1726.98 79.0562   1
   1  -4  -2 1742.67 80.3452   1
  -1  -4   2 1435.73 73.8722   2
   1  -4  -2 1657.64 80.3344   3
   2   4  -2 831.827 50.9847   3
   2   4  -2 817.471 41.2885   1
  -2   4   2 776.990 44.1825   3
  -2  -4  -2 809.634 51.6297   3
   2   4  -2 804.790 38.5155   2
  -2   4   2 830.409 43.1352   1
  -2  -4  -2 795.085 41.1155   1
   2  -4   2 782.197 41.3829   1
   2   4  -2 815.452 44.3742   3
   2  -4   2 788.793 42.1181   3
  -2  -4  -2 731.017 40.3163   2
   2  -4  -2 773.168 41.5173   1
  -2  -4   2 796.172 42.1885   1
   2   4   2 725.502 42.6310   3
  -2   4  -2 757.234 42.4029   3
   2  -4  -2 799.197 43.7049   3
   2   4   2 828.509 40.4418   1
  -2   4  -2 780.365 42.3693   1
   2   4   2 804.833 39.9894   2
  -2  -4   2 725.797 51.8526   3
   2   4   2 807.128 47.9021   3
   3   4  -2 1122.89 71.4721   3
  -3   4   2 1135.68 61.5574   3
   3   4  -2 1032.84 59.8103   1
   3  -4   2 1148.35 58.7459   1
  -3   4   2 1255.33 62.1907   1
   3  -4   2 1151.12 59.8115   3
  -3  -4  -2 1146.94 59.2320   1
  -3  -4  -2 1056.53 71.0931   3
   3   4  -2 1043.12 61.2236   3
   3   4  -2 1115.85 57.2663   2
   3   4   2 1208.16 58.0005   1
  -3  -4   2 1170.58 60.3118   1
  -3  -4   2 1110.01 59.9350   3
   3   4   2 1141.76 61.3377   3
   3   4   2 1097.94 59.4419   1
  -3   4  -2 1146.84 60.1004   3
   3   4   2 1083.02 58.1157   2
   3  -4  -2 1087.80 58.5892   1
   3   4   2 1109.37 68.5246   3
   3  -4  -2 1086.11 60.7124   3
  -3   4  -2 1087.71 59.8843   1
   4   4  -2 197.273 18.4710   1
   4   4  -2 183.282 20.5233   3
   4   4  -2 229.853 29.5832   3
   4   4  -2 211.162 19.5495   2
   4  -4   2 224.541 20.5746   3
  -4   4   2 223.370 21.3642   1
  -4   4   2 236.664 21.6075   3
   4  -4   2 176.976 17.9000   1
  -4  -4  -2 223.675 19.3961   3
  -4  -4   2 232.831 24.3036   1
  -4   4  -2 226.298 21.1026   1
   4   4   2 191.603 29.7167   3
   4  -4  -2 220.032 20.0480   1
   4   4   2 242.889 19.6415   1
   4   4   2 220.868 20.8599   1
  -4  -4   2 206.361 19.9618   3
   4   4   2 234.975 20.8200   2
  -4   4  -2 201.574 19.7077   3
   4  -4  -2 205.340 21.3395   3
   5  -4   2 24.1628 10.6096   3
  -5   4   2 40.2868 11.5097   3
   5   4  -2 29.7840 16.4845   3
  -5   4   2 13.0359 8.34977   1
   5   4  -2 26.4283 8.50816   1
  -5  -4  -2 36.7008 9.95535   3
   5   4  -2 36.7052 10.9969   2
  -5   4  -2 19.3989 8.10442   3
  -5  -4   2 24.6779 9.16929   3
   5   4   2 13.3785 8.56084   2
   5   4   2 51.3607 12.7954   1
  -5   4  -2 32.6475 10.8955   1
   5   4   2 35.5580 9.19769   1
   5  -4  -2 24.9120 10.4243   3
   5   4   2 32.6080 14.3269   3
   6   4  -2 41.3289 19.2662   3
  -6  -4  -2 52.5606 16.0560   3
  -6   4   2 43.0036 12.3280   1
  -6   4   2 46.9072 12.4105   3
   6   4  -2 39.6352 11.1668   1
   6   4  -2 50.0214 15.1536   2
   6   4   2 55.8666 14.8275   1
  -6   4  -2 50.1549 13.4205   3
  -6   4  -2 66.8214 15.5822   1
  -6  -4   2 44.1923 12.5836   3
   6   4   2 62.9169 26.0916   3
   7   4  -2 167.717 24.7564   1
  -7   4   2 160.545 27.4023   1
  -7  -4  -2 201.220 24.6472   3
   7   4  -2 145.217 35.5034   3
  -7   4   2 132.355 23.6614   3
  -7  -4   2 185.770 24.0414   3
   7  -4  -2 165.482 27.9431   1
  -7   4  -2 200.745 24.5681   3
   7   4   2 200.279 24.0422   1
   7   4   2 176.710 37.8966   3
  -7   4  -2 158.460 26.8384   1
   8   4  -2 27.4037 20.1354   3
  -8   4   2 34.4481 17.2429   1
   8   4  -2 -10.343 11.3585   1
   8  -4   2 19.6202 17.0502   1
  -8   4   2 42.0887 15.2046   3
   8  -4  -2 7.81227 13.1431   1
  -8   4  -2 21.5895 13.3814   1
   8   4   2 -11.574 18.8313   3
  -8   4  -2 33.8214 14.0843   3
   8   4   2 33.7690 15.8565   1
  -8  -4   2 44.1768 15.3575   3
   0  -5  -2 614.428 31.9034   1
   0  -5  -2 659.197 35.5472   3
   0   5  -2 582.422 32.2660   1
   0  -5   2 581.316 32.1814   1
   0   5   2 656.485 35.3943   3
   0   5   2 609.875 31.7786   1
   0   5  -2 619.614 34.1038   3
   0  -5   2 675.559 36.4596   3
  -1  -5  -2 163.037 10.6479   2
  -1   5   2 155.376 14.3598   3
  -1  -5  -2 175.285 12.2182   1
   1  -5   2 161.771 13.2553   3
   1   5  -2 170.602 12.6363   1
  -1  -5  -2 155.698 16.4007   3
   1  -5   2 175.530 12.9215   1
  -1   5   2 162.348 12.6955   1
   1   5  -2 156.639 15.9059   3
   1  -5  -2 184.358 12.7186   1
   1  -5  -2 168.403 14.0804   3
  -1  -5   2 174.319 18.2165   3
  -1   5  -2 188.600 14.5352   3
  -1  -5   2 180.190 12.9805   1
  -1   5  -2 188.143 13.4448   1
   1   5   2 185.649 12.1583   1
  -1  -5   2 157.090 9.33863   2
   1   5   2 163.791 10.2312   2
   1   5   2 182.423 15.2917   3
   2  -5   2 2108.52 116.764   1
  -2  -5  -2 2409.38 129.940   3
   2   5  -2 2284.55 120.364   3
   2   5  -2 2648.03 117.868   1
  -2  -5  -2 2525.80 116.531   2
   2   5  -2 2452.01 112.241   2
  -2   5   2 2625.60 122.454   3
  -2   5   2 2541.94 119.806   1
   2   5  -2 2837.87 136.739   3
   2  -5   2 2371.48 118.465   3
  -2  -5  -2 2567.48 117.801   1
  -2   5  -2 2626.80 120.791   3
   2   5   2 2723.57 121.769   3
  -2  -5   2 2677.61 119.081   1
   2   5   2 2772.56 126.348   3
  -2   5  -2 2596.42 120.072   1
   2  -5  -2 2501.60 120.537   3
   2   5   2 2504.44 114.260   2
   2   5   2 2704.07 116.922   1
  -2  -5   2 2307.16 131.164   3
   2  -5  -2 2653.01 118.434   1
  -3   5   2 785.203 46.5201   3
   3  -5   2 717.994 43.5295   3
  -3  -5  -2 811.290 44.0109   1
  -3   5   2 815.541 45.9044   1
  -3  -5  -2 714.894 55.9324   3
   3   5  -2 804.979 43.0035   1
   3   5  -2 740.798 44.6933   1
   3   5  -2 855.434 48.2150   3
   3  -5   2 861.543 44.3330   1
   3   5  -2 710.284 39.8384   2
   3   5  -2 791.174 54.8186   3
   3   5   2 715.264 43.6472   1
  -3   5  -2 767.133 44.9626   3
   3   5   2 769.408 41.8059   1
  -3  -5   2 626.036 54.3657   3
   3   5   2 775.299 51.6341   3
  -3   5  -2 766.869 44.8614   1
   3   5   2 716.779 45.3509   3
  -3  -5   2 746.392 44.0114   1
   3  -5  -2 759.822 43.2192   1
   3  -5  -2 723.109 45.0311   3
   4   5  -2 461.605 31.7045   1
   4  -5   2 501.705 34.1360   3
   4   5  -2 512.046 37.3805   3
  -4  -5  -2 528.762 34.9780   1
  -4   5   2 526.828 36.4155   1
   4  -5   2 442.528 31.4283   1
   4   5  -2 477.422 31.5930   2
   4   5  -2 531.582 36.0266   1
   4   5  -2 468.902 44.6073   3
  -4   5   2 475.607 35.1368   3
  -4  -5   2 486.643 34.0085   3
   4  -5  -2 496.126 32.9311   1
   4   5   2 431.051 34.6450   3
  -4   5  -2 448.635 34.0498   1
   4   5   2 467.221 31.2192   1
   4   5   2 516.685 34.8256   1
  -4   5  -2 453.741 33.4005   3
   4   5   2 438.177 31.5027   2
   4   5   2 478.565 41.8437   3
  -4  -5   2 478.396 34.7284   1
   5   5  -2 141.369 17.4127   2
   5  -5   2 138.056 20.6116   3
   5   5  -2 144.486 30.3740   3
  -5   5   2 187.711 21.4426   3
   5   5  -2 171.387 18.8266   1
  -5   5   2 135.056 21.3705   1
   5   5   2 132.182 27.5173   3
   5   5   2 169.453 19.5268   2
   5   5   2 150.532 17.4678   1
   5   5   2 199.699 27.8645   1
  -5   5  -2 170.650 20.4847   1
  -5   5  -2 183.467 20.2510   3
  -5  -5   2 209.433 21.6120   3
   6   5  -2 39.1366 11.9210   1
  -6   5   2 59.6887 16.2597   1
   6   5  -2 50.9342 20.6547   3
   6   5  -2 42.6631 13.7090   2
  -6   5   2 32.3545 11.4705   3
  -6   5  -2 40.8103 13.0656   1
  -6   5  -2 50.9764 13.5878   3
  -6  -5   2 57.3110 13.2867   3
   6   5   2 55.2884 15.1819   2
   6   5   2 43.4037 18.7256   3
   7   5  -2 47.9127 13.5395   1
   7   5  -2 34.7597 25.0999   3
  -7   5   2 33.1984 12.9256   3
  -7   5   2 79.5419 19.1011   1
   7   5   2 57.2834 15.5579   1
  -7   5  -2 41.3439 14.3501   1
  -7  -5   2 76.6577 16.4432   3
  -7   5  -2 60.0045 15.8873   3
   7   5   2 14.8047 20.5424   3
   8   5  -2 71.6608 18.9087   1
  -8   5   2 88.2783 29.8967   1
  -8   5   2 103.203 22.2303   3
   8  -5   2 116.067 27.1033   1
   8   5  -2 134.068 37.4625   3
   8  -5  -2 78.6431 25.1319   1
   8   5   2 76.3908 30.9784   3
  -8   5  -2 138.243 24.6896   3
  -8   5  -2 129.383 26.3007   1
   0  -6  -2 325.088 23.3730   3
   0   6  -2 338.948 20.9935   1
   0  -6  -2 315.630 20.0007   1
   0   6   2 351.237 20.4569   1
   0  -6   2 342.644 24.4721   3
   0  -6   2 307.278 20.3340   1
   0   6  -2 360.797 23.0468   3
   0   6   2 353.086 23.4036   3
  -1   6   2 102.586 12.1087   3
   1   6  -2 100.938 12.2789   3
  -1  -6  -2 98.4300 9.30713   1
   1  -6   2 89.4725 9.67246   1
  -1   6   2 115.046 10.8118   1
   1  -6   2 99.1662 11.0735   3
   1   6  -2 113.146 10.4796   1
  -1  -6  -2 100.579 7.78779   2
  -1  -6  -2 116.112 16.9939   3
  -1  -6   2 104.113 16.5841   3
  -1   6  -2 100.445 11.4317   3
  -1  -6   2 118.760 10.2262   1
  -1  -6   2 101.956 6.33669   2
   1   6   2 107.947 11.9368   3
   1   6   2 119.595 9.96883   1
   1  -6  -2 98.7100 9.55799   1
   1  -6  -2 107.039 11.4610   3
  -1   6  -2 108.220 10.4389   1
   2  -6   2 51.1911 9.43342   3
   2   6  -2 66.5928 11.1323   3
  -2  -6  -2 52.4538 8.42258   1
  -2  -6  -2 50.7892 7.40855   2
  -2  -6  -2 63.3845 15.4466   3
   2  -6   2 59.3446 9.11588   1
   2   6  -2 60.3178 4.08070   2
  -2   6   2 57.1266 9.82592   1
   2   6  -2 50.7923 8.07478   1
   2   6  -2 69.9843 13.3994   3
   2  -6  -2 82.4545 9.14616   1
  -2  -6   2 58.5704 8.97815   1
   2   6   2 59.2632 5.56085   2
  -2   6  -2 68.6524 10.5415   1
  -2  -6   2 43.9266 13.4022   3
   2   6   2 72.6137 13.0928   3
   2  -6  -2 66.9875 11.1307   3
  -2   6  -2 57.8411 10.4652   3
   2   6   2 66.0695 7.85503   1
  -3   6   2 16.4522 7.05417   3
  -3  -6  -2 6.78318 18.3334   3
   3   6  -2 25.6890 9.94692   3
   3  -6   2 21.8051 6.51769   1
   3   6  -2 24.1024 8.41932   3
  -3  -6  -2 27.4970 7.25001   1
   3   6  -2 14.7979 3.99327   2
   3   6  -2 18.6646 5.88819   1
   3  -6   2 27.0564 7.11430   3
  -3   6   2 14.6778 6.23246   1
   3   6   2 23.5490 7.58792   3
  -3   6  -2 14.6019 6.39373   1
  -3  -6   2 26.5312 7.66767   1
   3   6   2 24.9645 6.03978   1
   3   6   2 15.2358 5.99690   1
  -3   6  -2 20.8901 7.38365   3
   3   6   2 23.4015 5.43541   2
   3  -6  -2 18.9508 7.39916   3
  -3  -6   2 7.59884 10.2863   3
  -4   6   2 93.2377 15.9248   1
  -4   6   2 109.158 17.3799   3
   4   6  -2 65.9493 17.7876   3
   4   6  -2 106.324 12.4088   1
   4   6  -2 79.1704 14.3232   1
   4   6  -2 94.3944 12.9949   2
   4  -6   2 78.8360 13.3548   3
  -4  -6   2 81.8467 14.3380   1
  -4   6  -2 73.0696 14.1448   3
   4   6   2 111.613 17.5537   3
   4   6   2 104.247 14.3063   1
  -4   6  -2 104.700 16.7779   1
   4   6   2 85.9762 12.6670   2
   4   6   2 86.1047 18.5308   3
   4  -6  -2 111.219 17.4564   3
  -5   6   2 85.0990 16.7430   1
   5   6  -2 104.116 16.6802   1
   5   6  -2 106.210 16.1781   2
   5   6  -2 98.2389 27.8549   3
   5  -6   2 94.9662 16.1615   3
  -5   6   2 100.357 17.4396   3
   5   6   2 123.058 26.3326   3
   5   6   2 113.193 16.7438   1
   5   6   2 109.575 16.3794   2
  -5   6  -2 80.7035 16.2605   3
  -5   6  -2 117.025 19.4298   1
   6   6  -2 -3.8021 11.5889   3
  -6   6   2 -0.0543 7.63203   3
  -6   6   2 8.74291 8.60211   1
   6   6  -2 7.95558 7.11321   1
   6   6  -2 17.0154 8.38654   2
   6   6   2 -6.2077 7.86184   2
  -6   6  -2 12.0333 9.18484   3
   6   6   2 24.5988 16.1036   3
  -6   6  -2 3.24878 7.69590   1
   6   6   2 3.64489 7.09842   1
   7   6  -2 29.9909 18.8329   3
  -7   6   2 1.31334 10.3753   1
   7   6  -2 15.1055 8.59756   1
  -7   6   2 23.3487 12.2818   3
  -7   6  -2 19.4857 11.3950   1
   7   6   2 3.09247 8.25888   1
  -7   6  -2 16.0045 9.87921   3
   7   6   2 -0.4770 12.2870   3
   8   6  -2 33.6831 28.2291   3
   8   6  -2 58.9744 16.8072   1
  -8   6   2 61.2803 21.0077   3
   8   6   2 76.5405 18.2119   1
  -8   6  -2 92.5090 21.3912   3
   8   6   2 86.4294 27.9549   3
   0  -7  -2 92.5300 9.41674   1
   0   7  -2 81.2788 9.82249   1
   0   7   2 95.0153 9.33050   1
   0  -7   2 75.3983 12.9355   3
   0  -7  -2 83.0414 12.7440   3
   0   7   2 107.645 12.2066   3
   0  -7   2 82.9116 9.20371   1
   1  -7   2 67.5391 10.8288   3
   1   7  -2 72.4784 12.1022   3
   1  -7   2 59.1536 8.85815   1
  -1  -7  -2 55.5811 8.09536   1
   1   7  -2 66.1179 10.6188   1
  -1   7   2 69.7281 11.5759   3
  -1   7   2 39.3378 8.20988   1
  -1  -7  -2 53.0886 5.93459   2
  -1  -7  -2 80.1131 14.8044   3
  -1   7  -2 86.2291 9.60680   1
  -1  -7   2 63.7338 13.4579   3
   1   7   2 64.1113 8.79251   1
  -1  -7   2 63.8546 4.98573   2
   1  -7  -2 68.0355 8.21579   1
  -1   7  -2 65.3545 11.7132   3
   1  -7  -2 65.0139 10.6035   3
  -1  -7   2 75.3093 8.95411   1
   1   7   2 78.8488 12.1117   3
   2   7  -2 64.8867 12.5732   3
  -2  -7  -2 62.4631 9.23948   1
   2   7  -2 57.6371 9.16950   1
   2   7  -2 67.7003 11.6008   3
   2  -7   2 67.6551 9.88312   1
  -2   7   2 67.5228 10.5936   1
   2  -7   2 59.4011 10.5930   3
  -2  -7  -2 46.6556 14.3375   3
  -2   7   2 49.1703 10.7034   3
  -2  -7  -2 49.0669 7.28733   2
  -2  -7   2 59.6656 15.6076   3
   2  -7  -2 47.9027 9.80862   3
   2   7   2 54.0898 5.44252   2
  -2   7  -2 64.9764 12.0490   3
  -2   7  -2 67.0276 10.3978   1
   2  -7  -2 55.1969 9.06959   1
   2   7   2 73.1484 13.8160   3
  -2  -7   2 52.4217 9.15232   1
   2   7   2 55.4775 8.52560   1
   3  -7   2 228.623 20.2502   3
  -3   7   2 215.955 20.2956   1
  -3  -7  -2 213.066 33.0072   3
  -3  -7  -2 201.727 18.6439   1
   3   7  -2 210.332 12.4461   2
   3   7  -2 208.108 21.2787   3
   3  -7   2 219.005 18.6791   1
   3   7  -2 203.442 25.1840   3
  -3   7   2 232.155 22.3143   3
   3   7  -2 240.270 18.9045   1
   3   7   2 220.443 14.4508   2
   3   7   2 228.316 23.9639   3
  -3  -7   2 205.206 34.1957   3
  -3   7  -2 230.672 21.1034   3
  -3   7  -2 227.904 20.7687   1
   3  -7  -2 266.051 27.4406   3
   3   7   2 173.163 20.1742   3
   3   7   2 252.921 18.3417   1
  -3  -7   2 218.486 19.8977   1
   3  -7  -2 259.066 19.9594   1
   4   7  -2 75.0823 11.4127   2
  -4   7   2 69.5051 13.7867   3
   4  -7   2 50.6834 11.3888   3
  -4   7   2 61.9649 13.4151   1
   4   7  -2 57.8225 17.6741   3
   4   7  -2 61.3806 10.8311   1
  -4  -7  -2 59.2180 12.0234   1
   4   7  -2 46.9885 12.0362   1
   4   7   2 59.9926 10.6576   1
   4   7   2 38.6740 10.4504   1
   4  -7  -2 67.6452 14.0117   3
  -4   7  -2 58.4481 13.2506   1
   4   7   2 65.1311 10.1074   2
  -4   7  -2 79.6892 14.7386   3
  -4  -7   2 71.5451 14.0129   1
   4   7   2 51.3025 15.8723   3
  -5   7   2 29.2894 10.8315   1
   5   7  -2 66.5102 21.7229   3
   5   7  -2 45.8396 10.6848   1
   5   7  -2 41.5497 9.75187   2
  -5   7   2 29.3838 11.9881   3
   5   7   2 27.0594 8.40678   1
  -5   7  -2 30.0253 11.1606   1
   5   7   2 5.15162 9.27295   3
  -5   7  -2 35.7679 11.9700   3
   5   7   2 29.6351 9.00808   2
   6   7  -2 16.2190 8.34223   2
   6   7  -2 -11.993 11.5531   3
  -6   7   2 1.17737 7.58270   1
   6   7  -2 -0.6304 6.43951   1
  -6   7   2 18.5199 10.0726   3
   6   7   2 8.17512 6.86257   1
  -6   7  -2 9.12734 9.39583   3
  -6   7  -2 17.0889 9.29419   1
   6   7   2 -17.062 9.96863   3
   6   7   2 7.17337 9.24728   2
   7   7  -2 30.4015 11.4684   1
   7   7  -2 9.67907 14.8376   3
  -7   7   2 31.1407 12.2837   3
  -7   7   2 60.4184 16.6536   1
  -7   7  -2 15.9428 12.4486   1
   7   7   2 36.9605 12.4659   1
  -7   7  -2 8.52734 12.5441   3
   7   7   2 34.6873 17.1475   3
   8   7  -2 11.8719 10.1496   1
   8   7   2 22.0365 11.9883   1
   8   7   2 -37.872 14.7472   3
  -8   7  -2 -8.9057 13.2015   3
   0  -8   2 41.1493 9.95406   3
   0  -8  -2 41.7305 7.46746   1
   0  -8  -2 47.3268 10.3303   3
   0  -8  -2 39.8650 6.20775   2
   0   8   2 42.5934 9.29298   3
   0   8  -2 42.1319 9.08620   3
   0   8   2 42.9170 7.37287   1
   0  -8   2 38.3811 7.30400   1
   0   8  -2 42.6691 8.05405   1
   1  -8   2 311.622 21.4194   1
   1   8  -2 300.753 20.9433   1
  -1  -8  -2 276.298 19.9165   1
  -1  -8  -2 306.781 31.4966   3
  -1   8   2 314.171 21.3095   1
  -1  -8  -2 308.101 17.5618   2
   1  -8   2 277.591 22.8207   3
  -1   8   2 295.090 24.2579   3
   1   8  -2 335.513 24.9995   3
   1   8   2 277.208 23.0989   3
  -1  -8   2 282.349 28.3646   3
   1  -8  -2 312.474 20.8755   1
  -1   8  -2 288.577 23.3173   3
  -1  -8   2 277.027 15.4716   2
   1  -8  -2 253.827 22.1603   3
  -1  -8   2 294.018 20.8450   1
  -1   8  -2 273.780 20.8399   1
   2   8  -2 840.088 50.9888   3
   2  -8   2 821.486 48.1006   3
  -2   8   2 875.673 48.9995   1
   2   8  -2 847.072 46.3518   1
  -2  -8  -2 730.845 58.6114   3
  -2   8   2 818.530 51.6965   3
   2  -8   2 869.437 47.3591   1
   2   8  -2 944.147 55.1757   3
  -2  -8  -2 779.382 45.7958   1
  -2  -8  -2 832.792 43.3571   2
  -2   8  -2 935.204 52.3481   3
  -2  -8   2 817.306 61.4011   3
  -2  -8   2 816.135 47.1165   1
  -2   8  -2 890.427 48.9857   1
   2   8   2 929.381 53.3005   3
   2   8   2 863.143 45.5991   1
  -3   8   2 893.136 55.0114   3
   3   8  -2 831.928 47.7625   1
  -3   8   2 844.637 51.7361   1
   3   8  -2 814.672 39.0093   2
   3   8  -2 857.028 58.3327   3
  -3  -8  -2 826.963 49.0682   1
  -3  -8   2 845.221 50.0459   1
   3   8   2 969.521 58.5252   3
   3   8   2 828.777 41.3681   2
   3  -8  -2 799.671 50.7010   3
   3  -8  -2 880.752 49.4887   1
  -3   8  -2 868.404 53.4722   3
   3   8   2 944.401 47.9045   1
  -3   8  -2 911.023 52.4832   1
   4   8  -2 591.163 36.7981   1
   4   8  -2 586.945 49.0795   3
   4  -8   2 560.824 38.8522   3
   4   8  -2 547.917 28.9020   2
  -4  -8  -2 491.940 37.2262   1
  -4   8   2 595.101 43.3706   3
  -4   8   2 535.041 40.1785   1
  -4   8  -2 597.679 41.4043   1
   4   8   2 581.688 46.9769   3
   4   8   2 523.917 30.6402   2
   4   8   2 565.607 35.5785   1
  -4   8  -2 612.996 41.9112   3
   4   8   2 518.147 38.7641   1
   5   8  -2 6.63400 4.47803   2
   5   8  -2 0.97221 8.93953   3
  -5   8   2 -1.3227 5.92765   3
  -5   8   2 3.62322 6.88173   1
   5   8  -2 1.09911 5.43227   1
   5   8   2 -5.2235 3.70680   1
  -5   8  -2 3.36165 6.67421   1
  -5   8  -2 -0.2829 5.58042   3
   5   8   2 -5.3151 4.48181   2
   5   8   2 13.9908 13.1659   3
   6   8  -2 117.402 18.4655   1
   6   8  -2 145.628 30.0408   3
   6   8  -2 92.7018 15.1131   2
  -6   8   2 85.7713 18.7278   3
  -6   8   2 84.1935 20.2229   1
   6   8   2 82.6394 17.4221   2
   6   8   2 89.9306 24.6681   3
  -6   8  -2 97.1063 20.7236   1
   6   8   2 76.0738 15.1196   1
  -6   8  -2 86.6898 18.2736   3
   7   8  -2 168.450 34.0108   3
   7   8  -2 141.289 21.9657   1
  -7   8   2 159.465 28.2769   1
  -7   8   2 123.424 23.7788   3
  -7   8  -2 113.189 22.8404   3
  -7   8  -2 155.156 27.9407   1
   7   8   2 129.885 20.7270   1
   8   8  -2 4.49941 10.6210   1
  -8   8   2 28.3303 15.1093   3
  -8   8  -2 18.2039 15.4043   3
   8   8   2 13.4020 10.6736   1
   0  -9  -2 8.82039 5.41960   1
   0   9   2 21.6014 8.47824   3
   0  -9  -2 -0.6318 6.54897   3
   0   9  -2 12.9811 6.42294   3
   0   9  -2 21.1575 6.20360   1
   0  -9  -2 15.5370 4.63185   2
   0   9   2 8.83694 4.46092   1
   0  -9   2 7.66147 4.32621   1
   0  -9   2 18.9854 8.47547   3
  -1  -9  -2 226.853 25.6583   3
  -1   9   2 234.835 19.5055   1
   1   9  -2 258.865 22.7790   3
  -1  -9  -2 245.057 19.2396   1
  -1   9   2 266.874 24.0118   3
  -1  -9  -2 263.487 16.2369   2
   1  -9   2 243.216 19.9188   1
   1   9  -2 224.130 19.3908   1
  -1  -9   2 269.237 14.4947   2
   1   9   2 263.840 22.9035   3
  -1  -9   2 222.426 26.6612   3
   1  -9  -2 257.530 19.8498   1
   1   9   2 236.869 18.7275   1
  -1   9  -2 262.102 23.1398   3
  -1  -9   2 266.797 20.3480   1
   1  -9  -2 249.217 22.4870   3
  -1   9  -2 261.524 20.4735   1
   2   9  -2 1010.41 61.7009   3
  -2  -9  -2 1007.39 51.0889   2
  -2  -9  -2 977.925 54.6030   1
   2   9  -2 1040.65 55.1704   1
  -2   9   2 1064.47 57.9497   1
   2  -9   2 955.521 56.6574   3
  -2   9   2 1105.90 62.6996   3
   2  -9   2 1104.01 56.5355   1
  -2   9  -2 1048.32 60.5359   3
   2  -9  -2 866.919 56.4476   3
   2   9   2 1001.58 54.0112   1
   2  -9  -2 1052.94 55.4366   1
  -2  -9   2 980.966 55.7069   1
  -2   9  -2 1072.59 58.0086   1
   2   9   2 1086.18 61.5669   3
   3  -9   2 143.085 17.3572   3
  -3   9   2 167.819 20.9009   3
   3   9  -2 164.965 25.5783   3
   3   9  -2 201.982 17.9711   1
  -3  -9  -2 163.520 17.6506   1
  -3   9   2 170.877 18.9849   1
   3   9   2 215.808 18.0964   1
  -3   9  -2 196.883 19.9627   1
  -3  -9   2 184.591 19.1555   1
   3   9   2 180.713 11.9427   2
   3   9   2 206.202 22.9995   3
  -3   9  -2 200.842 21.6523   3
   4   9  -2 48.4457 16.9602   3
  -4   9   2 61.3504 14.8237   3
   4   9  -2 62.0302 11.5939   1
   4   9  -2 62.9076 5.19366   2
  -4   9   2 78.4093 14.7148   1
   4   9   2 60.4861 11.6433   1
  -4   9  -2 69.2823 14.2205   1
  -4   9  -2 53.9367 13.1120   3
   4   9   2 58.6085 15.3416   3
   4   9   2 44.5460 6.68677   2
   5   9  -2 68.2374 20.1673   3
  -5   9   2 54.7220 15.1469   3
   5   9  -2 56.5062 13.4358   1
  -5   9   2 60.6038 14.9041   1
   5   9   2 47.5374 17.5075   3
   5   9   2 54.6303 8.92289   2
  -5   9  -2 61.5511 15.3763   1
   5   9   2 69.1276 12.6443   1
  -5   9  -2 58.9661 14.6875   3
  -6   9   2 45.1067 14.8959   1
  -6   9   2 42.5680 15.7335   3
   6   9  -2 52.5392 9.79732   2
   6   9  -2 77.7115 15.5001   1
   6   9  -2 27.6434 18.1339   3
  -6   9  -2 35.6981 12.2708   1
   6   9   2 47.6182 12.3589   1
   6   9   2 12.9727 14.5690   3
   6   9   2 41.0968 9.55687   2
  -6   9  -2 47.1787 14.6208   3
  -7   9   2 86.8661 22.0774   1
  -7   9   2 56.2863 18.0845   3
   7   9  -2 58.9847 24.3510   3
   7   9  -2 57.4507 15.8380   1
  -7   9  -2 58.7756 18.2697   3
  -7   9  -2 72.8730 19.3272   1
   7   9   2 90.9796 17.0734   1
   7   9   2 79.3947 23.9802   3
   0 -10   2 84.6480 17.1491   3
   0  10   2 66.9872 13.8095   3
   0  10  -2 77.0347 11.7304   1
   0  10  -2 65.0075 12.9012   3
   0 -10   2 78.0286 11.5316   1
   0  10   2 77.6009 11.2553   1
   0 -10  -2 88.2025 18.7022   3
   0 -10  -2 73.8597 9.05431   2
   0 -10  -2 94.9382 12.7074   1
  -1  10   2 92.9336 16.1811   3
  -1 -10  -2 87.3894 8.30981   2
   1  10  -2 87.1574 14.8213   3
   1 -10   2 55.8427 13.0560   3
   1  10  -2 77.6453 11.9125   1
  -1  10   2 89.7755 13.2905   1
   1 -10   2 94.7027 13.7829   1
   1 -10  -2 65.3723 15.1439   3
  -1 -10   2 66.7164 11.5909   1
  -1  10  -2 84.0849 15.6348   3
   1  10   2 82.0191 14.7762   3
  -1  10  -2 82.3066 12.6112   1
   1  10   2 82.8860 12.0519   1
   1 -10  -2 77.7049 11.9606   1
  -1 -10   2 76.7903 7.07747   2
   2  10  -2 61.1385 13.9408   3
   2  10  -2 66.8466 11.0131   1
  -2  10   2 86.5889 16.1685   3
  -2  10   2 58.7033 12.2529   1
   2 -10   2 58.3287 12.4705   3
  -2 -10  -2 58.3656 10.7951   1
  -2 -10  -2 83.2181 8.77558   2
   2  10   2 61.9837 11.1768   1
  -2  10  -2 53.7037 12.8199   3
  -2 -10   2 74.1639 12.2098   1
  -2  10  -2 52.9587 11.1546   1
   2  10   2 42.9073 11.3365   3
  -3  10   2 49.5112 12.5042   1
   3  10  -2 54.7071 14.4151   3
  -3  10   2 57.6459 14.8920   3
   3  10  -2 53.0927 11.0094   1
  -3 -10  -2 48.3073 10.2014   1
   3  10   2 57.5839 10.6584   1
  -3  10  -2 59.7987 12.9307   1
   3  10   2 63.8803 18.4934   3
  -3  10  -2 47.6741 12.5421   3
   4  10  -2 72.2282 18.7271   3
  -4  10   2 72.1458 19.1530   3
  -4  10   2 86.9343 17.5274   1
   4  10  -2 81.8652 13.5678   1
  -4  10  -2 73.9968 16.3803   3
   4  10   2 90.0228 19.3520   3
   4  10   2 94.1072 15.1495   1
   4  10   2 79.6663 7.63079   2
  -4  10  -2 102.063 17.4761   1
  -5  10   2 -3.6244 7.34518   1
   5  10  -2 -5.0352 1.87155   2
   5  10  -2 -5.9572 10.2557   3
  -5  10   2 -15.037 7.28978   3
   5  10  -2 -1.1793 5.13184   1
   5  10   2 -7.3955 10.5719   3
   5  10   2 0.15454 5.66414   1
  -5  10  -2 -0.1425 6.99746   3
  -5  10  -2 4.60719 8.11336   1
   5  10   2 1.85521 3.15066   2
  -6  10   2 -7.0114 11.0921   1
  -6  10   2 47.3724 16.9202   3
   6  10  -2 5.98611 8.79647   1
   6  10   2 14.9265 14.2906   3
  -6  10  -2 13.4970 10.4748   1
   6  10   2 9.54611 6.86271   1
  -6  10  -2 -10.751 9.33252   3
  -7  10   2 -1.5786 13.2393   3
   7  10  -2 -5.0913 8.94646   1
   7  10   2 -17.196 6.94333   1
   7  10   2 -6.8045 14.5306   3
  -7  10  -2 1.59794 12.7647   3
   0  11  -2 876.061 52.4252   1
   0  11  -2 977.751 58.5036   3
   0  11   2 965.546 52.9100   1
   0  11   2 969.638 59.2311   3
   0 -11  -2 954.992 49.2025   2
   0 -11  -2 943.781 52.3050   1
   1  11  -2 542.162 39.1307   3
  -1  11   2 522.035 35.2738   1
  -1 -11  -2 535.855 29.7560   2
  -1  11   2 521.139 40.1214   3
   1  11  -2 505.045 34.0062   1
  -1 -11  -2 575.536 35.0377   1
  -1  11  -2 483.590 34.9387   1
   1  11   2 549.453 34.1102   1
  -1 -11   2 537.909 27.7500   2
   1  11   2 553.313 40.0459   3
  -1  11  -2 531.650 39.7216   3
   2  11  -2 194.660 31.4573   3
  -2  11   2 253.522 27.5230   3
  -2  11   2 244.473 22.7448   1
  -2 -11  -2 250.437 21.5263   1
  -2 -11  -2 244.234 16.8728   2
   2  11  -2 234.653 21.2539   1
  -2  11  -2 236.267 22.5283   1
   2  11   2 243.982 20.9221   1
  -2  11  -2 224.884 24.6458   3
   2  11   2 236.832 25.2493   3
   3  11  -2 112.913 21.0301   3
  -3  11   2 51.4661 15.9936   3
   3  11  -2 79.8376 13.3834   1
  -3  11   2 83.5591 15.8107   1
   3  11   2 82.5785 13.0213   1
   3  11   2 53.7861 14.6617   3
  -3  11  -2 56.3045 12.9342   1
  -3  11  -2 73.1886 16.2648   3
   4  11  -2 0.83175 9.04553   3
  -4  11   2 4.19740 8.96557   1
  -4  11   2 -10.391 6.61840   3
   4  11  -2 15.3633 7.77735   1
   4  11   2 17.6112 8.28594   1
   4  11   2 10.3308 8.76384   3
  -4  11  -2 17.9051 8.38232   1
  -5  11   2 199.308 29.1215   1
   5  11  -2 227.047 23.8469   1
   5  11  -2 194.291 33.6773   3
  -5  11   2 284.565 32.6950   3
   5  11   2 223.680 34.6722   3
   5  11   2 218.900 22.5170   1
  -5  11  -2 257.667 29.2250   1
  -5  11  -2 234.365 29.4580   3
   6  11  -2 53.4703 13.6060   1
  -6  11   2 73.6777 19.5644   3
   6  11  -2 47.1176 19.4487   3
  -6  11   2 69.4626 18.3978   1
   6  11   2 31.1270 11.6761   1
  -6  11  -2 31.9285 14.1012   3
  -6  11  -2 51.4516 17.5184   1
   6  11   2 40.8331 18.4115   3
  -7  11   2 1.30493 13.2407   3
   7  11  -2 2.30196 8.94379   1
   7  11   2 -15.042 8.49736   1
  -7  11  -2 -2.9893 15.1558   3
   0  12  -2 440.785 39.2489   3
   0  12   2 483.224 38.3031   3
   0  12  -2 386.769 29.9633   1
   0 -12  -2 437.297 26.9159   2
   0 -12   2 453.531 26.4769   2
   0  12   2 401.699 30.2240   1
  -1  12   2 108.757 23.2041   3
  -1  12   2 135.681 15.4576   1
   1  12  -2 130.258 15.2522   1
   1  12  -2 88.0514 16.8709   3
  -1  12  -2 77.0620 16.3706   3
  -1  12  -2 99.1876 15.9968   1
   1  12   2 84.5891 13.2831   1
  -1 -12   2 97.5434 8.96198   2
   1  12   2 72.6367 16.0957   3
  -2  12   2 113.851 21.6423   1
   2  12  -2 110.804 16.4830   1
  -2 -12  -2 115.222 11.4467   2
   2  12  -2 101.091 19.1011   3
  -2  12   2 125.891 21.9346   3
  -2  12  -2 147.166 17.6836   1
  -2  12  -2 145.605 23.1476   3
   2  12   2 158.186 23.0674   3
   2  12   2 146.277 16.0129   1
  -3  12   2 193.537 22.7100   1
   3  12  -2 215.701 26.8312   3
  -3  12   2 176.641 27.4530   3
   3  12  -2 213.194 20.8357   1
  -3  12  -2 201.764 25.6302   3
  -3  12  -2 179.914 21.7967   1
   3  12   2 208.801 25.7994   3
  -4  12   2 96.4669 21.3790   3
  -4  12   2 130.041 21.1384   1
   4  12  -2 67.6267 19.5266   3
   4  12  -2 105.069 16.4463   1
   4  12   2 100.666 21.2132   3
  -4  12  -2 65.3479 14.0155   1
  -4  12  -2 52.8688 14.8063   3
   4  12   2 95.1413 15.4109   1
   5  12  -2 75.3697 14.6287   1
  -5  12   2 95.9271 20.1840   1
   5  12  -2 103.369 29.6247   3
  -5  12   2 78.0188 20.0615   3
  -5  12  -2 96.0068 21.6074   3
   5  12   2 91.7945 15.8588   1
  -6  12   2 1.62801 12.5749   3
   6  12  -2 11.0278 9.35136   1
   6  12   2 25.0231 17.2046   3
  -6  12  -2 23.8856 15.2584   3
   6  12   2 6.26282 9.96591   1
   0  13  -2 379.640 29.4177   1
   0 -13   2 386.135 24.0793   2
   0  13   2 346.299 27.6984   1
   0  13  -2 383.247 33.9483   3
   0 -13  -2 346.885 24.0011   2
   0  13   2 399.772 35.4574   3
  -1  13   2 34.5016 10.1694   1
   1  13  -2 39.3614 10.2655   1
   1  13  -2 33.3128 10.6402   3
  -1 -13  -2 37.2557 7.29593   2
  -1  13   2 12.6006 9.02087   3
   1  13   2 27.7270 12.0747   3
  -1  13  -2 33.9590 10.7068   3
  -1  13  -2 28.3521 8.66291   1
  -1 -13   2 37.4220 6.17055   2
   1  13   2 32.4340 8.56413   1
  -2  13   2 42.6124 11.1454   1
  -2 -13  -2 40.3048 7.48557   2
  -2  13   2 23.5765 12.0548   3
   2  13  -2 31.9386 9.57390   1
   2  13  -2 66.1258 16.4473   3
  -2  13  -2 41.3413 14.5390   3
  -2  13  -2 59.0797 12.9819   1
   2  13   2 49.4593 10.7646   1
   2  13   2 52.5602 15.0067   3
   3  13  -2 43.9407 11.9363   1
   3  13  -2 31.8945 13.1766   3
  -3  13   2 56.3279 17.3888   3
  -3  13   2 46.6166 12.6428   1
  -3  13  -2 57.0600 13.6575   1
   3  13   2 44.9929 15.0652   3
  -3  13  -2 49.6277 14.5158   3
   3  13   2 56.0335 11.9357   1
  -4  13   2 6.01168 10.5365   3
   4  13  -2 -9.8085 7.69842   3
   4  13  -2 -4.3202 6.29010   1
  -4  13   2 12.6342 9.15404   1
  -4  13  -2 1.71365 8.90224   1
   4  13   2 -0.3128 9.71646   3
   4  13   2 14.4087 8.09696   1
  -4  13  -2 4.87990 10.6385   3
   5  13  -2 -0.1934 12.6969   3
  -5  13   2 -3.5162 11.0332   1
  -5  13   2 1.26672 11.3137   3
   5  13  -2 5.51580 9.13474   1
  -5  13  -2 7.50947 10.5140   1
   5  13   2 -12.259 9.93540   3
  -5  13  -2 19.7500 12.9268   3
   5  13   2 0.95091 8.44201   1
   6  13  -2 11.0890 10.6298   1
  -6  13   2 24.7485 16.3937   3
   6  13   2 -6.5380 8.95454   1
  -6  13  -2 8.61906 16.7179   3
   0  14  -2 53.5343 12.7131   1
   0  14  -2 47.4427 14.5088   3
   0 -14   2 54.2736 9.10979   2
   0 -14  -2 67.9683 10.0918   2
   0  14   2 87.3374 19.4089   3
   0  14   2 58.5622 12.0323   1
   1  14  -2 29.3146 8.97201   1
  -1 -14  -2 25.1822 6.59123   2
  -1  14   2 44.7107 10.6952   1
  -1  14   2 25.6534 12.2863   3
   1  14  -2 28.5368 12.3902   3
   1  14   2 20.4339 9.53302   3
  -1  14  -2 42.6266 13.0750   3
   1  14   2 28.8754 9.52956   1
  -1  14  -2 23.1649 9.53303   1
   1 -14  -2 30.1755 8.42983   2
  -1 -14   2 29.7304 6.09999   2
  -2  14   2 58.1230 14.1555   1
   2  14  -2 55.6850 14.6870   3
  -2  14   2 46.5697 15.3950   3
   2  14  -2 44.4152 11.5871   1
  -2  14  -2 45.6087 15.0854   3
   2  14   2 32.3677 13.0515   3
  -2  14  -2 65.3913 14.0394   1
   2  14   2 41.1338 10.1963   1
  -3  14   2 31.4721 10.1122   1
   3  14  -2 37.7636 11.7978   1
   3  14  -2 65.6631 17.8914   3
  -3  14   2 65.4791 17.8288   3
   3  14   2 60.7245 16.2802   3
  -3  14  -2 39.2913 12.8335   1
  -3  14  -2 44.7887 14.7663   3
   3  14   2 51.1821 12.2436   1
   4  14  -2 50.1312 16.7468   3
   4  14  -2 63.4813 15.0631   1
  -4  14   2 72.5159 19.3389   3
  -4  14  -2 75.5808 19.2799   3
  -4  14  -2 54.0928 16.7407   1
   4  14   2 66.7561 14.8281   1
   4  14   2 64.1058 18.6627   3
  -5  14   2 7.99378 13.3990   3
   5  14  -2 2.07762 9.96042   1
   5  14   2 18.9488 13.4213   1
  -5  14  -2 13.4631 13.8843   3
   0  15   2 270.262 32.8911   3
   0  15  -2 322.325 33.3967   3
   0  15  -2 323.029 27.6663   1
   0 -15  -2 263.756 21.0257   2
   0  15   2 252.117 25.1259   1
   0 -15   2 298.668 20.6010   2
   1  15  -2 177.281 27.3914   3
   1  15  -2 186.844 20.5772   1
   1 -15   2 181.106 17.9617   2
  -1  15   2 185.870 21.7143   1
  -1  15   2 197.917 30.4905   3
   1 -15  -2 174.903 17.8799   2
   1  15   2 188.530 20.3123   1
  -1  15  -2 180.197 27.7536   3
   1  15   2 146.767 24.6325   3
  -1  15  -2 123.874 20.1024   1
   2  15  -2 -2.6220 9.70951   3
  -2  15   2 2.22348 8.54057   3
   2  15  -2 3.72538 6.28791   1
  -2 -15  -2 1.90197 4.50043   2
  -2  15   2 9.99460 7.77927   1
  -2  15  -2 17.0409 9.77394   3
   2  15   2 -3.2244 6.65756   1
  -2  15  -2 1.75134 6.70555   1
  -3  15   2 25.2525 10.4956   1
   3  15  -2 25.9559 10.6210   1
  -3  15   2 5.19215 12.0750   3
   3  15  -2 15.2504 11.6386   3
   3  15   2 21.4982 13.5783   3
   3  15   2 25.7724 9.77468   1
  -3  15  -2 31.5327 14.5859   3
  -4  15   2 59.8046 21.0523   3
  -4  15   2 49.9506 15.4649   1
   4  15  -2 10.2475 9.44367   1
  -4  15  -2 17.5818 12.0132   1
   4  15   2 5.03033 10.2637   1
  -4  15  -2 12.8831 14.5247   3
  -5  15   2 70.0149 22.4526   3
  -5  15  -2 70.2938 21.4879   3
   5  15   2 44.9799 14.5890   1
   0 -16  -2 79.7602 12.1973   2
   0  16  -2 74.9375 15.3992   1
   0  16   2 84.3730 16.3911   1
   0  16  -2 65.9372 19.5787   3
   0  16   2 43.1130 18.9093   3
   1  16  -2 58.8275 15.5803   3
   1  16  -2 75.8904 14.6133   1
   1 -16   2 56.4760 12.2668   2
  -1  16   2 58.2200 13.7669   1
   1 -16  -2 50.6077 11.8697   2
   1  16   2 68.7429 18.2415   3
  -1  16  -2 71.3139 19.2641   3
  -1  16  -2 46.6731 13.5208   1
   1  16   2 80.2373 15.3778   1
   2  16  -2 2.51808 10.4548   3
  -2  16   2 34.7132 11.1170   1
  -2  16   2 13.2929 13.5041   3
   2  16  -2 16.1422 8.51538   1
  -2  16  -2 -18.160 8.49807   1
  -2  16  -2 -1.0463 11.8435   3
   2 -16  -2 2.19832 8.28535   2
   2  16   2 -12.477 6.33559   1
   2  16   2 24.0582 12.7290   3
   3  16  -2 37.1590 11.7748   1
  -3  16   2 34.3077 15.3763   3
  -3  16   2 49.5525 13.7010   1
  -3  16  -2 8.32324 13.9526   3
   3  16   2 26.3500 10.7126   1
  -3  16  -2 26.9960 13.6255   1
  -4  16   2 11.3937 15.1267   3
   4  16  -2 2.62731 9.49473   1
  -4  16  -2 18.3004 15.5132   3
   4  16   2 -9.0548 8.69115   1
   0  17   2 6.83635 8.00873   1
   0 -17  -2 -11.555 7.12662   2
   0  17  -2 24.6626 14.4328   3
   0  17  -2 7.21372 9.37211   1
   0  17   2 19.0315 11.4842   3
   1  17  -2 4.73825 12.1536   3
   1 -17   2 -9.4298 8.33075   2
  -1  17   2 2.32582 11.3620   3
  -1  17  -2 -11.245 6.48469   1
   1  17   2 -9.8682 6.83863   1
   1 -17  -2 -20.798 7.19249   2
  -1  17  -2 9.62407 12.2028   3
   2  17  -2 6.14016 10.3719   1
  -2  17   2 9.76145 10.1756   1
  -2  17   2 -17.787 12.5717   3
   2 -17  -2 10.8886 11.4219   2
  -2  17  -2 0.51065 10.0268   1
   2  17   2 13.1227 8.92347   1
  -2  17  -2 4.90982 13.8366   3
   3  17  -2 46.2058 13.9437   1
  -3  17  -2 24.3412 16.8943   3
   0  18  -2 38.7475 11.9471   1
   0  18   2 2.96990 9.16138   1
   1  18  -2 25.0578 11.1926   1
  -1  18   2 32.5167 12.7395   1
   1  18   2 30.3481 11.3429   1
   1   0   3 4898.34 210.573   3
   1   0  -3 4684.35 211.917   1
   1   0   3 4784.17 213.289   2
   1   0  -3 4914.05 212.203   1
  -1   0  -3 4743.57 210.894   1
  -1   0  -3 4602.92 210.197   3
   1   0   3 4985.93 210.888   1
  -1   0   3 4708.36 212.051   1
   1   0  -3 5016.61 213.122   3
  -1   0   3 4934.03 212.385   1
  -1   0   3 4672.60 212.652   3
   2   0  -3 788.524 41.7611   1
  -2   0  -3 741.186 39.6724   3
  -2   0   3 813.786 42.3973   3
   2   0   3 811.383 40.4680   1
  -2   0  -3 783.528 40.5729   1
  -2   0   3 808.508 41.7655   1
   2   0   3 813.091 40.6992   3
   2   0  -3 786.267 42.6347   3
   3   0   3 6.72078 3.91861   1
  -3   0  -3 5.84639 3.94856   1
  -3   0   3 10.7534 4.85795   3
  -3   0  -3 6.26743 3.74877   3
  -3   0   3 18.8470 5.57027   1
   3   0  -3 5.76376 3.89685   1
   3   0   3 8.70620 4.08306   3
   3   0  -3 10.5871 4.63263   3
   3   0  -3 8.62410 4.34168   1
   4   0  -3 125.458 16.1551   3
   4   0   3 126.126 15.0022   1
   4   0  -3 160.949 16.8565   1
  -4   0  -3 138.731 15.2385   1
   4   0  -3 123.535 14.7569   1
  -4   0   3 162.980 16.8636   3
   4   0   3 150.206 15.9982   3
  -4   0   3 157.699 16.7205   1
   4   0   3 180.980 16.7207   1
  -5   0  -3 21.4350 8.63068   1
   5   0  -3 3.11605 5.49117   1
  -5   0   3 14.0745 7.60402   3
   5   0   3 14.5178 7.73101   1
   5   0  -3 14.9017 8.26167   3
  -5   0   3 15.5944 8.25700   1
   5   0   3 6.31151 6.78930   1
  -5   0  -3 17.7218 6.97830   3
  -6   0   3 108.545 18.8239   3
   6   0   3 107.815 26.8453   3
  -6   0   3 131.811 21.5852   1
  -6   0  -3 132.924 19.5932   3
   6   0   3 120.067 21.2491   1
   6   0  -3 147.848 22.5198   1
  -6   0  -3 130.533 23.4388   1
  -7   0   3 225.615 27.0327   3
  -7   0  -3 295.684 28.1896   3
   7   0   3 185.899 40.4319   3
   7   0   3 251.815 29.0005   1
  -7   0   3 262.187 29.3687   1
  -7   0  -3 230.560 27.6624   1
   7   0  -3 248.292 28.3940   1
   8   0   3 21.8134 19.2263   3
   8   0  -3 -25.160 16.7368   3
  -8   0  -3 -8.3766 7.48605   3
  -8   0   3 -1.2597 7.51232   1
   8   0  -3 -9.1508 8.90151   1
  -8   0   3 13.8106 10.7941   3
   8   0   3 -16.359 9.40654   1
  -9   0   3 28.7015 16.4701   3
   9   0   3 -5.7919 25.6562   3
  -9   0  -3 6.79718 13.4480   3
   0   1  -3 3147.90 138.638   3
   0   1  -3 3007.66 136.177   1
   0  -1  -3 3172.50 135.543   1
  -1   1   3 1658.77 77.1837   1
   1   1  -3 1798.81 77.3098   1
   1  -1   3 1722.07 75.6650   3
   1   1  -3 1764.82 78.1888   3
  -1   1   3 1697.23 78.2693   3
   1  -1   3 1735.68 76.2982   1
  -1  -1  -3 1629.46 75.7203   1
  -1  -1  -3 1653.87 77.7674   2
  -1  -1  -3 1747.04 79.9799   3
   1  -1  -3 1680.00 78.1545   3
   1   1   3 1708.50 78.9584   3
   1   1   3 1691.59 77.7269   2
  -1  -1   3 1622.37 77.6149   3
  -1   1  -3 1629.43 75.5149   3
   1  -1  -3 1689.03 77.1307   1
   1   1   3 1684.89 76.2668   3
  -1   1  -3 1582.08 76.1672   1
  -1  -1   3 1716.21 77.2558   1
   1   1   3 1673.81 75.7824   1
   1   1   3 1691.20 75.8399   1
   2   1  -3 313.577 22.1373   1
   2  -1   3 357.479 22.3252   1
  -2  -1  -3 344.910 21.6401   3
  -2   1   3 365.960 23.9231   3
  -2  -1  -3 334.244 21.6788   1
  -2   1   3 346.559 22.9552   1
   2  -1   3 404.176 22.6679   3
   2   1   3 416.241 23.2808   3
  -2  -1   3 372.061 23.7368   3
   2  -1  -3 422.476 25.1630   3
  -2   1  -3 440.544 23.6124   1
  -2   1  -3 397.542 22.3449   3
   2   1   3 397.248 24.7462   2
   2   1   3 405.814 22.6495   1
  -2  -1   3 413.076 23.8421   1
   2   1   3 410.383 28.3417   3
   2  -1  -3 389.834 23.6837   1
   2   1   3 390.670 22.6541   1
  -3   1   3 73.0681 11.1029   3
   3  -1   3 78.7808 9.90424   3
   3   1  -3 98.8235 10.6677   1
   3   1  -3 87.2509 10.8132   3
  -3  -1  -3 79.2777 9.18869   3
  -3  -1  -3 71.8018 10.1778   1
   3   1  -3 81.4131 11.7902   1
   3  -1   3 96.5799 10.0687   1
  -3   1   3 80.8783 11.7325   1
  -3   1  -3 59.5722 9.58001   3
   3   1   3 52.3666 9.77629   3
   3   1   3 56.2684 13.7831   3
  -3  -1   3 51.6989 9.49204   1
  -3  -1   3 66.7874 11.2533   3
   3   1   3 66.3635 10.1577   1
  -3   1  -3 68.5934 10.3735   1
   3   1   3 70.3274 10.5181   1
   3  -1  -3 58.2018 10.2169   3
   3  -1  -3 59.2605 10.5737   1
  -4  -1  -3 42.5611 9.03343   1
   4   1  -3 47.3854 10.6385   3
   4   1  -3 42.5042 9.74645   1
  -4  -1  -3 53.4000 9.79606   3
  -4   1   3 38.2282 9.78714   1
   4   1  -3 41.6693 9.21103   1
   4  -1   3 46.9122 9.29960   1
  -4   1   3 36.0030 9.14283   3
   4  -1   3 28.0236 7.49020   3
   4  -1  -3 28.8348 8.45808   3
   4   1   3 36.5577 8.45027   1
   4   1   3 35.9263 9.43118   1
   4   1   3 33.5220 12.6861   3
   4  -1  -3 29.6872 8.27451   1
   4  -1  -3 33.8470 9.75151   1
  -4   1  -3 33.9315 8.36396   1
   4   1   3 23.5454 7.45486   3
  -4   1  -3 41.6801 9.39833   3
  -4  -1   3 27.1024 7.63850   1
  -4  -1   3 38.5742 9.26418   3
  -5  -1  -3 225.461 21.3737   3
  -5  -1  -3 218.920 22.5487   1
   5   1  -3 220.011 23.8997   3
  -5   1   3 252.031 23.9733   3
   5  -1   3 256.005 23.0999   1
  -5   1   3 264.300 24.6619   1
   5   1  -3 216.048 22.5901   1
   5  -1   3 233.056 26.5369   3
   5   1   3 190.441 33.4673   3
   5  -1  -3 275.967 25.6415   1
   5  -1  -3 197.957 22.7783   3
  -5  -1   3 203.127 22.6526   1
  -5   1  -3 208.827 21.9094   1
   5   1   3 242.235 23.3476   1
  -5   1  -3 225.069 21.8105   3
   5   1   3 217.549 23.5780   3
   5   1   3 195.172 21.1954   1
  -5  -1   3 246.943 23.7990   3
   6   1  -3 253.643 26.7422   1
  -6  -1  -3 260.443 25.9031   3
   6   1  -3 186.647 38.6814   3
  -6  -1  -3 268.926 26.7699   1
  -6   1   3 243.664 26.5676   3
  -6   1   3 301.069 28.8528   1
   6  -1  -3 291.114 28.7737   1
  -6   1  -3 255.506 45.7139   1
  -6   1  -3 298.038 26.8734   3
   6   1   3 211.170 38.7180   3
  -6  -1   3 260.026 26.9472   1
  -6  -1   3 314.857 29.1017   3
   6   1   3 269.049 27.2869   1
   7   1  -3 -4.4049 16.6685   3
  -7  -1  -3 15.5199 10.0318   3
   7   1  -3 12.2248 10.0106   1
  -7  -1  -3 16.1453 9.13188   1
   7  -1   3 -4.2934 7.82106   1
  -7   1   3 2.13472 8.95505   3
  -7   1  -3 13.8878 9.06492   1
  -7  -1   3 -2.2837 8.12138   1
   7  -1  -3 17.8350 10.5953   1
   7   1   3 9.14034 10.0655   1
   7   1   3 26.1257 17.0013   3
  -7   1  -3 8.12753 8.49650   3
  -8   1   3 59.9879 18.4592   1
   8   1  -3 59.1556 26.6001   3
  -8   1   3 58.0430 16.3153   3
   8   1  -3 51.5337 15.7776   1
  -8  -1  -3 78.8081 17.9382   3
  -8  -1  -3 119.796 23.4575   1
   8  -1   3 34.1148 22.3779   3
   8  -1  -3 43.1363 17.8728   1
   8   1   3 36.3115 25.7648   3
  -8   1  -3 53.1660 24.1128   1
   8   1   3 71.6614 18.5525   1
   8  -1  -3 41.5610 31.9829   3
  -8   1  -3 100.360 18.9150   3
  -8  -1   3 71.5253 17.2811   3
  -9  -1  -3 -1.8255 10.9927   3
   9  -1   3 12.0405 23.6783   3
  -9   1   3 2.09265 12.1278   3
  -9   1  -3 0.88669 13.0220   3
   9  -1  -3 -0.6711 23.3571   3
   9   1   3 -61.743 20.6006   3
   0   2  -3 2152.17 96.3414   1
   0  -2  -3 2240.90 97.2713   3
   0  -2  -3 2087.61 95.8532   2
   0  -2   3 2115.26 96.1985   1
   0   2  -3 2136.14 97.1954   3
   0  -2   3 2192.72 98.0807   3
   0  -2  -3 2145.92 95.0441   1
   0   2   3 2206.17 97.4716   3
   0   2   3 2197.03 95.1706   1
  -1  -2  -3 783.080 39.7660   2
   1   2  -3 809.220 40.7877   3
   1  -2   3 831.465 38.8934   3
  -1  -2  -3 816.444 38.3873   1
   1   2  -3 828.777 46.1241   3
  -1   2   3 818.710 41.4808   3
   1   2  -3 838.827 39.6700   1
  -1  -2  -3 821.309 43.2580   3
  -1   2   3 786.860 39.7915   1
   1  -2   3 822.261 39.2639   1
   1  -2  -3 834.171 41.3488   3
  -1   2  -3 809.981 39.4249   1
  -1   2  -3 773.507 38.8867   3
   1   2   3 823.855 39.4986   2
   1   2   3 861.988 42.1192   3
  -1  -2   3 817.470 40.5113   3
   1   2   3 835.352 38.1969   1
   1  -2  -3 821.102 39.6525   1
  -1  -2   3 850.245 39.9824   1
  -2  -2  -3 310.022 20.2481   1
  -2  -2  -3 266.224 25.0988   3
   2   2  -3 297.662 21.8017   3
  -2   2   3 267.862 20.4383   1
   2  -2   3 276.711 19.6264   3
   2   2  -3 295.477 21.3075   1
   2   2  -3 305.984 20.4585   1
  -2  -2  -3 284.200 19.7505   3
  -2  -2  -3 290.322 19.5982   1
  -2   2   3 257.181 20.9476   3
   2  -2   3 316.548 20.2653   1
   2   2  -3 333.997 28.5397   3
   2   2   3 404.187 22.8898   2
   2   2   3 408.194 21.1483   1
  -2   2  -3 396.340 21.3243   3
   2   2   3 411.294 21.6366   1
   2   2   3 408.857 22.5428   3
   2  -2  -3 383.318 23.5682   3
   2  -2  -3 383.481 22.0491   1
  -2  -2   3 405.003 22.7760   1
  -2   2  -3 392.718 21.9590   1
   2   2   3 394.249 27.0310   3
  -2  -2   3 383.212 22.6869   3
   3  -2   3 56.1953 9.02648   1
   3  -2   3 71.1429 10.5307   3
   3   2  -3 58.4424 10.7186   3
  -3   2   3 57.0635 9.74023   3
  -3  -2  -3 76.5123 10.4826   1
  -3  -2  -3 62.5117 8.14845   3
  -3   2   3 64.8949 11.9445   1
   3   2  -3 53.4476 14.6857   3
   3   2  -3 75.4352 11.3507   1
   3   2  -3 62.5794 9.78380   1
   3   2   3 51.7992 13.7133   3
   3   2   3 64.3755 9.81438   1
  -3   2  -3 64.1206 10.4949   1
   3   2   3 66.1171 11.4862   2
  -3  -2   3 70.9203 10.8264   3
  -3  -2   3 61.3336 10.7206   1
   3   2   3 64.7890 10.4350   3
   3  -2  -3 49.5341 9.12853   1
   3  -2  -3 48.8565 9.79850   3
  -3   2  -3 59.6825 9.08997   3
   3   2   3 53.2604 9.12897   1
   4  -2   3 338.138 26.2415   3
  -4   2   3 378.102 28.2239   1
   4  -2   3 297.747 24.4873   1
   4   2  -3 343.631 28.6313   3
   4   2  -3 396.944 28.7638   1
  -4  -2  -3 340.173 25.1402   3
  -4   2   3 344.454 27.2336   3
  -4  -2  -3 371.068 26.7502   1
   4   2  -3 279.843 35.8712   3
   4   2  -3 324.492 25.7218   1
   4   2   3 339.651 25.5966   1
   4   2   3 399.826 36.7563   3
  -4   2  -3 345.142 26.1287   3
   4   2   3 326.608 25.3619   1
  -4  -2   3 329.403 26.4474   3
   4  -2  -3 325.431 27.5268   3
  -4   2  -3 359.790 26.9352   1
   4   2   3 364.812 28.7112   2
   4   2   3 349.563 27.3475   3
  -4  -2   3 368.996 27.2982   1
  -5   2   3 206.344 22.3940   3
   5   2  -3 266.456 26.5020   3
  -5  -2  -3 231.273 21.0179   3
  -5  -2  -3 243.964 22.5768   1
   5   2  -3 213.314 21.5634   1
  -5   2   3 230.744 22.4996   1
   5   2  -3 186.838 35.5727   3
   5  -2   3 216.898 25.2563   3
  -5   2  -3 217.666 21.0216   3
  -5  -2   3 198.250 21.1761   3
   5   2   3 199.866 21.6364   3
   5  -2  -3 197.378 23.0949   1
   5   2   3 180.500 19.5955   1
   5   2   3 218.887 21.6472   1
  -5   2  -3 196.350 21.1164   1
   5   2   3 198.672 23.4899   2
  -5  -2   3 169.575 20.5078   1
   5  -2  -3 164.257 20.0947   3
   5   2   3 171.784 31.1419   3
  -6   2   3 500.537 39.7909   3
   6   2  -3 484.713 38.2328   1
  -6  -2  -3 506.945 37.1313   3
  -6   2   3 466.048 39.3346   1
  -6  -2  -3 449.242 36.7983   1
  -6  -2   3 510.031 43.9772   3
   6   2   3 480.811 53.0731   3
   6   2   3 487.084 37.9963   1
   6  -2  -3 479.386 40.3582   1
  -6   2  -3 435.787 36.0563   3
  -6   2  -3 490.767 39.2332   1
   7   2  -3 8.80453 7.72514   1
  -7   2   3 16.9282 9.27182   1
  -7   2   3 10.8892 9.77512   3
   7  -2   3 -2.9559 8.05783   1
  -7  -2  -3 3.44792 7.22545   3
  -7  -2  -3 3.01600 8.29924   1
   7   2  -3 8.09178 20.2920   3
  -7   2  -3 4.87239 7.62104   3
  -7   2  -3 -8.7335 8.24792   1
   7   2   3 -4.1941 8.41475   1
   7  -2  -3 -4.6916 9.42169   1
   7   2   3 18.8912 19.6473   3
  -7  -2   3 -8.5072 6.78577   3
   8  -2   3 27.7204 25.6373   3
   8   2  -3 -30.378 19.3314   3
  -8   2   3 26.7897 12.6587   1
   8  -2   3 -6.1685 11.5644   1
  -8  -2  -3 25.2882 10.6246   3
  -8   2   3 20.1534 13.0390   3
   8   2  -3 7.78520 11.6514   1
  -8   2  -3 21.0321 11.8741   1
   8  -2  -3 21.1851 13.0049   1
   8   2   3 46.9828 23.2388   3
  -8   2  -3 17.8719 11.2223   3
   8   2   3 -0.6300 10.7650   1
  -8  -2   3 27.8748 12.5065   3
   0   3   3 416.921 22.3143   3
   0   3  -3 379.746 21.2550   3
   0   3  -3 384.513 20.4650   1
   0  -3  -3 415.621 21.7947   3
   0  -3  -3 349.937 19.5141   2
   0   3   3 378.811 19.3161   1
   0  -3   3 377.582 20.3763   1
   0  -3   3 399.136 22.5941   3
   0  -3  -3 384.198 19.3585   1
  -1  -3  -3 702.712 37.1971   2
  -1  -3  -3 741.223 36.5658   1
  -1   3   3 688.293 39.7110   3
   1  -3   3 764.283 37.9185   1
   1  -3   3 728.213 37.4933   3
   1   3  -3 733.338 37.6327   1
  -1   3   3 711.166 37.9770   1
   1   3  -3 691.794 38.9162   3
   1   3  -3 773.089 43.9614   3
  -1  -3  -3 723.489 41.7413   3
   1  -3  -3 825.677 37.9926   1
  -1   3  -3 772.741 38.2380   3
   1  -3  -3 826.837 40.3104   3
  -1  -3   3 822.801 46.4483   3
  -1  -3   3 809.297 38.4177   1
   1   3   3 875.933 41.3212   3
  -1   3  -3 812.156 38.3827   1
   1   3   3 810.087 36.5269   1
   1   3   3 829.229 36.7335   2
   2   3  -3 2054.14 105.914   3
   2   3  -3 2083.82 97.0905   3
   2  -3   3 1859.92 93.5433   3
  -2  -3  -3 2038.57 93.6642   1
   2  -3   3 2088.95 94.1337   1
   2   3  -3 2021.79 94.0929   1
  -2   3   3 2041.22 95.6637   1
  -2  -3  -3 1909.48 103.109   3
  -2   3   3 1998.44 96.8691   3
   2  -3  -3 2080.96 94.9163   1
  -2  -3   3 1971.77 95.4773   3
   2   3   3 2077.44 101.017   3
   2   3   3 1922.13 93.8013   1
  -2   3  -3 1952.06 94.1401   3
  -2   3  -3 2038.38 94.9878   1
   2   3   3 2108.76 93.0548   1
   2   3   3 1954.31 95.1643   3
   2   3   3 2060.60 94.3824   2
  -2  -3   3 1983.51 94.8656   1
   2  -3  -3 1958.81 96.3577   3
   3  -3   3 1557.45 82.5172   3
   3   3  -3 1692.05 99.1905   3
  -3   3   3 1815.06 86.1992   1
   3  -3   3 1863.84 83.9476   1
  -3  -3  -3 1681.95 82.9183   3
   3   3  -3 1573.87 84.4729   1
   3   3  -3 1672.29 86.2995   3
  -3   3   3 1654.86 85.5712   3
  -3  -3  -3 1622.79 83.1248   1
   3   3  -3 1654.80 83.4037   1
  -3  -3   3 1742.06 84.9066   1
   3   3   3 1808.62 94.4185   3
  -3  -3   3 1642.07 84.7922   3
   3  -3  -3 1713.07 85.9474   3
   3   3   3 1670.73 83.2401   1
   3   3   3 1686.78 81.8925   1
  -3   3  -3 1773.92 84.7580   1
   3  -3  -3 1625.31 83.2027   1
   3   3   3 1709.85 85.0869   3
  -3   3  -3 1689.92 83.2310   3
   3   3   3 1602.84 83.7828   2
   4  -3   3 253.888 21.1206   3
   4   3  -3 199.521 32.5351   3
   4  -3   3 226.456 19.2318   1
  -4  -3  -3 213.792 19.1921   3
   4   3  -3 163.003 18.7852   1
  -4   3   3 234.958 21.3774   1
  -4   3   3 220.015 21.0500   3
   4   3  -3 246.030 20.0186   1
  -4  -3   3 189.760 20.0914   1
   4   3   3 169.674 27.1954   3
   4   3   3 215.306 20.5394   3
   4   3   3 203.261 18.1834   1
   4  -3  -3 192.383 20.2748   3
  -4  -3   3 208.698 19.8523   3
   4   3   3 214.166 21.1336   2
   4  -3  -3 203.683 19.1793   1
   4   3   3 180.072 18.8991   1
  -4   3  -3 255.986 21.3102   1
  -5  -3  -3 906.293 52.0313   3
  -5   3   3 803.707 53.5707   1
   5   3  -3 851.942 69.6895   3
  -5   3   3 865.923 54.4849   3
   5   3  -3 921.548 53.0223   1
   5   3   3 882.237 66.5857   3
   5   3   3 693.894 51.9010   3
   5  -3  -3 796.401 53.5931   3
   5   3   3 828.313 51.9669   1
  -5  -3   3 869.074 53.3117   3
  -5   3  -3 841.531 53.3643   1
   5   3   3 803.059 50.5959   1
  -5   3  -3 854.715 51.9089   3
  -6  -3  -3 136.256 17.7081   3
  -6   3   3 144.328 22.7364   1
  -6   3   3 126.751 21.6534   3
   6   3  -3 164.580 34.5457   3
   6   3  -3 127.493 20.6393   1
  -6   3  -3 128.480 21.5978   1
  -6  -3   3 128.213 19.6369   3
   6  -3  -3 105.095 22.3461   1
  -6   3  -3 136.855 20.8015   3
   6   3   3 126.119 20.0963   1
   6   3   3 153.749 31.4591   3
  -7   3   3 18.8099 12.2001   1
  -7   3   3 8.26017 11.0871   3
  -7  -3  -3 5.36665 8.44353   3
   7   3  -3 20.5616 10.0954   1
   7   3  -3 -5.6603 20.1065   3
   7  -3   3 -3.6168 9.41162   1
   7   3   3 10.3508 8.80745   1
  -7   3  -3 9.88717 8.47148   3
  -7   3  -3 29.8149 11.5930   1
  -7  -3   3 14.0658 9.52314   3
   7  -3  -3 7.23376 10.4193   1
   7   3   3 -20.662 12.9682   3
   8   3  -3 70.0812 17.3175   1
  -8   3   3 109.031 23.7471   1
   8  -3   3 127.650 24.7584   1
  -8  -3  -3 94.5098 19.5736   3
  -8   3   3 72.3884 20.5537   3
   8  -3  -3 91.4610 21.9798   1
  -8   3  -3 95.1282 20.6556   1
   8   3   3 39.0573 22.6716   3
  -8   3  -3 87.5957 18.9418   3
   8   3   3 83.8194 18.6697   1
   0   4  -3 9.60627 3.50617   3
   0   4  -3 5.91869 2.70910   1
   0  -4   3 7.65715 3.47220   3
   0   4   3 7.76437 3.61096   3
   0   4   3 6.96602 2.49729   1
   0  -4   3 6.16310 2.60114   1
   0  -4  -3 3.93615 2.05798   1
   1  -4   3 1364.44 62.2541   3
  -1  -4  -3 1292.64 60.4035   1
  -1  -4  -3 1226.40 60.2531   2
   1   4  -3 1328.84 67.9174   3
   1  -4   3 1340.34 62.1083   1
  -1  -4  -3 1300.40 67.2614   3
  -1   4   3 1317.12 65.0210   3
   1   4  -3 1333.39 64.0861   3
  -1   4   3 1295.53 62.1681   1
   1   4  -3 1304.58 61.6332   1
  -1   4  -3 1316.64 62.2596   1
  -1  -4   3 1259.35 64.1694   1
   1  -4  -3 1289.73 61.5227   1
   1  -4  -3 1319.79 64.1780   3
   1   4   3 1345.97 64.9351   3
  -1  -4   3 1211.38 69.6170   3
  -1   4  -3 1226.29 62.4221   3
   1   4   3 1341.26 60.2933   1
   1   4   3 1316.56 59.3602   2
  -2  -4  -3 778.399 40.3865   2
  -2   4   3 789.187 43.8069   3
   2  -4   3 660.646 39.4886   1
   2   4  -3 769.727 37.1140   2
   2  -4   3 681.172 41.8055   3
   2   4  -3 769.957 49.8981   3
   2   4  -3 686.807 42.2128   3
  -2  -4  -3 721.352 48.9677   3
   2   4  -3 784.293 40.3146   1
  -2   4   3 730.966 41.3445   1
   2   4   3 804.414 46.3940   3
   2   4   3 810.221 39.1820   1
   2  -4  -3 847.410 41.3765   1
  -2  -4   3 689.727 50.7486   3
  -2   4  -3 771.452 41.3927   3
   2  -4  -3 804.282 43.1787   3
  -2  -4   3 788.978 41.3959   1
   2   4   3 832.767 42.8348   3
   2   4   3 763.920 39.1443   2
  -2   4  -3 786.100 41.4669   1
   3   4  -3 2128.69 103.671   3
   3   4  -3 2100.83 102.084   1
  -3  -4  -3 2151.70 99.8356   1
   3   4  -3 1868.41 96.8489   2
   3   4  -3 2102.98 99.1038   1
  -3   4   3 2076.63 101.830   1
   3  -4   3 1986.38 99.3491   3
   3   4  -3 2138.82 115.192   3
  -3  -4  -3 1994.32 113.337   3
   3  -4   3 2073.78 98.8396   1
   3   4   3 2112.43 99.5423   2
  -3   4  -3 2140.47 100.501   3
   3   4   3 2130.98 109.772   3
   3  -4  -3 2066.17 99.6005   1
   3   4   3 2070.21 97.7524   1
   3   4   3 1889.61 100.924   3
   3   4   3 1976.05 99.5183   1
  -3  -4   3 2058.78 100.992   3
   3  -4  -3 1902.63 101.300   3
  -3   4  -3 2065.57 100.901   1
  -3  -4   3 2105.54 101.089   1
   4   4  -3 16.0126 7.91688   3
   4   4  -3 28.0350 7.78187   1
  -4   4   3 32.3860 9.12050   1
   4   4  -3 6.94323 8.60142   3
  -4   4   3 18.3922 6.80533   3
   4   4  -3 25.0437 9.42391   1
   4  -4   3 22.5555 7.46529   1
   4  -4   3 17.0464 6.55443   3
  -4   4  -3 34.7450 9.09068   1
  -4   4  -3 24.2529 7.31206   3
   4  -4  -3 30.6268 8.26655   1
   4   4   3 24.1950 8.32244   2
  -4  -4   3 19.1870 8.41294   1
   4   4   3 16.5022 6.85607   1
   4   4   3 22.6981 6.40537   1
   4   4   3 30.0553 12.2009   3
  -4  -4   3 14.2847 5.85309   3
   4  -4  -3 19.1495 7.54338   3
   5  -4   3 44.9441 11.7234   3
  -5  -4  -3 57.7648 11.9611   3
  -5   4   3 54.6795 12.8692   1
   5   4  -3 54.9179 18.4555   3
   5   4  -3 52.7572 12.0139   1
  -5   4   3 44.2089 9.61164   3
   5   4  -3 60.0473 12.5368   2
   5   4   3 40.4665 11.3245   2
   5   4   3 57.4006 12.4954   1
   5   4   3 30.8573 14.4369   3
  -5   4  -3 46.3768 11.7802   1
  -5  -4   3 39.6071 11.2736   3
  -5   4  -3 28.1973 8.88460   3
   5   4   3 52.1157 11.6222   1
   5  -4  -3 43.0629 11.9745   3
   6   4  -3 88.7393 17.3407   2
   6   4  -3 102.434 29.9511   3
  -6   4   3 101.192 19.2423   1
  -6   4   3 103.631 20.0629   3
   6   4  -3 84.0763 16.1381   1
  -6  -4   3 99.2648 18.0199   3
  -6   4  -3 111.235 18.2322   3
  -6   4  -3 80.3951 17.0089   1
   6   4   3 124.696 19.9282   1
  -7   4   3 127.542 23.2585   1
  -7   4   3 91.8241 20.7701   3
   7   4  -3 116.007 29.6450   3
   7   4  -3 112.909 19.4917   1
  -7   4  -3 136.971 22.2830   3
   7   4   3 110.984 30.4471   3
   7  -4  -3 66.9557 18.8481   1
  -7  -4   3 88.1046 18.7186   3
   7   4   3 134.796 22.6563   1
  -7   4  -3 120.729 22.1541   1
  -8   4   3 15.1625 12.1517   3
   8  -4   3 -10.553 9.86406   1
   8   4  -3 7.30241 12.4586   1
   8   4  -3 1.21575 20.9664   3
  -8   4   3 10.9016 9.78033   1
   8   4   3 -3.3404 9.74169   1
  -8  -4   3 21.2483 12.5302   3
   8   4   3 -8.0905 18.9845   3
  -8   4  -3 17.5176 12.2417   3
   8  -4  -3 -7.4023 11.9231   1
  -8   4  -3 8.12036 12.9244   1
   0   5  -3 576.752 31.7876   3
   0  -5  -3 568.761 29.3346   1
   0   5   3 566.538 32.5583   3
   0  -5   3 537.441 30.0398   1
   0   5  -3 562.496 30.3528   1
   0  -5  -3 594.645 32.7978   3
   0   5   3 578.905 29.4061   1
   0  -5   3 555.701 33.6052   3
  -1   5   3 989.654 47.4337   1
  -1   5   3 994.256 50.8067   3
   1  -5   3 965.335 47.2873   1
   1   5  -3 1002.44 52.6050   3
   1  -5   3 926.242 47.3727   3
   1   5  -3 934.830 46.6308   1
  -1  -5  -3 929.805 45.5029   1
  -1  -5  -3 970.174 53.2655   3
  -1  -5  -3 929.835 44.7434   2
   1   5   3 939.963 45.2858   1
  -1  -5   3 902.817 46.8115   1
   1  -5  -3 865.246 48.4643   3
   1   5   3 972.049 50.0446   3
  -1  -5   3 955.723 56.4680   3
  -1   5  -3 940.801 47.3405   1
  -1   5  -3 891.499 47.9851   3
   1  -5  -3 932.105 46.2319   1
   1   5   3 852.660 43.7929   2
   2  -5   3 666.742 34.0966   1
   2   5  -3 559.606 27.3845   2
  -2  -5  -3 599.210 32.5262   2
   2   5  -3 620.640 33.1466   1
   2  -5   3 584.551 33.5742   3
  -2   5   3 598.748 34.5484   1
  -2  -5  -3 626.297 32.9114   1
  -2   5   3 561.344 36.1760   3
   2   5  -3 574.320 35.8219   3
  -2  -5  -3 552.403 41.8383   3
  -2  -5   3 590.013 33.7243   1
   2   5   3 534.229 37.1493   3
  -2   5  -3 640.359 35.4611   3
   2   5   3 587.032 35.3893   3
   2   5   3 636.194 31.9229   1
   2   5   3 574.136 30.1269   2
  -2  -5   3 532.601 43.8803   3
   2  -5  -3 538.622 34.8500   3
   2  -5  -3 569.203 32.9742   1
  -2   5  -3 583.431 36.8192   1
  -3   5   3 431.918 30.5181   1
   3   5  -3 467.761 32.7670   3
   3   5  -3 464.334 26.3089   2
  -3   5   3 462.181 32.4090   3
   3   5  -3 438.475 30.7346   1
  -3  -5  -3 489.433 29.6849   1
   3  -5   3 495.026 29.6646   1
   3   5  -3 477.334 28.9757   1
   3  -5   3 428.346 29.0132   3
  -3  -5  -3 384.137 38.4571   3
   3   5  -3 477.525 39.9417   3
   3   5   3 460.231 27.6408   1
   3   5   3 437.884 29.6903   1
  -3   5  -3 419.800 29.7324   3
   3  -5  -3 368.424 29.5172   3
  -3   5  -3 489.244 31.0449   1
  -3  -5   3 431.376 29.9411   1
   3   5   3 429.942 27.4572   2
   3   5   3 431.028 35.4162   3
   3  -5  -3 491.096 30.0239   1
   3   5   3 416.685 30.4953   3
   4   5  -3 528.532 39.0733   3
  -4   5   3 549.635 38.0413   1
   4   5  -3 528.832 33.6545   2
   4   5  -3 575.344 35.3508   1
   4   5  -3 468.345 36.0041   1
   4  -5   3 514.321 35.3664   3
   4   5  -3 528.508 48.6912   3
   4  -5   3 527.417 34.5972   1
  -4  -5  -3 509.786 35.4055   1
  -4   5   3 597.923 39.4722   3
   4   5   3 503.817 35.4379   1
  -4  -5   3 538.456 37.0145   1
  -4   5  -3 541.386 37.2408   1
   4   5   3 536.681 34.8958   2
   4   5   3 496.353 37.2592   3
  -4  -5   3 535.912 36.5376   3
   4   5   3 528.246 33.3439   1
   4   5   3 553.171 44.6084   3
  -4   5  -3 530.477 36.1809   3
   4  -5  -3 465.398 36.3559   3
   4  -5  -3 514.831 34.7875   1
  -5   5   3 1.21960 5.88380   3
   5   5  -3 0.81859 5.93536   2
   5   5  -3 0.31403 7.86803   3
   5  -5   3 4.22690 5.69863   3
  -5   5   3 8.87320 5.94135   1
   5   5  -3 6.16302 5.10915   1
  -5   5  -3 7.16105 6.55972   1
   5   5   3 8.90239 9.31719   3
  -5  -5   3 3.50224 5.90035   3
  -5   5  -3 0.94173 5.26521   3
   5   5   3 2.97673 6.55469   1
   5   5   3 1.31899 4.27497   1
   5   5   3 -1.3245 6.28838   2
   6   5  -3 31.0400 17.1027   3
   6   5  -3 39.5477 13.6785   2
  -6   5   3 33.6852 12.7297   1
   6   5  -3 32.4754 10.7006   1
   6   5   3 37.6927 13.2404   1
   6   5   3 48.4650 13.4686   2
  -6   5  -3 30.9484 11.8391   3
  -6  -5   3 36.0344 12.3618   3
  -6   5  -3 11.4098 9.32111   1
   6   5   3 34.0424 15.5941   3
   7   5  -3 72.7722 26.9103   3
  -7   5   3 76.3690 18.0429   3
   7   5  -3 96.4023 18.9768   1
  -7   5   3 87.9718 20.4380   1
  -7   5  -3 70.1176 16.0311   3
  -7   5  -3 87.6990 20.0811   1
   7   5   3 100.048 28.0862   3
  -7  -5   3 124.674 21.5291   3
   7   5   3 90.4966 17.3510   1
   8  -5   3 55.8329 19.8194   1
   8   5  -3 11.9321 20.9677   3
  -8   5   3 48.5019 15.3169   3
   8   5  -3 53.2474 16.3429   1
   8   5   3 45.9225 24.6905   3
  -8   5  -3 56.5433 17.8511   3
  -8   5  -3 45.8642 17.5282   1
   8  -5  -3 17.8589 23.0030   1
   0   6   3 728.196 37.5585   1
   0   6  -3 751.933 40.4538   3
   0  -6  -3 729.620 41.6454   3
   0   6  -3 729.302 38.5406   1
   0  -6   3 671.312 42.1071   3
   0  -6  -3 735.527 37.4721   1
   0   6   3 770.995 41.7970   3
   0  -6   3 739.703 38.5639   1
  -1  -6  -3 38.0564 5.40227   2
   1  -6   3 40.0623 7.32084   1
  -1  -6  -3 30.7598 8.99354   3
   1   6  -3 39.7230 8.95390   3
   1   6  -3 29.8520 6.05527   1
  -1   6   3 39.0868 8.16374   3
   1  -6   3 37.7212 7.48646   3
  -1  -6  -3 31.6554 5.66293   1
  -1   6   3 33.5938 5.99282   1
   1   6   3 46.5522 6.53750   1
   1  -6  -3 35.5256 6.40263   1
  -1  -6   3 37.6566 9.92110   3
  -1   6  -3 34.9895 6.55190   1
  -1  -6   3 39.7336 7.29044   1
   1  -6  -3 46.2200 8.57568   3
   1   6   3 31.3272 7.53244   3
  -1   6  -3 34.5805 7.32104   3
  -2  -6  -3 561.621 30.8837   2
  -2  -6  -3 519.160 41.4629   3
   2  -6   3 529.586 32.4113   3
  -2  -6  -3 517.106 30.8843   1
  -2   6   3 555.135 36.2403   3
  -2   6   3 554.803 33.5150   1
   2   6  -3 563.491 35.3774   3
   2  -6   3 581.459 32.5361   1
   2   6  -3 565.530 40.2152   3
   2   6   3 508.772 27.6234   2
  -2   6  -3 553.120 34.3962   3
  -2  -6   3 597.576 33.2491   1
  -2   6  -3 560.358 33.7723   1
   2  -6  -3 558.517 31.9115   1
  -2  -6   3 489.002 42.6773   3
   2   6   3 549.865 30.2447   1
   2  -6  -3 515.046 34.2014   3
   2   6   3 633.068 38.2913   3
  -3  -6  -3 356.806 24.9729   1
   3  -6   3 352.435 24.7000   1
   3   6  -3 367.858 24.7514   1
   3   6  -3 377.433 34.3178   3
  -3   6   3 349.451 27.9494   3
  -3  -6  -3 280.382 58.4073   3
   3   6  -3 336.003 27.6730   3
  -3   6   3 344.428 26.2941   1
   3  -6   3 321.994 24.5613   3
   3   6   3 389.991 24.8965   2
   3   6   3 324.266 24.7822   1
   3   6   3 386.160 31.8508   3
  -3  -6   3 371.333 26.2522   1
  -3   6  -3 394.192 27.6919   1
   3  -6  -3 337.361 26.7919   3
  -3  -6   3 312.109 36.0059   3
   4   6  -3 565.779 47.6422   3
  -4  -6  -3 408.631 44.9512   3
   4   6  -3 466.883 31.6366   1
   4  -6   3 462.996 33.1507   3
  -4   6   3 513.150 36.6474   1
  -4  -6  -3 501.887 33.8212   1
  -4   6   3 481.025 35.9506   3
   4   6  -3 461.213 29.6605   2
   4   6  -3 409.021 33.5564   1
   4   6   3 481.963 31.1757   1
  -4   6  -3 453.860 33.7493   3
   4   6   3 478.900 34.2287   1
   4   6   3 434.510 30.1965   2
   4  -6  -3 409.101 33.2386   3
  -4  -6   3 481.234 34.4429   1
   4   6   3 503.219 41.9817   3
  -4   6  -3 487.375 35.1978   1
   4   6   3 485.706 36.2993   3
  -5   6   3 21.7016 9.60284   1
  -5   6   3 21.9283 10.1280   3
   5  -6   3 11.7222 8.70218   3
   5   6  -3 21.7370 7.97060   1
   5   6  -3 24.5718 7.81597   2
  -5   6  -3 23.9849 8.94660   3
   5   6   3 31.0960 8.89201   1
   5   6   3 9.72939 11.3190   3
   5   6   3 39.3344 10.9094   2
  -5   6  -3 25.7233 10.5021   1
   6   6  -3 27.4932 19.1388   3
   6   6  -3 24.4826 9.17374   1
  -6   6   3 0.88405 10.0040   3
  -6   6   3 25.3444 10.9428   1
   6   6   3 22.1136 10.5273   2
   6   6   3 27.6574 11.3642   1
  -6   6  -3 17.3054 9.58591   3
  -6   6  -3 26.4297 10.6892   1
   6   6   3 17.4813 12.6044   3
   7   6  -3 25.1440 11.5873   1
   7   6  -3 9.48372 18.1857   3
  -7   6   3 10.7165 10.5645   1
  -7   6   3 3.40604 11.6082   3
  -7   6  -3 16.3337 10.8744   1
   7   6   3 11.1701 10.4611   1
  -7   6  -3 11.3644 9.96102   3
   7   6   3 7.74477 14.6740   3
   8   6  -3 83.5773 28.3624   3
  -8   6   3 27.0136 23.4294   3
   8   6  -3 27.7859 13.5756   1
   8   6   3 18.6052 23.4171   3
   8   6   3 24.8261 12.8617   1
  -8   6  -3 43.5932 16.0688   3
   0   7   3 512.035 27.7966   1
   0  -7   3 484.982 28.3245   1
   0   7   3 499.316 31.7657   3
   0  -7  -3 505.910 26.7826   2
   0  -7  -3 446.028 31.0436   3
   0  -7   3 425.961 32.2532   3
   0  -7  -3 465.149 27.1939   1
   1  -7   3 395.050 26.2071   3
  -1   7   3 433.453 29.1585   3
   1   7  -3 380.512 24.5724   1
   1   7  -3 434.724 28.9945   3
  -1  -7  -3 393.912 31.0385   3
  -1   7   3 420.436 25.3341   1
  -1  -7  -3 412.787 23.8315   1
  -1  -7  -3 428.982 22.0738   2
   1  -7   3 442.334 25.7293   1
  -1   7  -3 390.786 24.9155   1
  -1  -7   3 356.800 18.6737   2
   1   7   3 411.614 27.8187   3
   1   7   3 379.289 23.1393   1
  -1  -7   3 359.368 31.8173   3
   1  -7  -3 390.846 24.0398   1
  -1   7  -3 327.977 25.3845   3
   1  -7  -3 338.061 25.5894   3
  -1  -7   3 344.050 23.8184   1
  -2  -7  -3 54.2488 9.04396   1
   2   7  -3 49.4448 8.40390   1
   2   7  -3 63.1161 11.7476   3
   2   7  -3 50.8709 13.0145   3
  -2  -7  -3 68.2877 15.4447   3
  -2   7   3 54.7141 9.67431   1
   2  -7   3 41.6659 8.19376   3
  -2   7   3 47.2614 10.9255   3
  -2  -7  -3 51.5656 7.69064   2
   2  -7   3 53.1926 9.53423   1
   2  -7  -3 41.2942 8.97269   3
  -2   7  -3 40.1694 10.8641   3
   2   7   3 34.3423 9.83141   3
  -2  -7   3 40.8237 8.19741   1
   2   7   3 40.5926 7.20922   1
   2  -7  -3 41.1181 8.11133   1
  -2  -7   3 53.2929 15.0874   3
   2   7   3 45.4731 5.20758   2
  -2   7  -3 49.6206 9.45649   1
  -3   7   3 412.484 29.4665   1
   3  -7   3 342.028 25.9607   1
  -3  -7  -3 359.603 38.9813   3
   3   7  -3 377.962 35.1085   3
   3   7  -3 360.537 25.8154   1
   3   7  -3 378.355 30.6436   3
   3  -7   3 391.128 27.7096   3
   3   7  -3 378.445 18.9162   2
  -3   7   3 402.129 31.3813   3
  -3  -7  -3 416.791 27.2850   1
  -3   7  -3 398.791 29.5312   3
   3   7   3 449.256 34.4758   3
   3  -7  -3 393.910 26.8959   1
  -3   7  -3 394.500 28.9074   1
   3   7   3 375.506 29.5149   3
  -3  -7   3 288.683 36.6249   3
   3   7   3 408.950 25.4087   1
   3  -7  -3 309.604 30.0514   3
   4   7  -3 273.307 32.4901   3
  -4  -7  -3 257.162 22.9574   1
  -4   7   3 235.167 24.2219   1
   4  -7   3 225.848 21.8545   3
   4   7  -3 207.560 23.8516   1
   4   7  -3 259.048 21.7759   1
  -4   7   3 272.707 26.4210   3
   4   7  -3 260.637 18.0127   2
   4   7   3 249.483 20.7407   1
   4  -7  -3 274.553 25.0769   3
   4   7   3 281.800 20.0563   2
  -4   7  -3 270.693 24.9292   1
   4   7   3 267.572 29.1615   3
   4   7   3 202.135 22.2549   1
  -4  -7   3 244.169 24.3449   1
  -4   7  -3 305.966 25.8123   3
   5   7  -3 310.683 39.1513   3
   5   7  -3 290.224 23.4266   2
   5  -7   3 299.570 31.0881   3
  -5   7   3 297.680 29.1535   1
   5   7  -3 291.607 25.4784   1
  -5   7   3 321.971 30.8440   3
   5   7   3 333.269 26.3817   1
   5   7   3 297.441 35.6951   3
  -5   7  -3 310.579 29.7911   1
   5   7   3 320.867 25.3120   2
  -5   7  -3 314.470 28.7961   3
  -6   7   3 37.0335 12.8154   3
   6   7  -3 35.7340 19.0694   3
   6   7  -3 38.2528 11.8472   2
   6   7  -3 27.6998 11.0447   1
  -6   7   3 25.4465 10.4704   1
  -6   7  -3 31.7185 12.1968   3
  -6   7  -3 34.7993 11.7126   1
   6   7   3 40.2393 11.9500   2
   6   7   3 23.3615 9.04202   1
   6   7   3 18.7366 14.0010   3
   7   7  -3 114.754 31.4197   3
  -7   7   3 79.1001 20.3296   3
   7   7  -3 100.671 20.3849   1
  -7   7   3 110.054 21.5746   1
  -7   7  -3 95.4194 22.3615   1
   7   7   3 123.015 30.5630   3
   7   7   3 78.6253 16.6952   1
  -7   7  -3 90.7879 18.2717   3
  -8   7   3 -2.6281 12.2560   3
   8   7  -3 8.94241 11.6460   1
   8   7   3 -0.3179 13.6319   3
   8   7   3 0.62982 9.58415   1
  -8   7  -3 -7.7460 12.8605   3
   0   8  -3 1.00790 2.96011   1
   0  -8  -3 8.09889 5.43716   3
   0  -8   3 3.64581 4.98123   3
   0  -8   3 3.26205 3.85795   1
   0  -8  -3 5.65511 3.76648   1
   0   8   3 0.14103 4.24025   3
   0   8  -3 2.39789 4.36429   3
   0  -8  -3 2.63686 2.95098   2
   1  -8   3 96.7384 14.2253   3
  -1  -8  -3 95.0502 8.50402   2
   1   8  -3 107.953 13.8956   3
   1  -8   3 109.020 11.7991   1
  -1  -8  -3 97.1441 10.6306   1
  -1   8   3 102.693 11.3080   1
  -1   8   3 87.2538 14.5787   3
   1   8  -3 90.4776 10.7020   1
   1  -8  -3 105.816 11.1032   1
   1   8   3 104.965 13.5751   3
  -1  -8   3 97.7738 11.0370   1
  -1  -8   3 81.7810 16.6776   3
  -1  -8   3 107.705 6.93265   2
  -1   8  -3 109.682 11.7261   1
   1  -8  -3 111.816 13.9200   3
  -1   8  -3 113.509 13.4923   3
   1   8   3 109.258 10.7874   1
   2  -8   3 184.382 17.0857   3
   2   8  -3 210.543 21.9717   3
  -2  -8  -3 115.073 22.3431   3
   2   8  -3 191.880 16.4192   1
  -2  -8  -3 187.612 16.0121   1
   2  -8   3 192.063 16.8417   1
  -2  -8  -3 208.865 14.9125   2
  -2   8   3 197.146 20.2742   3
   2   8  -3 190.984 18.9273   3
  -2   8   3 195.898 17.6751   1
  -2  -8   3 199.595 30.1723   3
  -2   8  -3 247.757 21.0640   3
   2  -8  -3 143.988 18.8163   3
   2   8   3 191.667 15.4338   1
   2   8   3 231.493 21.4472   3
  -2   8  -3 173.335 16.8361   1
  -2  -8   3 193.314 17.0893   1
   3   8  -3 93.7616 12.9330   1
  -3   8   3 62.9993 13.9238   3
   3   8  -3 61.9963 16.8417   3
  -3   8   3 75.3868 13.1021   1
  -3  -8  -3 63.8977 11.0853   1
   3  -8   3 69.7018 12.4646   3
   3  -8  -3 64.7805 11.5688   1
   3   8   3 67.7702 6.61211   2
   3  -8  -3 72.5328 13.2099   3
   3   8   3 68.9077 9.98488   1
  -3   8  -3 72.3995 12.8226   1
  -3   8  -3 52.4056 11.6429   3
  -3  -8   3 54.0125 10.7240   1
   3   8   3 64.7411 15.1770   3
   4  -8   3 8.27334 6.27623   3
  -4  -8  -3 15.6276 7.22762   1
  -4   8   3 13.3850 8.01031   3
  -4   8   3 5.08509 6.49096   1
   4   8  -3 14.3937 5.89538   1
   4   8  -3 0.54744 8.36260   3
   4   8  -3 7.63862 3.03467   2
  -4   8  -3 7.10161 5.97734   3
   4   8   3 6.13334 4.09459   2
   4   8   3 14.5477 9.74904   3
   4   8   3 11.8646 5.66895   1
  -4   8  -3 3.46920 5.56334   1
   4   8   3 2.41867 5.11211   1
  -5   8   3 115.092 20.4625   1
   5   8  -3 90.4839 11.1338   2
   5   8  -3 95.0415 23.4083   3
  -5   8   3 94.5413 19.2992   3
   5   8   3 147.280 27.1764   3
   5   8   3 136.806 15.7791   1
  -5   8  -3 135.812 22.2408   1
   5   8   3 131.099 13.9203   2
  -5   8  -3 101.865 18.5122   3
   6   8  -3 23.4654 15.0701   3
   6   8  -3 9.20191 8.64540   1
  -6   8   3 16.1345 11.3468   1
  -6   8   3 9.71200 11.0984   3
   6   8  -3 26.6403 8.96066   2
   6   8   3 33.2354 10.2071   1
  -6   8  -3 28.0963 11.7918   1
  -6   8  -3 28.8555 12.3161   3
   6   8   3 38.9570 17.3944   3
   6   8   3 10.9345 8.79623   2
  -7   8   3 -2.0738 8.59318   3
   7   8  -3 35.2842 10.9133   1
  -7   8   3 1.60849 9.46950   1
   7   8  -3 35.0105 22.3051   3
  -7   8  -3 5.95395 8.92476   1
   7   8   3 3.09240 7.65726   1
  -7   8  -3 -26.020 9.33489   3
  -8   8   3 17.4522 13.7921   3
   8   8  -3 9.38402 19.9242   1
   8   8   3 -9.9084 9.22004   1
  -8   8  -3 -5.5280 13.9387   3
   0  -9   3 500.906 39.2447   3
   0   9   3 458.218 30.1033   1
   0  -9  -3 532.403 29.4329   2
   0  -9  -3 491.962 36.2437   3
   0   9  -3 511.867 31.8208   1
   0  -9  -3 525.367 30.9865   1
   0   9  -3 554.975 35.3410   3
   0   9   3 530.021 36.3946   3
   1   9  -3 18.1446 6.57334   1
  -1  -9  -3 13.8251 7.73878   3
   1   9  -3 28.6415 8.68195   3
  -1  -9  -3 23.8857 6.40543   1
  -1   9   3 20.0944 8.57915   3
  -1  -9  -3 14.5575 3.84162   2
   1  -9   3 25.4479 7.59219   1
  -1   9   3 14.6798 5.88807   1
   1   9   3 17.8746 5.60932   1
   1  -9  -3 24.4145 6.76697   1
   1   9   3 14.6062 6.95322   3
  -1   9  -3 25.2343 8.47881   3
  -1  -9   3 24.8383 11.6994   3
  -1   9  -3 24.2360 7.10671   1
  -1  -9   3 20.5753 3.49032   2
   1  -9  -3 17.5017 7.23953   3
   2   9  -3 465.109 29.5010   1
  -2  -9  -3 441.143 26.2099   2
  -2  -9  -3 422.492 28.2809   1
  -2   9   3 438.687 30.5639   1
  -2   9   3 424.667 34.0775   3
   2  -9   3 431.764 29.4400   1
   2  -9   3 409.464 30.2716   3
   2   9  -3 440.827 34.7896   3
  -2  -9   3 414.579 29.5504   1
   2   9   3 453.880 33.6930   3
  -2   9  -3 465.745 31.0617   1
   2  -9  -3 350.347 30.0186   3
   2  -9  -3 478.442 29.7516   1
  -2   9  -3 417.751 32.2313   3
   2   9   3 448.070 27.9965   1
  -3   9   3 38.2527 10.2086   1
  -3   9   3 26.7356 10.0306   3
  -3  -9  -3 25.9513 9.07787   1
   3   9  -3 31.8463 8.34721   1
   3   9  -3 42.1494 13.7256   3
   3  -9   3 20.3239 7.89101   3
  -3   9  -3 43.6368 10.9666   1
  -3   9  -3 32.3449 10.2034   3
   3   9   3 36.3957 5.54696   2
  -3  -9   3 28.0298 9.92561   1
   3   9   3 37.0063 8.48252   1
   3   9   3 43.2505 11.6399   3
  -4  -9  -3 102.539 15.6597   1
   4   9  -3 89.4883 14.1016   1
  -4   9   3 65.6273 14.8027   1
   4   9  -3 71.8739 19.4720   3
  -4   9   3 87.7544 18.1568   3
   4   9  -3 81.3539 5.26209   2
   4   9   3 78.3116 8.29380   2
  -4   9  -3 80.9105 16.4065   1
   4   9   3 67.1885 14.1301   1
   4   9   3 87.7157 18.6533   3
   4   9   3 67.1542 11.9055   1
  -4   9  -3 86.7081 16.6502   3
  -5   9   3 5.18930 8.23381   1
   5   9  -3 3.54940 6.27300   1
   5   9  -3 -10.348 8.11915   3
  -5   9   3 5.51758 8.50953   3
   5   9  -3 8.59820 3.92046   2
  -5   9  -3 6.90006 8.13204   3
   5   9   3 0.22646 4.79036   2
   5   9   3 17.6138 13.0948   3
  -5   9  -3 9.63078 8.65746   1
   5   9   3 4.75412 6.13283   1
   6   9  -3 167.749 32.9012   3
  -6   9   3 144.283 25.0911   1
   6   9  -3 128.679 20.1116   1
   6   9  -3 138.498 14.3432   2
  -6   9   3 131.405 24.7711   3
   6   9   3 131.006 19.6112   1
   6   9   3 162.619 31.0692   3
   6   9   3 149.645 16.5593   2
  -6   9  -3 127.875 24.0071   1
  -6   9  -3 134.924 23.7350   3
  -7   9   3 -10.369 8.04892   1
   7   9  -3 7.41458 9.27720   1
   7   9  -3 -22.350 14.2781   3
  -7   9   3 -13.208 9.80972   3
  -7   9  -3 -3.9429 10.4512   1
   7   9   3 -21.964 11.0814   3
   7   9   3 -18.464 9.55083   1
  -7   9  -3 8.79245 12.8924   3
   0  10  -3 2008.68 103.686   1
   0 -10  -3 2275.76 100.964   2
   0  10  -3 2212.31 109.028   3
   0 -10   3 2089.52 114.497   3
   0  10   3 2136.02 110.154   3
   0  10   3 2161.45 103.457   1
   0 -10   3 2048.45 103.653   1
   1  10  -3 136.950 14.6620   1
   1  10  -3 113.585 17.4693   3
  -1 -10  -3 132.848 11.1836   2
   1 -10   3 115.520 18.1448   3
  -1  10   3 113.734 13.4048   1
   1 -10   3 145.516 15.0555   1
  -1 -10  -3 150.932 14.7671   1
  -1  10   3 115.219 18.9426   3
  -1 -10   3 132.152 8.97125   2
   1  10   3 116.553 13.1918   1
  -1  10  -3 119.119 13.8424   1
  -1 -10   3 124.872 14.1695   1
  -1  10  -3 140.905 17.3235   3
   1 -10  -3 123.497 13.6275   1
   1  10   3 114.664 17.7136   3
   2 -10   3 124.917 18.1959   3
  -2  10   3 138.239 21.4173   3
  -2 -10  -3 127.951 11.7948   2
   2  10  -3 151.037 15.1338   1
   2  10  -3 103.647 18.1894   3
  -2  10   3 118.575 14.5648   1
  -2 -10  -3 115.503 17.6891   1
  -2  10  -3 140.617 18.0579   3
   2  10   3 136.427 13.9198   1
  -2 -10   3 108.758 15.9326   1
  -2  10  -3 107.647 16.1581   1
   2  10   3 114.362 18.2285   3
   3  10  -3 121.857 21.6263   3
   3  10  -3 135.792 15.6408   1
  -3 -10  -3 133.328 15.4301   1
  -3  10   3 112.117 17.5201   1
  -3  10   3 124.366 20.9164   3
   3  10   3 137.931 14.5929   1
   3  10   3 110.096 24.4929   3
  -3  10  -3 72.9261 15.1571   3
   4  10  -3 250.453 23.3120   1
  -4  10   3 262.876 26.7978   1
   4  10  -3 276.055 32.4191   3
   4  10   3 244.137 16.8904   2
   4  10   3 244.995 22.0821   1
  -4  10  -3 327.632 29.3115   1
   4  10   3 271.392 30.1445   3
  -4  10  -3 257.383 27.6426   3
  -5  10   3 15.5917 12.5464   3
   5  10  -3 21.1233 8.98301   1
  -5  10   3 34.6234 12.9454   1
   5  10  -3 6.90141 9.86668   3
   5  10   3 16.8219 5.43636   2
   5  10   3 22.8014 14.2727   3
  -5  10  -3 17.0132 10.0356   1
  -5  10  -3 10.4335 11.6617   3
   5  10   3 16.7192 7.22252   1
  -6  10   3 99.1272 27.6431   1
   6  10  -3 86.6305 17.8181   1
  -6  10   3 107.938 22.7512   3
  -6  10  -3 98.0152 22.4263   1
  -6  10  -3 77.5679 19.2294   3
   6  10   3 114.668 25.9270   3
   6  10   3 102.142 17.7888   1
   7  10  -3 43.4171 14.6757   1
   7  10   3 62.7674 15.4892   1
   7  10   3 57.4761 24.5619   3
  -7  10  -3 68.5902 18.7139   3
   0 -11  -3 73.1930 11.6761   1
   0  11   3 68.7082 15.0081   3
   0  11  -3 75.1390 12.2846   1
   0  11   3 62.3240 11.5469   1
   0  11  -3 65.7931 13.2985   3
  -1  11   3 647.943 47.0882   3
  -1 -11  -3 617.877 39.4400   1
  -1 -11  -3 660.878 36.0473   2
  -1  11   3 691.173 41.7781   1
   1  11  -3 752.703 47.0560   3
   1  11  -3 624.476 40.3855   1
   1  11   3 623.930 39.1117   1
  -1 -11   3 686.751 33.0998   2
   1  11   3 696.594 46.5547   3
  -1  11  -3 678.992 46.2714   3
  -1  11  -3 659.647 41.6191   1
   2  11  -3 25.6797 9.09632   1
  -2 -11  -3 22.7020 5.96189   2
  -2 -11  -3 29.2960 8.76607   1
  -2  11   3 27.8525 10.6196   3
  -2  11   3 29.4355 8.94477   1
   2  11   3 24.2009 7.73996   1
  -2  11  -3 5.06624 6.99946   3
   2  11   3 20.4184 8.74163   3
  -2  11  -3 20.7719 8.26947   1
   3  11  -3 97.4329 19.5277   3
  -3  11   3 67.3898 14.0655   1
   3  11  -3 72.8290 12.6225   1
  -3  11  -3 51.0229 12.7946   1
   3  11   3 51.2372 14.0828   3
   3  11   3 67.7254 12.3959   1
  -3  11  -3 51.1670 13.3442   3
   4  11  -3 58.2363 12.6369   1
  -4  11   3 42.1921 14.0244   3
   4  11  -3 58.9521 17.6637   3
  -4  11   3 51.5728 14.4065   1
   4  11   3 40.8362 14.4148   3
  -4  11  -3 44.9032 13.4120   1
  -4  11  -3 66.1291 18.2604   3
   4  11   3 40.6714 11.0069   1
  -5  11   3 75.4266 18.1833   3
   5  11  -3 91.6626 15.7309   1
   5  11  -3 72.9355 20.6242   3
  -5  11   3 83.2323 18.9306   1
   5  11   3 52.9138 7.27154   2
  -5  11  -3 42.7116 14.5658   3
   5  11   3 77.9548 14.5239   1
   5  11   3 62.0740 18.3104   3
  -5  11  -3 59.1791 16.3294   1
  -6  11   3 32.8533 12.4685   1
  -6  11   3 3.78485 10.2647   3
   6  11  -3 -0.1614 13.4475   3
   6  11  -3 26.6460 11.3710   1
   6  11   3 -1.0390 12.9661   3
  -6  11  -3 20.4890 13.9450   1
   6  11   3 12.8221 9.45764   1
  -6  11  -3 9.56857 10.8362   3
   7  11  -3 21.4408 11.8599   1
  -7  11   3 31.6426 16.5628   3
  -7  11  -3 38.6453 17.0957   3
   0 -12  -3 9.87335 4.67019   2
   0  12   3 21.1697 9.33192   3
   0  12   3 13.9246 6.60379   1
   0  12  -3 9.44219 5.76670   1
   0 -12   3 10.2951 4.86293   2
   0  12  -3 21.4952 8.76924   3
  -1  12   3 310.217 32.1997   3
  -1  12   3 315.406 26.7661   1
   1  12  -3 381.139 32.4548   3
  -1 -12  -3 356.953 22.8000   2
   1  12  -3 328.895 26.6345   1
   1  12   3 388.649 27.1123   1
  -1  12  -3 370.643 32.7188   3
  -1 -12   3 369.845 20.1436   2
  -1  12  -3 352.597 31.1945   1
   1  12   3 397.810 33.6483   3
   2  12  -3 22.0017 10.1954   3
  -2 -12  -3 4.83153 4.79746   2
  -2  12   3 30.7880 12.2930   3
   2  12  -3 15.9818 8.48375   1
   2  12   3 23.6404 9.94058   3
  -2  12  -3 21.8407 8.16723   1
  -2  12  -3 26.1768 10.3730   3
   2  12   3 18.1754 7.02247   1
   3  12  -3 -10.160 5.31263   3
   3  12  -3 4.95785 7.68397   1
  -3  12   3 -2.8873 7.43842   3
  -3  12   3 -4.0982 6.50119   1
  -3  12  -3 -7.9647 5.18487   1
   3  12   3 1.15698 5.60023   1
  -3  12  -3 5.70326 9.81527   3
   3  12   3 3.87714 9.24833   3
  -4  12   3 51.8271 13.5159   1
   4  12  -3 55.8213 18.0627   3
  -4  12   3 66.9148 20.1154   3
   4  12  -3 65.1858 14.2903   1
  -4  12  -3 63.2416 15.5609   3
   4  12   3 55.8863 14.3554   3
  -4  12  -3 71.9789 16.5332   1
   4  12   3 50.7526 13.1485   1
  -5  12   3 89.2926 21.7613   3
   5  12  -3 101.338 16.6094   1
  -5  12   3 117.775 23.3525   1
   5  12  -3 97.6485 26.3479   3
  -5  12  -3 101.003 22.5674   3
   5  12   3 128.293 17.9469   1
   6  12  -3 27.9872 12.3701   1
  -6  12   3 31.1104 17.0658   3
   6  12   3 44.5194 21.6126   3
  -6  12  -3 55.8014 18.2481   3
   6  12   3 44.8042 13.8252   1
   0  13  -3 50.9550 11.8073   1
   0 -13   3 64.6680 9.35265   2
   0  13   3 61.1917 15.5867   3
   0  13  -3 78.1738 17.2856   3
   0  13   3 60.9796 11.4958   1
   0 -13  -3 66.0506 10.3030   2
  -1  13   3 0.24381 7.18416   3
  -1 -13  -3 0.12926 3.79865   2
   1  13  -3 9.12089 6.82756   1
   1  13  -3 2.60559 7.77508   3
  -1  13   3 10.4122 6.23620   1
   1  13   3 10.3883 8.61678   3
  -1 -13   3 2.33566 3.02478   2
  -1  13  -3 -0.8040 6.62917   3
  -1  13  -3 3.90848 4.83358   1
   1 -13  -3 -5.5772 3.55617   2
   1  13   3 2.03124 5.63844   1
  -2  13   3 370.803 37.2212   3
  -2  13   3 414.243 32.4694   1
   2  13  -3 406.674 35.6207   3
   2  13  -3 369.188 29.7802   1
  -2 -13  -3 401.080 24.9328   2
  -2  13  -3 346.206 34.3780   3
   2  13   3 358.296 34.2312   3
   2  13   3 353.544 27.9326   1
  -2  13  -3 396.864 32.2639   1
  -3  13   3 -1.5089 7.34508   1
  -3  13   3 9.11385 10.5810   3
   3  13  -3 17.5806 8.48951   1
   3  13  -3 12.1112 11.3351   3
  -3  13  -3 10.0900 7.75495   1
  -3  13  -3 12.9167 9.82494   3
   3  13   3 17.5235 10.4109   3
   4  13  -3 41.4352 11.2210   1
   4  13  -3 46.8861 15.9747   3
  -4  13   3 56.1639 18.3719   3
  -4  13   3 77.8656 17.3137   1
  -4  13  -3 48.9196 16.4780   3
  -4  13  -3 32.6217 11.2518   1
   4  13   3 52.6372 16.6232   3
   4  13   3 42.0119 11.2605   1
   5  13  -3 4.93417 12.5764   3
  -5  13   3 -0.0971 8.72100   1
  -5  13   3 17.3114 12.2908   3
   5  13  -3 7.65757 8.57692   1
   5  13   3 -11.298 6.24205   1
  -5  13  -3 17.5905 11.3291   3
  -5  13  -3 0.85767 7.83787   1
   5  13   3 -16.127 8.91950   3
  -6  13   3 -3.5414 14.4831   3
   6  13  -3 11.6317 12.1165   1
   6  13   3 41.1629 12.0015   1
  -6  13  -3 29.1884 19.4304   3
   0 -14  -3 7.56991 5.04304   2
   0  14  -3 3.45749 8.77258   3
   0  14   3 2.94387 6.14848   1
   0  14  -3 8.38512 7.71576   1
   0  14   3 4.19993 8.90694   3
  -1  14   3 76.6507 14.5195   1
  -1 -14  -3 89.5617 12.1334   2
   1  14  -3 100.461 19.4153   3
  -1  14   3 84.9616 19.5240   3
   1  14  -3 75.9001 14.4524   1
   1  14   3 86.3260 13.7702   1
   1  14   3 89.6178 19.2263   3
  -1  14  -3 72.9222 14.6657   1
  -1  14  -3 83.1534 17.9176   3
   1 -14  -3 87.1052 13.5706   2
   2  14  -3 -3.0500 6.20569   1
  -2  14   3 11.4467 9.35497   1
  -2 -14  -3 -4.2853 4.47732   2
  -2  14   3 8.59690 9.76617   3
   2  14  -3 23.7548 11.2757   3
  -2  14  -3 0.83563 6.15658   1
   2  14   3 18.2852 7.09028   1
   2  14   3 23.1108 11.7120   3
  -2  14  -3 5.77935 8.35097   3
  -3  14   3 66.2918 17.2139   3
   3  14  -3 51.6328 12.8204   1
  -3  14   3 74.6180 16.3073   1
   3  14  -3 47.5885 15.9096   3
  -3  14  -3 87.2536 17.7877   1
   3  14   3 77.9080 17.9247   3
   3  14   3 41.4867 10.4467   1
  -3  14  -3 67.2063 18.3962   3
  -4  14   3 47.4625 18.2187   3
   4  14  -3 54.6027 14.5515   1
   4  14  -3 62.5032 20.6826   3
  -4  14  -3 71.0529 18.1323   3
   4  14   3 51.3266 13.4999   1
   4  14   3 38.7839 16.7915   3
  -4  14  -3 77.3299 18.8019   1
  -5  14   3 24.4446 14.3069   3
   5  14  -3 18.9025 16.6519   1
  -5  14   3 22.4492 16.3376   1
  -5  14  -3 9.34287 14.3352   3
   5  14   3 27.1053 12.7909   1
   0  15   3 10.4535 10.1586   3
   0  15   3 10.5713 6.14614   1
   0 -15   3 3.90890 4.98635   2
   0  15  -3 18.5211 9.10685   1
   0  15  -3 24.1272 11.3042   3
   0 -15  -3 13.0596 6.48586   2
  -1  15   3 73.4951 15.0269   1
  -1  15   3 60.1682 16.8402   3
   1  15  -3 58.5369 13.1990   1
   1  15  -3 92.8150 19.4388   3
  -1 -15  -3 58.4855 11.3845   2
   1  15   3 66.5360 12.7860   1
   1  15   3 54.2770 16.7810   3
  -1  15  -3 67.2559 14.8470   1
   1 -15  -3 69.4565 12.4928   2
  -1  15  -3 58.1988 16.2934   3
   2  15  -3 -6.3537 7.64018   3
  -2 -15  -3 3.06611 5.49473   2
   2  15  -3 -13.099 6.45538   1
  -2  15   3 -1.5292 7.18605   1
  -2  15   3 15.5525 8.51919   3
  -2  15  -3 1.84818 9.34099   1
  -2  15  -3 1.77989 9.03191   3
   2  15   3 12.3050 6.98094   1
   3  15  -3 67.0937 14.5219   1
  -3  15   3 43.7577 14.2956   1
   3  15  -3 53.1260 18.1347   3
  -3  15   3 76.3605 21.3205   3
   3  15   3 70.5545 13.7250   1
  -3  15  -3 55.9423 17.5047   3
   3  15   3 72.1816 19.0173   3
  -3  15  -3 53.2970 13.9448   1
  -4  15   3 -11.144 8.83209   1
   4  15  -3 1.33059 8.70613   1
  -4  15   3 4.12764 11.2454   3
  -4  15  -3 14.6895 11.7592   1
   4  15   3 -7.2240 8.47025   1
  -4  15  -3 -11.124 11.3100   3
  -5  15   3 16.0052 15.2718   3
   5  15  -3 -25.803 8.49312   1
  -5  15  -3 17.3677 16.5386   3
   5  15   3 -7.9502 9.90357   1
   0  16   3 43.5312 16.0813   3
   0 -16  -3 17.8157 7.55199   2
   0  16   3 28.1429 8.90535   1
   0  16  -3 58.8867 17.3985   3
   0  16  -3 26.9001 10.1072   1
  -1  16   3 47.2758 20.6504   3
   1  16  -3 32.0299 12.2914   1
  -1  16   3 41.4783 9.78540   1
   1  16  -3 30.4721 12.7885   3
   1 -16   3 33.0941 10.6537   2
   1  16   3 48.0817 15.8805   3
  -1  16  -3 43.4226 16.4496   3
  -1  16  -3 30.3600 11.9191   1
   1 -16  -3 15.2746 9.20987   2
   1  16   3 35.1800 10.0611   1
  -2  16   3 0.77919 11.9041   3
  -2  16   3 -10.592 8.17649   1
   2  16  -3 -2.0867 9.71293   3
   2  16  -3 2.89738 8.27622   1
   2 -16  -3 -2.7660 8.46745   2
  -2  16  -3 18.0682 10.9909   3
  -2  16  -3 -3.8512 8.83603   1
   2  16   3 -0.5628 7.79937   1
   2  16   3 3.37605 9.62031   3
  -3  16   3 34.4187 16.5278   3
  -3  16   3 51.4953 14.8592   1
   3  16  -3 51.8072 13.4475   1
  -3  16  -3 37.0115 12.9510   1
   3  16   3 42.2715 12.7433   1
   4  16  -3 72.9666 16.7461   1
  -4  16   3 49.7789 20.2679   3
   4  16   3 39.3620 13.0636   1
  -4  16  -3 60.3026 21.2031   3
   0  17  -3 9.98396 12.2111   3
   0  17  -3 -9.3565 8.92158   1
   0  17   3 12.2628 10.2964   3
   0  17   3 8.00384 8.10785   1
   0 -17   3 -8.3742 7.11401   2
   0 -17  -3 0.81525 6.36067   2
  -1  17   3 51.4712 17.9975   3
   1  17  -3 5.72161 12.8301   3
   1 -17   3 6.71645 8.12167   2
   1  17  -3 23.3815 10.1399   1
   1  17   3 -4.6862 7.25845   1
  -1  17  -3 15.5540 12.8407   3
   1 -17  -3 7.10317 9.24718   2
  -1  17  -3 10.3144 9.02674   1
  -2  17   3 87.7283 17.8497   1
   2  17  -3 101.723 18.6648   1
  -2  17   3 88.0502 25.2172   3
   2 -17  -3 105.724 19.3483   2
  -2  17  -3 77.8412 17.8493   1
   2  17   3 89.3933 16.7584   1
  -2  17  -3 90.8997 21.3271   3
   3  17  -3 -5.1861 7.66321   1
  -3  17  -3 -2.3709 14.9687   3
   3  17   3 4.13076 8.90373   1
   0  18   3 -10.186 6.78796   1
   0  18  -3 -3.3475 9.92239   1
  -1  18   3 11.6829 11.9910   1
   1  18  -3 29.8092 12.5943   1
   1  18   3 -0.2230 9.78641   1
   1 -18  -3 -20.773 8.05933   2
  -1   0   4 8485.03 375.146   1
  -1   0   4 8702.91 375.303   1
   1   0   4 8765.55 376.661   2
   1   0   4 8716.55 375.387   3
  -1   0  -4 8163.47 372.674   3
  -1   0  -4 8444.34 373.515   1
   1   0  -4 8467.05 374.923   1
   1   0  -4 8908.25 376.228   3
  -1   0   4 8690.87 376.086   3
  -1   0  -4 8218.08 376.339   2
   1   0  -4 8864.18 375.317   1
  -2   0  -4 8313.42 381.399   3
   2   0  -4 9146.87 384.800   1
   2   0  -4 8754.17 384.548   1
   2   0   4 8789.00 382.341   1
  -2   0   4 8712.20 384.210   1
  -2   0   4 8636.08 385.061   3
   2   0   4 8906.91 382.457   3
  -2   0  -4 8416.54 382.414   1
   3   0   4 450.579 30.5387   3
   3   0  -4 520.100 33.4881   3
   3   0  -4 531.523 32.9034   1
  -3   0   4 524.752 33.4369   3
  -3   0  -4 530.487 31.7770   1
  -3   0  -4 550.381 30.9736   3
  -3   0   4 549.758 33.4077   1
   3   0   4 556.073 31.6175   1
   3   0  -4 501.816 32.3646   1
   4   0   4 211.255 18.8621   1
   4   0   4 238.693 20.5400   3
  -4   0  -4 255.292 20.2829   3
  -4   0   4 236.045 21.6771   3
  -4   0  -4 252.910 21.0042   1
   4   0  -4 210.801 20.2852   1
   4   0  -4 239.662 21.4077   1
  -4   0   4 246.462 21.9044   1
   4   0  -4 196.104 20.6550   3
   5   0  -4 1470.62 79.0143   1
  -5   0   4 1414.59 78.5642   1
   5   0   4 1313.95 81.8559   3
   5   0   4 1430.92 78.4758   1
   5   0  -4 1480.95 81.0791   3
   5   0   4 1115.46 72.8424   1
  -5   0  -4 1392.60 76.7542   1
  -5   0   4 1480.25 79.2607   3
  -5   0  -4 1426.25 75.2965   3
  -6   0  -4 110.907 17.3419   3
   6   0  -4 115.313 20.6267   1
   6   0   4 63.5050 21.9226   3
  -6   0  -4 110.704 18.5658   1
  -6   0   4 110.171 18.7192   1
  -6   0   4 106.608 19.6046   3
   6   0   4 119.138 20.5425   1
  -7   0   4 8.87766 8.80430   3
  -7   0  -4 10.8435 7.82487   3
   7   0   4 -32.867 12.2224   3
  -7   0   4 4.37807 9.71862   1
   7   0   4 -2.2189 9.49647   1
  -7   0  -4 5.44317 8.45739   1
   7   0  -4 -8.0516 7.12681   1
  -8   0  -4 21.6684 10.8155   3
  -8   0  -4 -5.2223 9.98004   1
  -8   0   4 -2.3557 10.4846   1
   8   0  -4 10.8906 10.8005   1
  -8   0   4 30.0856 13.5443   3
   8   0  -4 1.83309 17.1406   3
   8   0   4 1.92834 17.6884   3
   8   0   4 -19.616 7.66365   1
   9   0   4 88.9735 34.8562   3
  -9   0  -4 87.9752 20.6632   3
   0  -1   4 5278.86 232.504   3
   0   1   4 5171.90 223.961   1
   0   1   4 5211.93 225.957   3
   0   1  -4 5120.18 225.627   2
   0  -1  -4 5108.45 223.887   1
   0   1  -4 5107.75 224.811   3
  -1  -1  -4 1306.88 62.0065   3
   1  -1   4 1345.50 59.0537   1
   1   1  -4 1355.77 61.4296   3
   1   1  -4 1277.23 59.9219   1
  -1  -1  -4 1237.53 58.2333   1
   1  -1   4 1293.13 57.9532   3
  -1   1   4 1306.27 61.4728   3
  -1   1   4 1297.09 60.2902   1
  -1  -1  -4 1242.76 60.9714   2
   1  -1  -4 1266.35 59.9552   1
   1   1   4 1284.32 58.4736   1
   1   1   4 1322.45 58.4334   1
   1  -1  -4 1338.72 61.5291   3
  -1  -1   4 1230.21 60.6820   3
   1   1   4 1289.98 60.8300   3
  -1   1  -4 1219.74 58.9442   1
  -1  -1   4 1299.03 60.2067   1
   1   1   4 1260.40 60.8119   2
   1   1   4 1331.49 59.0514   3
   2  -1   4 2494.29 109.081   1
  -2  -1  -4 2408.78 108.773   1
   2   1  -4 2570.55 112.678   3
   2   1  -4 2497.36 111.149   1
  -2   1   4 2338.00 111.488   3
   2   1  -4 2425.04 110.177   1
  -2   1   4 2331.80 110.422   1
  -2  -1  -4 2406.22 108.326   3
   2  -1   4 2529.97 108.858   3
   2  -1  -4 2292.89 110.016   1
   2   1   4 2274.06 108.854   1
  -2  -1   4 2312.96 111.063   3
   2   1   4 2414.91 115.378   3
   2  -1  -4 2419.04 115.643   3
  -2  -1   4 2240.97 110.277   1
  -2   1  -4 2275.80 109.056   1
  -2  -1   4 2314.62 110.243   1
  -2   1  -4 2224.71 107.830   3
   2   1   4 2375.69 109.180   3
   2   1   4 2322.00 111.608   2
   2   1   4 2355.69 108.612   1
   3  -1   4 386.849 24.9636   3
  -3  -1  -4 351.530 23.6993   3
   3   1  -4 372.761 25.5469   1
  -3   1   4 333.393 25.8783   3
   3   1  -4 353.389 25.8047   1
  -3  -1  -4 357.271 24.2408   1
  -3   1   4 377.870 26.1297   1
   3   1  -4 323.006 25.7649   3
   3  -1   4 359.162 24.2492   1
  -3   1  -4 413.107 25.9401   1
   3   1   4 374.175 27.5213   2
  -3  -1   4 411.381 27.2168   3
   3   1   4 398.855 32.6455   3
   3   1   4 373.505 24.4962   1
   3   1   4 434.636 26.1720   1
  -3  -1   4 425.471 26.9339   1
   3   1   4 367.213 25.0849   3
   3  -1  -4 396.565 26.1707   1
   3  -1  -4 399.771 27.3969   3
  -3   1  -4 385.282 24.2860   3
  -4  -1  -4 721.580 46.4774   3
   4   1  -4 804.060 46.5976   1
  -4   1   4 719.501 46.0385   1
   4  -1   4 699.646 43.1745   1
   4   1  -4 689.357 44.3819   1
  -4   1   4 753.353 46.6577   3
   4   1  -4 673.139 46.1573   3
   4  -1   4 724.038 44.3823   3
  -4  -1  -4 772.423 44.6265   1
   4   1   4 695.765 61.9265   3
   4   1   4 743.096 44.3135   1
  -4   1  -4 809.162 46.1237   1
  -4   1  -4 720.173 43.2268   3
   4  -1  -4 724.216 46.7557   3
   4   1   4 739.589 48.4117   2
   4   1   4 730.673 45.1551   3
   4  -1  -4 778.660 49.9496   1
  -4  -1   4 765.094 46.0038   1
  -4  -1   4 764.401 46.2943   3
   4   1   4 798.175 45.5469   1
   4  -1  -4 792.487 47.4227   1
   5  -1   4 116.969 17.7541   1
  -5  -1  -4 91.3939 14.8440   3
   5   1  -4 118.779 17.9444   1
   5  -1   4 104.888 16.4506   3
  -5   1   4 113.113 18.1046   3
  -5  -1  -4 109.247 17.3402   1
  -5   1   4 126.604 18.9159   1
   5   1  -4 119.080 20.1357   3
   5   1   4 92.7871 15.8134   1
   5   1   4 106.255 20.4221   2
   5   1   4 129.273 26.0022   3
  -5  -1   4 148.573 17.6086   3
  -5  -1   4 117.976 18.6707   1
   5  -1  -4 91.6405 17.2202   1
   5   1   4 96.3250 16.4059   1
   5  -1  -4 118.662 19.1734   3
  -5   1  -4 101.040 15.4606   3
   5   1   4 109.511 18.4906   3
  -5   1  -4 103.886 17.0052   1
   6   1  -4 250.536 26.6647   1
  -6   1   4 250.657 27.8471   1
  -6  -1  -4 237.199 25.7332   1
  -6   1   4 260.719 27.1380   3
  -6  -1  -4 268.708 25.5120   3
   6   1   4 242.348 41.2276   3
  -6   1  -4 282.647 26.2140   3
   6   1   4 277.680 28.2054   1
  -6  -1   4 271.863 27.6278   1
  -6  -1   4 305.283 28.9797   3
   6  -1  -4 258.094 27.1829   1
  -7  -1  -4 100.809 17.9689   3
  -7   1   4 95.3694 18.7726   1
  -7  -1  -4 62.5071 17.0504   1
   7  -1   4 27.3673 21.3858   3
   7  -1   4 78.3521 19.8086   1
  -7   1   4 97.0065 20.5895   3
   7   1  -4 41.6842 24.6461   3
   7   1  -4 83.0116 18.2997   1
  -7   1  -4 69.8100 16.0818   3
   7  -1  -4 99.3517 20.5030   1
   7   1   4 110.990 21.2464   1
  -7  -1   4 76.6788 18.4831   3
  -7   1  -4 71.0161 17.7846   1
  -7  -1   4 98.7540 19.6622   1
   7   1   4 93.7258 31.0488   3
   8   1  -4 -14.090 17.0222   3
   8   1  -4 -2.0058 9.78435   1
  -8   1   4 28.6169 14.1609   1
   8  -1   4 -0.1472 17.9509   3
  -8   1   4 16.7031 11.3486   3
  -8  -1  -4 15.3709 9.37661   3
  -8  -1  -4 28.0378 13.0061   1
   8   1   4 3.82005 11.6960   1
   8  -1  -4 -4.9127 10.7148   1
  -8  -1   4 0.62258 8.63217   3
  -8   1  -4 13.8828 11.4054   3
   8   1   4 16.2331 17.6465   3
   9  -1   4 -2.8054 19.8399   3
  -9  -1  -4 -14.609 10.3027   3
  -9   1  -4 -13.278 11.2651   3
   9   1   4 35.1469 29.2279   3
   0  -2   4 4047.70 181.100   1
   0   2  -4 4296.43 182.624   3
   0  -2  -4 4124.30 179.588   1
   0   2   4 4073.31 179.674   1
   0   2  -4 4033.21 181.129   1
   0   2   4 4093.52 182.423   3
   0  -2  -4 4229.81 182.223   3
   0   2   4 4207.17 181.153   2
   0  -2   4 4313.30 183.664   3
   0  -2  -4 3939.62 180.805   2
   0  -2   4 4019.76 180.947   2
  -1  -2  -4 1025.60 51.0876   2
  -1  -2  -4 1041.49 53.2667   3
  -1  -2  -4 1048.72 48.8845   1
   1  -2   4 1088.03 49.1849   3
  -1   2   4 1047.76 52.5137   3
   1  -2   4 1073.07 50.0656   1
   1   2  -4 1078.64 57.7682   3
  -1   2   4 1050.44 50.8101   1
   1   2  -4 1059.06 51.8693   3
   1   2  -4 1077.34 50.5680   1
  -1   2  -4 1078.46 50.3182   1
  -1  -2   4 932.732 56.5878   3
   1   2   4 1080.89 50.6437   2
   1   2   4 1080.25 48.5900   1
  -1  -2   4 1097.24 50.9042   1
  -1  -2   4 1057.64 51.5073   3
   1   2   4 1064.62 49.1275   1
   1   2   4 1109.27 52.2483   3
   1  -2  -4 1079.69 50.5347   1
  -1   2  -4 1065.64 49.4128   3
   1  -2  -4 1151.34 52.8448   3
  -2  -2  -4 793.166 40.4277   1
  -2   2   4 844.845 44.1934   3
   2   2  -4 831.862 52.2242   3
   2  -2   4 894.096 41.6463   1
   2  -2   4 876.880 41.0759   3
   2   2  -4 860.850 42.1255   1
   2   2  -4 836.863 43.2525   1
  -2   2   4 845.605 42.9076   1
   2   2  -4 865.990 44.2265   3
   2  -2  -4 753.485 41.5789   1
  -2  -2   4 744.932 42.3662   3
   2   2   4 762.435 40.4988   1
   2  -2  -4 814.602 43.7888   3
  -2  -2   4 814.068 42.5707   1
   2   2   4 748.153 42.2176   2
  -2   2  -4 729.060 40.0660   3
   2   2   4 768.767 45.9626   3
  -2   2  -4 753.998 41.2019   1
   2   2   4 767.561 40.0937   1
   2   2   4 733.934 41.1637   3
   3   2  -4 91.9489 11.9339   3
   3   2  -4 55.5631 16.6595   3
   3   2  -4 90.5684 10.7346   1
   3  -2   4 90.8342 10.2096   1
   3   2  -4 90.0383 12.8550   1
  -3  -2  -4 83.5485 9.93329   1
   3  -2   4 89.8745 10.3948   3
  -3   2   4 70.2714 11.9712   3
  -3  -2  -4 91.9458 10.0389   3
  -3   2  -4 101.873 10.5870   3
   3   2   4 91.6202 10.6831   1
   3  -2  -4 89.5160 10.7609   1
  -3  -2   4 101.589 12.0304   1
   3   2   4 85.9410 9.90960   1
   3   2   4 101.762 11.4508   3
  -3  -2   4 93.9365 11.4609   3
   3  -2  -4 91.5718 13.8115   3
  -3   2  -4 88.9645 12.3657   1
   3   2   4 73.1871 14.5930   3
   3   2   4 90.7130 13.2989   2
   4   2  -4 171.628 18.4918   1
   4  -2   4 225.816 19.0965   3
  -4  -2  -4 194.640 17.2661   3
  -4  -2  -4 204.055 18.3666   1
   4   2  -4 193.848 20.2322   3
   4   2  -4 201.555 18.4775   1
   4   2  -4 183.269 31.0350   3
  -4   2   4 229.740 20.8004   3
   4  -2   4 209.758 18.3141   1
  -4   2   4 217.593 20.0218   1
   4   2   4 191.197 20.3990   2
   4   2   4 190.291 28.6020   3
   4   2   4 154.220 16.7350   1
   4   2   4 165.549 17.2694   1
   4  -2  -4 160.903 19.5533   1
   4   2   4 164.026 18.0380   3
  -4   2  -4 174.401 18.0641   1
  -4   2  -4 163.342 16.5820   3
  -4  -2   4 191.756 19.2049   3
   4  -2  -4 169.837 18.8130   3
  -5   2   4 48.5385 12.0554   1
   5  -2   4 67.1905 13.4283   3
  -5   2   4 59.6270 13.6281   3
   5   2  -4 47.6433 11.2800   1
   5   2  -4 38.5727 19.0007   3
  -5  -2  -4 56.1428 11.5235   3
  -5  -2  -4 39.3860 10.5721   1
  -5  -2   4 47.5000 11.8682   3
   5  -2  -4 42.7875 12.4460   1
   5  -2  -4 41.1368 11.9113   3
   5   2   4 57.0029 12.3178   1
   5   2   4 50.0144 12.5445   3
   5   2   4 34.3462 9.80593   1
  -5   2  -4 38.2438 9.45711   3
  -5   2  -4 40.1007 11.0595   1
   5   2   4 48.0706 14.1538   2
   5   2   4 33.3802 15.5018   3
  -6   2   4 122.859 22.4637   1
  -6  -2  -4 190.753 20.9753   1
  -6   2   4 113.864 19.8733   3
  -6  -2  -4 126.248 19.9132   3
   6   2  -4 155.069 42.7288   3
   6   2  -4 140.363 22.2319   1
   6  -2  -4 134.055 24.1465   1
   6   2   4 142.350 31.1120   3
   6   2   4 152.563 22.3798   1
  -6   2  -4 140.235 22.7758   1
  -6   2  -4 200.848 21.0399   3
  -7  -2  -4 48.2024 11.6550   3
   7   2  -4 5.56243 20.6097   3
  -7   2   4 41.3861 14.7436   1
  -7  -2  -4 48.1447 14.2977   1
  -7   2   4 60.5809 16.9120   3
   7   2  -4 77.8226 17.0422   1
   7  -2   4 45.0314 15.3266   1
   7   2   4 46.5020 24.7394   3
  -7   2  -4 55.4928 14.6041   3
  -7   2  -4 62.8798 17.2357   1
   7   2   4 39.9605 13.8357   1
   7  -2  -4 35.2726 14.7530   1
  -7  -2   4 60.6568 15.9170   3
   8   2  -4 20.7205 10.8432   1
  -8   2   4 35.8184 14.6767   1
  -8   2   4 20.7208 11.0892   3
  -8  -2  -4 24.6812 10.2387   3
   8   2  -4 7.29623 20.6320   3
   8  -2   4 -4.3543 22.7129   3
   8  -2   4 0.68407 13.1047   1
   8  -2  -4 17.9187 14.3616   1
  -8   2  -4 19.3924 12.5204   1
   8   2   4 -12.260 18.5238   3
   8   2   4 30.5744 16.0987   1
  -8  -2   4 53.5793 16.5220   3
  -8   2  -4 25.9401 12.6674   3
   0  -3   4 67.5414 6.25190   1
   0   3  -4 76.0428 6.60276   1
   0   3   4 61.4198 5.10231   1
   0  -3   4 74.9636 8.09668   3
   0   3  -4 59.2771 6.51790   3
   0   3   4 62.0784 7.11981   3
   0  -3  -4 55.8326 5.24630   2
   0  -3  -4 63.6547 6.95038   3
   0  -3  -4 65.2118 5.14644   1
  -1  -3  -4 1187.61 57.7872   3
   1   3  -4 1241.99 61.3287   3
   1   3  -4 1172.96 55.3895   3
  -1  -3  -4 1216.26 51.9847   1
   1   3  -4 1195.58 53.7218   1
   1  -3   4 1205.49 52.9845   3
  -1   3   4 1181.49 54.0432   1
   1  -3   4 1220.83 53.7973   1
  -1   3   4 1214.08 56.7988   3
  -1  -3  -4 1160.24 53.5650   2
   1  -3  -4 1087.22 53.0702   1
  -1   3  -4 1015.07 52.7885   3
  -1  -3   4 981.905 60.3300   3
   1   3   4 1051.71 52.0581   2
   1   3   4 1085.15 55.2588   3
   1  -3  -4 1054.19 55.2292   3
  -1  -3   4 1016.76 53.3278   1
  -1   3  -4 1036.64 53.1918   1
   1   3   4 1043.38 51.1946   1
   2   3  -4 988.016 51.4733   3
  -2   3   4 911.671 50.9453   3
   2   3  -4 967.398 48.6289   1
   2   3  -4 969.603 59.7258   3
  -2  -3  -4 931.928 47.5264   1
   2  -3   4 907.757 47.8930   1
   2  -3   4 925.310 47.7335   3
  -2  -3  -4 912.636 49.1122   2
  -2  -3  -4 873.588 55.5774   3
  -2   3   4 911.361 49.5763   1
   2   3   4 973.915 46.9989   1
   2   3   4 917.545 47.8453   1
  -2  -3   4 1012.79 50.5050   3
  -2   3  -4 1018.69 49.4622   1
   2   3   4 996.458 49.7109   3
   2  -3  -4 921.248 50.7314   3
   2   3   4 930.711 48.6904   2
  -2  -3   4 990.783 49.6832   1
  -2   3  -4 938.590 48.0688   3
   2   3   4 1073.57 54.9622   3
   2  -3  -4 1033.20 49.5470   1
  -3   3   4 1358.19 67.0588   1
   3  -3   4 1217.13 63.6285   3
  -3   3   4 1254.62 67.2449   3
   3  -3   4 1302.65 64.1048   1
   3   3  -4 1320.83 79.9630   3
   3   3  -4 1328.87 68.3606   3
   3   3  -4 1303.82 66.8314   1
   3   3   4 1172.92 64.9600   2
   3   3   4 1251.00 64.2305   1
   3   3   4 1230.37 72.6822   3
   3   3   4 1178.10 62.4522   1
  -3   3  -4 1251.60 65.2333   1
   3   3   4 1268.73 65.8814   3
   3  -3  -4 1202.38 66.6283   3
  -3  -3   4 1251.35 65.8697   1
  -3  -3   4 1255.94 66.0081   3
   3  -3  -4 1251.28 64.7761   1
  -3   3  -4 1196.87 63.4886   3
  -4   3   4 452.192 32.3120   1
   4  -3   4 451.729 29.5300   1
   4   3  -4 427.596 33.2567   3
   4   3  -4 412.720 29.6801   1
   4  -3   4 369.657 28.5521   3
  -4   3   4 421.277 31.7352   3
   4   3  -4 353.628 39.5421   3
  -4  -3  -4 444.577 29.3147   3
  -4   3  -4 401.999 30.1095   1
   4   3   4 401.750 30.7663   3
  -4  -3   4 397.698 30.1168   3
   4   3   4 417.651 31.2628   2
  -4   3  -4 426.604 29.3276   3
   4  -3  -4 416.419 29.9788   1
   4   3   4 442.758 39.3413   3
   4  -3  -4 391.073 31.1405   3
   4   3   4 412.546 29.4187   1
   4   3   4 434.658 29.1112   1
  -5   3   4 131.895 20.0118   1
  -5   3   4 155.268 18.8176   3
   5  -3   4 117.880 17.9770   3
   5   3  -4 84.5464 25.2699   3
   5   3  -4 112.737 16.9441   1
  -5  -3  -4 116.465 14.7108   3
   5   3   4 90.3204 16.0585   1
  -5   3  -4 157.159 18.3449   1
   5   3   4 100.093 24.4610   3
   5   3   4 122.957 20.5007   2
   5  -3  -4 133.092 20.3694   3
   5   3   4 119.612 19.5207   3
   5   3   4 115.550 17.0075   1
  -5   3  -4 107.913 16.5475   3
  -5  -3   4 137.457 20.0828   3
  -6   3   4 98.8936 18.6142   3
  -6  -3  -4 119.094 18.3490   3
  -6   3   4 143.209 23.0792   1
   6   3  -4 111.183 18.6240   1
   6   3  -4 161.780 36.4463   3
   6   3   4 79.8214 25.2407   3
  -6   3  -4 77.2739 15.3535   3
  -6   3  -4 78.7405 17.3664   1
   6  -3  -4 59.2448 15.9295   1
   6   3   4 98.6059 17.3008   1
  -6  -3   4 100.961 17.8941   3
   7  -3   4 202.010 31.2632   1
  -7   3   4 210.678 29.3613   1
   7   3  -4 213.753 25.2470   1
   7   3  -4 186.633 40.1218   3
  -7   3   4 207.997 25.9923   3
  -7  -3  -4 193.911 23.5102   3
  -7  -3   4 206.949 26.0580   3
  -7   3  -4 242.238 27.1765   1
   7  -3  -4 144.085 26.3082   1
   7   3   4 168.857 36.1874   3
   7   3   4 186.723 26.2630   1
  -7   3  -4 183.591 24.0359   3
  -8  -3  -4 12.6157 10.4823   3
  -8   3   4 28.5450 12.2925   3
   8   3  -4 -9.0306 21.9030   3
  -8   3   4 31.1285 14.0430   1
   8  -3   4 8.71796 13.4931   1
   8   3  -4 -1.6537 10.2786   1
  -8   3  -4 22.3158 12.3984   1
   8   3   4 -17.055 18.1719   3
   8  -3  -4 21.7579 14.4433   1
   8   3   4 20.5904 12.6102   1
  -8   3  -4 44.0394 15.8105   3
   0   4   4 718.536 37.2429   3
   0  -4  -4 710.807 38.6033   3
   0   4  -4 745.180 36.4836   3
   0  -4  -4 663.586 33.9750   2
   0   4  -4 682.729 35.1680   1
   0  -4   4 679.959 37.9708   3
   0   4   4 682.596 33.5218   1
   0  -4  -4 674.120 33.4828   1
   1  -4   4 1455.51 66.6269   3
   1   4  -4 1422.30 68.7307   3
   1   4  -4 1460.49 73.4575   3
   1   4  -4 1377.85 66.4408   1
  -1   4   4 1392.02 66.8069   1
  -1  -4  -4 1303.27 65.3632   2
   1  -4   4 1394.72 66.7276   1
  -1   4   4 1423.49 70.1305   3
  -1  -4  -4 1369.44 71.2980   3
  -1  -4  -4 1354.35 64.7267   1
   1   4   4 1527.36 69.7307   3
   1   4   4 1422.31 64.5145   2
   1  -4  -4 1459.79 66.3246   1
  -1   4  -4 1412.35 67.1942   3
  -1  -4   4 1360.21 75.4829   3
  -1  -4   4 1400.91 66.9779   1
  -1   4  -4 1432.31 67.1265   1
   1   4   4 1403.17 64.5991   1
   1  -4  -4 1447.24 69.3031   3
  -2  -4  -4 998.071 53.1869   2
   2   4  -4 995.883 49.2921   2
  -2  -4  -4 1035.14 52.2024   1
   2  -4   4 1095.29 53.2742   1
   2   4  -4 1104.40 64.8604   3
  -2   4   4 1082.15 54.9100   1
   2   4  -4 1043.02 56.0833   3
  -2  -4  -4 962.971 61.5406   3
   2   4  -4 1102.59 53.3953   1
   2  -4   4 1050.42 53.0556   3
  -2   4   4 1049.03 56.7595   3
  -2  -4   4 1064.30 54.3108   1
   2  -4  -4 1100.40 53.7724   1
  -2  -4   4 1126.76 55.7051   3
  -2  -4   4 882.288 63.2991   3
  -2   4  -4 1089.02 54.2619   1
   2   4   4 1002.89 51.8573   2
   2  -4  -4 1054.33 56.0165   3
   2   4   4 1001.67 54.4193   3
   2   4   4 1120.34 51.6029   1
   2   4   4 1183.29 59.5998   3
  -2   4  -4 1071.39 53.8603   3
   3   4  -4 698.392 39.1945   1
  -3   4   4 681.909 41.1122   1
   3   4  -4 658.053 40.8853   1
  -3  -4  -4 616.875 49.1183   3
   3  -4   4 646.637 38.3375   1
   3   4  -4 771.570 53.9877   3
  -3  -4  -4 666.644 38.9507   1
   3  -4   4 651.462 38.5085   3
   3   4  -4 654.733 42.1169   3
  -3   4   4 677.323 42.2529   3
  -3   4  -4 719.975 39.9308   3
  -3   4  -4 710.729 40.5412   1
  -3  -4   4 708.851 40.9724   1
   3   4   4 659.778 39.0434   1
   3  -4  -4 669.775 41.7276   3
   3  -4  -4 706.275 39.8205   1
   3   4   4 690.825 46.5859   3
  -3  -4   4 679.823 40.6329   3
   3   4   4 711.327 37.8804   1
   3   4   4 603.211 38.3356   2
   3   4   4 664.067 40.7792   3
   4   4  -4 83.3960 16.1054   3
  -4   4   4 101.431 15.7160   1
   4  -4   4 74.5317 13.1436   3
   4   4  -4 77.9926 14.0248   1
   4  -4   4 104.180 12.5957   1
   4   4  -4 101.981 14.3953   1
  -4   4   4 81.4107 14.7928   3
   4   4  -4 80.9416 20.2832   3
   4   4   4 117.207 14.4883   2
   4   4   4 110.356 21.2781   3
   4  -4  -4 127.345 13.9143   1
  -4   4  -4 95.8429 16.4658   3
   4  -4  -4 108.964 18.6053   3
   4   4   4 126.147 15.0209   1
  -4   4  -4 102.251 15.8915   1
  -4  -4   4 95.3905 14.7389   3
   4   4   4 106.171 14.5479   1
  -4  -4   4 101.557 15.5450   1
   4   4   4 100.584 18.4273   3
  -5   4   4 702.185 48.9407   1
   5   4  -4 779.274 66.1099   3
  -5   4   4 698.932 48.8479   3
   5   4  -4 724.750 46.1636   1
   5   4   4 647.875 45.4623   1
   5   4   4 600.090 51.4566   2
   5   4   4 708.924 45.0538   1
  -5  -4   4 756.224 48.1966   3
   5   4   4 757.700 59.8483   3
  -5   4  -4 801.775 47.6947   3
  -5   4  -4 737.690 48.6099   1
   6   4  -4 -2.4294 8.78530   2
   6   4  -4 3.62335 6.66240   1
   6   4  -4 7.22093 12.8276   3
  -6   4   4 8.51086 8.33358   1
  -6   4  -4 11.4393 7.84242   3
  -6  -4   4 5.27941 5.50167   3
   6   4   4 3.58839 7.09467   1
  -6   4  -4 3.80712 7.51397   1
   6   4   4 5.76899 12.1866   3
  -7   4   4 51.6327 15.4268   1
   7   4  -4 36.2077 13.5832   1
  -7   4   4 37.5443 14.0258   3
   7   4  -4 31.1652 19.4591   3
  -7   4  -4 38.0438 13.9478   1
   7   4   4 36.1343 23.1646   3
  -7  -4   4 13.3477 9.91051   3
   7   4   4 51.6032 14.7471   1
   7  -4  -4 44.4999 15.3805   1
  -7   4  -4 23.6522 10.8706   3
  -8   4   4 61.7961 18.0201   3
   8   4  -4 79.6905 18.5749   1
   8  -4   4 26.0819 14.5954   1
  -8   4   4 50.4183 18.3760   1
   8   4  -4 49.3702 25.9688   3
   8  -4  -4 53.2552 18.4296   1
  -8  -4   4 61.3555 16.5943   3
   8   4   4 -0.1576 22.0370   3
   8   4   4 50.1981 14.6205   1
  -8   4  -4 69.1101 18.6937   1
  -8   4  -4 77.3925 19.7609   3
   0   5   4 176.834 11.9831   1
   0  -5  -4 178.215 12.1191   2
   0   5  -4 191.593 14.3661   3
   0  -5   4 179.354 15.8708   3
   0   5  -4 184.386 13.3447   1
   0  -5  -4 199.953 15.2368   3
   0  -5  -4 173.698 11.9092   1
   0   5   4 178.471 14.8764   3
   0  -5   4 181.018 13.1920   1
   1  -5   4 233.864 15.5902   1
  -1   5   4 222.527 17.6747   3
  -1   5   4 222.312 15.1227   1
  -1  -5  -4 202.757 18.4094   3
   1  -5   4 207.000 14.9601   3
  -1  -5  -4 228.022 13.7285   2
   1   5  -4 257.964 20.1507   3
   1   5  -4 250.457 15.5398   1
  -1  -5  -4 232.475 13.8001   1
   1   5   4 221.057 13.5606   1
   1  -5  -4 174.320 15.7279   3
   1  -5  -4 188.542 13.8461   1
   1   5   4 213.545 16.7666   3
   1   5   4 167.183 12.0899   2
  -1   5  -4 183.176 15.0040   3
  -1  -5   4 206.127 21.1259   3
  -1   5  -4 208.613 15.1180   1
  -1  -5   4 208.139 15.0410   1
  -2   5   4 828.672 49.9237   3
  -2   5   4 888.738 48.0884   1
   2  -5   4 908.211 47.0521   1
   2   5  -4 823.370 39.9826   2
  -2  -5  -4 846.011 56.0677   3
   2  -5   4 861.055 46.3320   3
   2   5  -4 949.599 46.8982   1
  -2  -5  -4 879.281 45.5470   1
   2   5  -4 895.131 49.9375   3
  -2  -5  -4 846.248 46.0546   2
   2  -5  -4 922.318 46.7996   1
  -2   5  -4 946.742 48.4106   3
  -2  -5   4 797.118 57.9966   3
   2   5   4 989.515 52.5741   3
   2  -5  -4 891.989 49.4492   3
  -2  -5   4 935.371 47.8451   1
   2   5   4 952.822 44.9181   1
   2   5   4 891.622 43.9040   2
  -3  -5  -4 104.765 12.3395   1
   3   5  -4 84.3774 14.3774   3
   3   5  -4 124.295 22.9172   3
   3  -5   4 112.684 12.3252   1
  -3  -5  -4 110.966 21.7321   3
   3   5  -4 118.340 10.4754   2
  -3   5   4 110.651 14.1009   3
  -3   5   4 117.592 13.4908   1
   3   5  -4 113.454 11.8645   1
   3  -5   4 97.5736 11.9874   3
  -3   5  -4 116.363 12.9620   3
   3  -5  -4 116.633 14.0140   3
  -3  -5   4 121.051 13.1379   1
   3   5   4 100.828 12.1092   1
   3   5   4 129.766 16.5612   3
   3   5   4 112.075 11.7185   2
   3   5   4 122.065 11.6860   1
   3   5   4 105.728 13.1479   3
  -3   5  -4 126.562 13.5907   1
   3  -5  -4 91.3223 13.0348   1
  -4   5   4 252.343 24.1388   3
   4   5  -4 254.562 24.6646   3
  -4   5   4 245.063 22.6985   1
   4  -5   4 278.803 21.6246   1
   4   5  -4 250.846 23.3146   1
  -4  -5  -4 209.752 20.8928   1
   4  -5   4 234.548 21.0480   3
   4   5  -4 225.808 19.5504   2
   4   5  -4 222.826 19.9775   1
   4   5  -4 243.849 31.4999   3
   4   5   4 242.148 21.4599   1
  -4  -5   4 239.427 22.5186   1
  -4  -5   4 226.367 21.5947   3
   4   5   4 183.002 20.9902   3
   4   5   4 221.729 20.4260   2
   4  -5  -4 218.612 22.7037   3
  -4   5  -4 236.952 21.3387   3
   4   5   4 203.347 26.1165   3
   4  -5  -4 251.750 21.2323   1
   4   5   4 240.340 19.3684   1
  -4   5  -4 245.231 22.5431   1
   5   5  -4 110.308 25.6909   3
  -5   5   4 102.264 18.3083   1
   5  -5   4 151.579 18.1795   3
  -5   5   4 120.193 19.1686   3
   5   5  -4 114.120 17.1255   2
   5   5  -4 99.2630 15.6672   1
  -5   5  -4 129.352 16.5230   3
  -5  -5   4 101.591 17.5541   3
   5   5   4 120.982 25.3439   3
   5   5   4 118.817 18.5639   1
   5   5   4 96.7468 15.0766   1
  -5   5  -4 119.866 19.6125   1
   5   5   4 127.400 19.4352   2
   6   5  -4 17.8333 16.5663   3
   6   5  -4 7.78642 9.77825   2
  -6   5   4 28.4564 11.2830   3
   6   5  -4 31.6886 11.3379   1
  -6   5   4 31.6903 12.6872   1
  -6   5  -4 28.0135 11.3082   1
   6   5   4 31.5444 10.3195   1
  -6  -5   4 24.5941 9.65702   3
   6   5   4 44.4817 15.7128   3
  -6   5  -4 49.7407 11.8827   3
   6   5   4 26.0048 13.2707   2
   7   5  -4 -4.3411 8.60747   1
  -7   5   4 3.55773 8.89658   1
   7   5  -4 17.3099 21.5792   3
  -7   5   4 10.4467 9.23092   3
   7   5   4 36.2242 15.5354   3
  -7  -5   4 18.8402 10.3879   3
  -7   5  -4 17.9994 12.1958   1
  -7   5  -4 -4.5728 9.84565   3
   7  -5  -4 -17.700 8.25515   1
   7   5   4 16.4664 10.0069   1
  -8   5   4 0.17048 10.5977   3
   8   5  -4 1.34045 19.6830   3
   8  -5   4 -26.303 10.5351   1
   8   5  -4 -2.5642 9.66079   1
  -8   5  -4 1.42680 11.5890   3
  -8  -5   4 -3.7091 8.35922   3
  -8   5  -4 -0.6544 11.9265   1
   8   5   4 -3.4398 9.69781   1
   0   6   4 89.2986 8.43234   1
   0  -6   4 82.9403 8.98878   1
   0   6  -4 94.4358 9.33630   1
   0  -6   4 77.2112 12.3946   3
   0   6   4 86.7323 10.9156   3
   0  -6  -4 87.7683 8.07450   2
   0   6  -4 88.5819 9.93953   3
   0  -6  -4 74.5557 7.88994   1
   0  -6  -4 101.539 11.3613   3
  -1   6   4 1006.33 52.3384   1
   1   6  -4 1060.89 52.5113   1
  -1  -6  -4 1012.38 50.6193   1
   1  -6   4 987.941 53.2160   3
  -1   6   4 1063.87 56.9448   3
  -1  -6  -4 1042.49 50.1395   2
   1  -6   4 1098.68 53.2694   1
  -1  -6  -4 1028.98 59.0471   3
   1   6  -4 1058.31 57.5971   3
   1   6   4 1054.83 50.7173   1
   1   6   4 1063.11 58.3362   3
  -1   6  -4 1091.44 53.4175   1
  -1  -6   4 1007.85 62.2068   3
  -1  -6   4 1045.08 52.7207   1
   1  -6  -4 979.157 54.4001   3
  -1   6  -4 1002.14 53.8803   3
   1  -6  -4 1072.45 51.7723   1
   2   6  -4 2751.48 119.775   1
   2   6  -4 2850.41 132.350   3
  -2   6   4 2582.59 121.394   1
  -2  -6  -4 2578.42 132.490   3
  -2  -6  -4 2555.53 118.518   2
   2   6  -4 2422.14 122.875   3
   2  -6   4 2440.18 119.322   3
   2  -6   4 2517.17 119.532   1
  -2  -6  -4 2591.65 118.295   1
  -2   6   4 2560.45 124.922   3
  -2   6  -4 2588.22 121.037   1
   2   6   4 2698.01 125.544   3
   2   6   4 2491.75 116.725   1
   2  -6  -4 2602.35 123.008   3
  -2  -6   4 2534.54 120.294   1
  -2   6  -4 2600.55 121.959   3
   2   6   4 2315.22 114.562   2
  -2  -6   4 2289.04 133.894   3
   2  -6  -4 2554.28 119.140   1
  -3   6   4 45.2128 10.3265   1
   3   6  -4 62.8590 15.8391   3
   3   6  -4 42.4690 6.15805   2
   3  -6   4 54.1976 10.3099   3
  -3  -6  -4 41.5416 15.0403   3
   3   6  -4 51.9829 9.37090   1
  -3  -6  -4 60.2921 10.6394   1
   3  -6   4 39.2287 8.09839   1
  -3   6   4 57.6893 12.1314   3
   3   6  -4 43.4286 10.6000   3
   3   6   4 70.3964 11.3147   1
   3   6   4 56.5935 13.3906   3
  -3  -6   4 49.1098 17.0888   3
   3   6   4 67.7992 8.05666   2
  -3   6  -4 77.3412 12.4276   1
  -3  -6   4 66.7997 11.4805   1
  -3   6  -4 57.2206 11.1885   3
   3   6   4 74.6654 10.1478   1
   3  -6  -4 40.0694 10.0827   3
   4   6  -4 289.217 34.2742   3
   4   6  -4 275.221 21.9864   2
  -4  -6  -4 179.884 32.9043   3
   4   6  -4 206.474 22.0957   1
   4  -6   4 225.294 21.0547   3
   4   6  -4 255.269 21.5447   1
  -4   6   4 258.498 23.8784   1
  -4   6   4 255.634 25.2120   3
  -4  -6  -4 253.146 22.4631   1
   4   6   4 197.533 20.4422   1
  -4   6  -4 238.849 22.8599   1
   4   6   4 248.876 20.1318   2
   4   6   4 242.647 27.2801   3
  -4   6  -4 247.922 22.3506   3
   4   6   4 201.305 18.4194   1
   4   6   4 254.591 24.7382   3
   4  -6  -4 213.245 22.7528   3
  -4  -6   4 224.099 22.0961   1
   5   6  -4 51.7246 11.4661   2
  -5   6   4 66.0210 14.9991   1
   5  -6   4 75.9884 14.9576   3
   5   6  -4 56.3387 11.9960   1
  -5   6   4 74.8627 16.3117   3
   5   6   4 66.8496 12.5119   1
  -5   6  -4 78.5172 14.5646   3
   5   6   4 37.8871 15.5828   3
   5   6   4 49.4378 11.8430   2
   5   6   4 54.7760 12.6468   1
  -5   6  -4 52.8612 14.0452   1
  -6   6   4 69.9154 16.5730   1
  -6   6   4 54.9162 15.9242   3
   6   6  -4 48.6001 16.7378   2
   6   6  -4 85.6863 27.1735   3
   6   6  -4 92.7097 16.0809   1
  -6   6  -4 52.9424 13.8028   3
   6   6   4 69.1514 16.4053   2
   6   6   4 91.7699 23.2305   3
  -6   6  -4 96.2685 19.9329   1
  -7   6   4 -12.476 9.08613   3
   7   6  -4 32.6345 19.4613   3
  -7   6   4 -2.8300 7.48063   1
   7   6  -4 22.6571 8.98664   1
  -7   6  -4 10.8259 8.90678   3
   7   6   4 11.1448 8.02998   1
  -7   6  -4 6.54550 11.3527   1
   7   6   4 -4.6080 11.0040   3
   8   6  -4 236.189 48.1420   3
   8   6  -4 244.526 28.1163   1
   8   6   4 150.594 37.9182   3
  -8   6  -4 198.965 29.9646   3
   0  -7   4 16.7221 7.64727   3
   0  -7  -4 35.6228 6.41497   1
   0   7  -4 29.8675 6.52890   1
   0  -7   4 17.4848 5.11680   1
   0   7   4 25.6434 7.45893   3
   0  -7  -4 30.3203 5.39900   2
   0   7   4 19.0729 4.88202   1
   0   7  -4 23.5121 7.18105   3
   0  -7  -4 23.7954 7.49322   3
   1   7  -4 864.470 46.3144   1
   1  -7   4 874.654 46.7037   1
  -1   7   4 870.530 50.7244   3
  -1  -7  -4 815.880 43.0764   2
  -1  -7  -4 867.446 44.7157   1
   1  -7   4 811.932 47.5051   3
  -1   7   4 819.124 45.8589   1
   1   7  -4 922.705 51.2210   3
  -1  -7  -4 824.394 52.7518   3
  -1   7  -4 806.126 46.1795   1
  -1  -7   4 881.035 46.5891   1
   1   7   4 866.631 44.4801   1
   1  -7  -4 950.159 46.0136   1
  -1   7  -4 955.151 49.3842   3
   1   7   4 951.029 50.2447   3
  -1  -7   4 991.650 41.5963   2
  -1  -7   4 869.436 56.6124   3
   1  -7  -4 794.593 47.8606   3
   2  -7   4 360.299 24.1051   1
  -2   7   4 334.468 27.3406   3
  -2  -7  -4 371.849 22.7578   2
   2   7  -4 344.149 29.9353   3
  -2  -7  -4 340.791 32.4449   3
   2   7  -4 324.526 22.8360   1
   2   7  -4 374.319 27.2213   3
  -2   7   4 314.318 24.0864   1
   2  -7   4 340.106 23.9737   3
  -2  -7  -4 336.527 22.3918   1
   2   7   4 354.687 21.8571   1
   2   7   4 343.799 19.4553   2
   2  -7  -4 370.228 23.7727   1
  -2  -7   4 331.051 34.3164   3
  -2   7  -4 392.957 25.4995   1
  -2  -7   4 314.772 23.6215   1
   2  -7  -4 310.868 24.9589   3
  -2   7  -4 411.077 30.3153   3
   2   7   4 343.086 27.1242   3
   3   7  -4 517.292 32.7669   1
  -3   7   4 539.845 35.9451   1
   3   7  -4 530.053 43.5334   3
  -3  -7  -4 478.961 45.8642   3
   3   7  -4 482.771 36.6788   3
   3  -7   4 509.593 33.4598   3
  -3   7   4 575.548 38.6928   3
   3  -7   4 539.969 33.6613   1
   3   7  -4 491.973 24.1789   2
  -3  -7  -4 534.414 33.0541   1
  -3  -7   4 517.949 34.8994   1
   3   7   4 567.633 37.3576   3
   3   7   4 501.544 38.5822   3
   3   7   4 543.872 31.4024   1
  -3   7  -4 525.243 35.2930   1
   3  -7  -4 539.455 33.4981   1
   3  -7  -4 499.391 35.6221   3
  -3  -7   4 389.163 45.3280   3
   3   7   4 536.586 28.8169   2
  -3   7  -4 529.678 35.7088   3
  -4   7   4 103.459 18.4261   3
   4  -7   4 67.8703 14.4919   3
   4   7  -4 79.2651 19.8147   3
   4   7  -4 80.5520 13.1246   1
  -4   7   4 107.715 17.8965   1
   4   7  -4 93.3713 9.72977   2
   4  -7  -4 83.7603 17.5100   3
  -4  -7   4 104.381 19.2183   1
   4   7   4 105.504 20.5565   3
   4   7   4 101.316 11.5022   2
   4   7   4 87.8486 17.7901   1
  -4   7  -4 103.121 16.2427   3
   4   7   4 100.220 11.9668   1
  -4   7  -4 63.4018 12.9063   1
  -5   7   4 103.777 19.2273   3
   5   7  -4 76.3703 22.3481   3
   5   7  -4 118.973 17.6082   1
   5   7  -4 87.1382 13.3650   2
  -5   7   4 79.0482 16.9167   1
   5  -7   4 94.9576 16.0160   3
   5   7   4 91.2925 14.7989   2
  -5   7  -4 77.9266 17.4872   1
   5   7   4 76.6870 24.8931   3
   5   7   4 94.2849 14.8329   1
  -5   7  -4 69.9576 14.4786   3
  -6   7   4 39.4230 11.8519   1
   6   7  -4 33.0831 12.0871   2
  -6   7   4 25.7561 12.0040   3
   6   7  -4 28.3800 10.3233   1
   6   7  -4 14.5822 17.7886   3
   6   7   4 53.1997 19.1533   3
  -6   7  -4 26.4202 10.3424   3
  -6   7  -4 37.4329 12.4657   1
   6   7   4 14.8592 9.50047   2
   6   7   4 29.7451 10.7643   1
   7   7  -4 262.616 51.6473   3
  -7   7   4 179.383 30.1609   1
  -7   7   4 252.588 32.4778   3
   7   7  -4 258.166 30.1246   2
   7   7  -4 297.235 29.5026   1
   7   7   4 235.860 41.6698   3
  -7   7  -4 292.767 33.9765   1
  -7   7  -4 272.847 30.1708   3
   7   7   4 284.406 27.7907   1
  -8   7   4 26.9687 15.5116   3
   8   7  -4 67.2033 16.8130   1
   8   7   4 61.7383 15.8056   1
  -8   7  -4 47.7850 16.5153   3
   8   7   4 30.6879 23.2157   3
   0  -8  -4 145.945 15.9212   3
   0   8  -4 118.222 12.5981   1
   0  -8   4 141.034 17.2105   3
   0  -8  -4 148.528 12.3028   1
   0  -8   4 127.705 12.5933   1
   0   8   4 145.153 15.9692   3
   0   8  -4 132.363 14.1317   3
   0  -8  -4 137.798 11.4683   2
   0   8   4 111.683 11.2815   1
  -1  -8  -4 101.474 10.8554   1
   1   8  -4 103.727 11.6487   1
  -1  -8  -4 111.323 9.40993   2
  -1   8   4 101.074 15.7209   3
   1  -8   4 108.567 13.6383   3
  -1   8   4 95.7566 11.2312   1
   1   8  -4 126.633 14.6084   3
   1  -8   4 123.122 12.4727   1
  -1   8  -4 107.593 12.9108   3
   1   8   4 112.826 13.9650   3
   1  -8  -4 110.437 11.0869   1
   1   8   4 102.402 10.4826   1
  -1   8  -4 101.979 11.6446   1
  -1  -8   4 82.9288 12.0769   1
   1  -8  -4 90.3752 13.8032   3
  -1  -8   4 112.628 6.71467   2
  -1  -8   4 91.1958 17.7320   3
  -2  -8  -4 153.706 12.9533   2
   2   8  -4 172.963 19.6027   3
  -2   8   4 125.945 13.9311   1
   2  -8   4 152.181 15.1529   3
  -2  -8  -4 140.305 13.1469   1
   2   8  -4 157.250 17.1367   3
   2   8  -4 133.809 13.5521   1
  -2  -8  -4 128.922 22.4777   3
   2  -8   4 107.298 13.1243   1
  -2   8   4 160.800 18.3458   3
  -2  -8   4 91.5069 22.4728   3
   2  -8  -4 115.126 14.7728   3
   2   8   4 134.210 14.0267   1
   2  -8  -4 140.449 15.4319   1
  -2  -8   4 111.797 13.6913   1
  -2   8  -4 113.508 14.4551   3
   2   8   4 135.239 16.2369   3
  -2   8  -4 125.175 13.8772   1
  -3  -8  -4 88.5609 12.9621   1
  -3   8   4 73.2943 15.0648   3
   3  -8   4 62.6902 12.2640   3
   3   8  -4 86.8264 18.1296   3
   3   8  -4 73.3344 12.0631   1
  -3   8   4 66.7836 12.1917   1
   3  -8  -4 79.9142 13.0527   1
   3  -8  -4 55.4719 11.7689   3
  -3  -8   4 69.8883 11.8588   1
   3   8   4 57.7010 7.04811   2
  -3   8  -4 69.1743 13.1022   3
  -3   8  -4 59.4935 12.3001   1
   3   8   4 67.4276 14.6911   3
   3   8   4 72.2493 10.4465   1
  -4  -8  -4 106.558 16.0678   1
   4   8  -4 105.960 15.2963   1
  -4   8   4 82.7560 15.7811   1
   4   8  -4 120.868 24.7274   3
  -4   8   4 93.4953 17.8763   3
   4  -8   4 103.861 16.6138   3
   4   8  -4 92.3659 7.41922   2
   4   8   4 91.9529 11.9012   2
  -4   8  -4 75.4204 14.6566   1
   4   8   4 122.702 21.7643   3
   4   8   4 86.8924 15.7949   1
   4   8   4 107.937 12.6404   1
  -4   8  -4 89.4874 16.1064   3
   5   8  -4 -6.3649 10.4281   3
  -5   8   4 -2.3680 5.38835   1
   5   8  -4 9.35221 6.76506   1
   5   8  -4 5.84368 4.55301   2
  -5   8  -4 4.83253 8.14829   1
  -5   8  -4 1.82281 6.40696   3
   5   8   4 9.77910 7.14999   1
   5   8   4 -1.9252 8.15154   3
   5   8   4 5.97971 5.44691   2
  -6   8   4 18.8311 12.5907   3
   6   8  -4 16.9957 17.2452   3
   6   8  -4 6.91795 7.82931   1
   6   8  -4 22.1489 8.84838   2
  -6   8   4 14.0535 10.4729   1
   6   8   4 19.0086 7.14623   1
  -6   8  -4 5.80655 8.44803   1
   6   8   4 -3.8327 10.7073   3
   6   8   4 17.6043 8.38301   2
   7   8  -4 4.07132 9.44213   1
   7   8  -4 -15.463 13.3762   3
  -7   8   4 14.9244 12.8807   3
  -7   8   4 -4.6649 8.59054   1
   7   8   4 -9.4331 6.54794   1
  -7   8  -4 13.8993 11.6206   1
   7   8   4 16.9700 17.7688   3
  -7   8  -4 19.4406 12.5101   3
  -8   8   4 3.35195 12.0416   3
   8   8   4 -14.657 10.0187   1
  -8   8  -4 22.5367 15.6521   3
   0  -9   4 371.562 25.3612   1
   0   9   4 354.397 24.0104   1
   0  -9  -4 351.780 23.6454   1
   0  -9  -4 356.574 29.3967   3
   0  -9  -4 371.562 22.7346   2
   0   9   4 397.647 29.6727   3
   0  -9   4 369.373 37.2289   3
   0   9  -4 341.088 24.8675   1
   0   9  -4 368.816 27.2016   3
  -1   9   4 203.997 20.7545   3
   1   9  -4 178.495 16.1342   1
   1  -9   4 160.732 18.1874   3
  -1  -9  -4 169.827 22.0346   3
   1   9  -4 186.283 18.9331   3
  -1   9   4 167.462 15.2831   1
  -1  -9  -4 181.490 13.3188   2
  -1  -9  -4 158.833 14.5710   1
   1  -9   4 172.983 16.2713   1
   1   9   4 190.763 15.3797   1
   1  -9  -4 152.762 17.2853   3
  -1  -9   4 173.283 26.8445   3
  -1   9  -4 156.660 15.6854   1
  -1  -9   4 178.736 16.1797   1
  -1  -9   4 176.017 10.0407   2
   1   9   4 168.622 18.1347   3
   1  -9  -4 153.864 14.8379   1
  -1   9  -4 161.825 17.6880   3
  -2   9   4 54.9404 12.4374   3
   2   9  -4 49.7134 12.8566   3
  -2   9   4 38.0835 9.38846   1
   2  -9   4 35.8621 8.60646   1
   2   9  -4 44.1419 9.49890   1
  -2  -9  -4 37.7762 8.41952   1
  -2  -9  -4 43.3130 7.45680   2
  -2   9  -4 53.4882 11.3038   3
   2   9   4 47.3718 11.7651   3
  -2   9  -4 54.6297 10.7486   1
   2   9   4 57.3739 9.59827   1
  -2  -9   4 63.9505 11.2662   1
   2  -9  -4 46.5182 9.21085   1
   2  -9  -4 50.0350 11.8082   3
   3   9  -4 322.516 33.4624   3
   3  -9   4 361.002 27.7826   3
   3   9  -4 331.562 25.8012   1
  -3  -9  -4 321.972 28.5852   1
  -3   9   4 324.379 27.8063   1
  -3   9   4 338.190 31.2092   3
  -3  -9   4 355.963 31.0827   1
   3   9   4 366.350 24.7439   1
  -3   9  -4 387.646 31.0667   3
  -3   9  -4 362.243 28.8329   1
   3   9   4 350.570 31.1998   3
   3   9   4 350.507 21.3072   2
   4   9  -4 129.112 14.9553   1
  -4  -9  -4 89.5299 15.4536   1
  -4   9   4 136.828 21.1443   1
   4   9  -4 124.592 24.5782   3
   4  -9   4 109.433 17.3102   3
  -4   9   4 138.704 22.6255   3
   4   9   4 85.4699 9.27623   2
   4   9   4 103.167 16.6205   1
  -4   9  -4 91.6451 17.1636   3
   4   9   4 102.257 20.5001   3
  -4   9  -4 146.162 21.5977   1
   4   9   4 95.6344 13.5712   1
   5   9  -4 97.0611 24.2615   3
  -5   9   4 81.9750 19.6410   3
  -5   9   4 76.9119 17.2729   1
   5   9  -4 76.4139 7.65731   2
   5   9  -4 68.0405 14.6167   1
  -5   9  -4 74.8478 16.8364   1
  -5   9  -4 74.3402 16.3300   3
   5   9   4 84.2599 20.9765   3
   5   9   4 66.3798 10.3897   2
   5   9   4 58.5911 12.2832   1
  -6   9   4 -7.0312 9.07066   1
   6   9  -4 0.90936 10.1759   3
   6   9  -4 6.51882 8.16653   1
   6   9  -4 1.65094 5.60621   2
  -6   9   4 -7.4230 9.70232   3
  -6   9  -4 -3.2157 8.66963   1
   6   9   4 18.9499 14.8768   3
  -6   9  -4 -21.017 7.52342   3
   6   9   4 3.85610 8.22058   1
  -7   9   4 20.3236 15.8486   3
   7   9  -4 34.1572 20.3164   3
  -7   9   4 30.1787 15.3795   1
   7   9   4 34.8929 22.1956   3
  -7   9  -4 37.7573 14.8809   3
  -7   9  -4 14.6365 12.6748   1
   7   9   4 11.2943 10.3288   1
   0 -10  -4 84.2377 9.86947   2
   0 -10  -4 97.7685 11.2323   1
   0  10   4 103.954 16.8527   3
   0 -10   4 114.279 20.7694   3
   0  10  -4 99.1063 13.9819   1
   0 -10   4 73.6807 11.6609   1
   0  10  -4 110.686 16.8656   3
   0  10   4 87.1093 12.3866   1
  -1 -10  -4 259.836 20.1388   1
  -1  10   4 271.837 26.4634   3
   1  10  -4 284.734 21.9992   1
   1  10  -4 287.881 24.8965   3
   1 -10   4 221.602 24.4119   3
  -1 -10  -4 262.962 17.7443   2
  -1  10   4 250.739 20.7956   1
  -1 -10   4 218.190 20.2533   1
   1  10   4 223.180 18.8345   1
  -1 -10   4 272.994 14.3823   2
   1  10   4 269.050 24.8698   3
  -1  10  -4 229.390 22.8387   3
  -1  10  -4 270.568 21.8479   1
   1 -10  -4 280.716 21.1734   1
  -2 -10  -4 789.920 48.9735   1
   2 -10   4 684.932 47.3106   3
  -2  10   4 719.185 47.0688   1
   2  10  -4 796.490 52.3644   3
  -2 -10  -4 721.927 42.1582   2
   2  10  -4 804.680 46.5857   1
  -2  10   4 750.437 52.3995   3
  -2  10  -4 874.155 52.1460   3
   2  10   4 923.235 53.3851   3
   2  10   4 831.230 44.8744   1
  -2  10  -4 841.493 48.8536   1
  -2 -10   4 814.388 51.9105   1
  -3 -10  -4 252.189 21.8372   1
   3 -10   4 233.732 25.3528   3
   3  10  -4 258.189 29.0801   3
  -3  10   4 274.084 27.9586   3
   3  10  -4 246.465 21.1674   1
  -3  10   4 242.469 23.6669   1
   3  10   4 229.864 29.9091   3
  -3  10  -4 194.388 23.4202   3
   3  10   4 204.686 18.9767   1
  -4  10   4 42.4533 11.7051   1
   4  10  -4 32.6256 13.7980   3
  -4  10   4 35.9287 12.2276   3
   4  10   4 17.0044 4.43772   2
  -4  10  -4 17.9105 9.23497   1
  -4  10  -4 10.8226 8.52196   3
   4  10   4 31.8074 12.8474   3
   4  10   4 32.3245 8.59166   1
  -5  10   4 69.9518 17.1586   3
  -5  10   4 90.6139 18.9056   1
   5  10  -4 113.576 17.0991   1
   5  10  -4 113.101 27.5735   3
   5  10   4 77.5400 21.3732   3
  -5  10  -4 92.4563 19.3518   1
   5  10   4 95.2423 10.4869   2
   5  10   4 100.824 17.7321   1
  -6  10   4 75.0904 19.5611   3
   6  10  -4 77.3601 16.0410   1
  -6  10   4 71.9761 25.2662   1
   6  10  -4 73.3364 28.9138   3
   6  10   4 117.105 28.0238   3
  -6  10  -4 63.8021 17.1383   3
   6  10   4 94.2899 16.6976   1
  -6  10  -4 42.3989 15.8102   1
   7  10  -4 13.6500 10.6190   1
  -7  10   4 47.2799 21.5024   3
   7  10   4 -3.5537 8.84001   1
   7  10   4 35.3685 19.1289   3
  -7  10  -4 7.46030 14.7444   3
   0  11   4 8.14681 7.44506   3
   0  11  -4 6.91897 5.80742   1
   0 -11  -4 9.40725 4.28397   2
   0  11  -4 8.25916 6.83404   3
   0 -11  -4 3.40556 5.53301   1
   0  11   4 5.29870 5.13821   1
   1  11  -4 106.979 14.7356   1
  -1 -11  -4 60.4310 10.9777   1
  -1  11   4 90.2081 13.7297   1
   1  11  -4 94.8715 16.4581   3
  -1 -11  -4 97.8202 9.98211   2
  -1  11   4 101.301 18.3646   3
   1 -11  -4 68.1965 11.4750   1
   1  11   4 64.8384 14.7998   3
   1  11   4 74.5173 11.0226   1
  -1  11  -4 51.3698 13.2815   3
  -1 -11   4 61.3891 6.23904   2
  -1  11  -4 73.3622 12.8323   1
  -2  11   4 6.16880 6.86423   3
   2  11  -4 6.96932 6.21464   1
  -2 -11  -4 -1.6263 3.16266   2
   2  11  -4 9.51384 10.9552   3
  -2 -11  -4 1.74097 4.54032   1
  -2  11   4 -1.5735 5.51899   1
   2  11   4 6.19357 6.68430   3
  -2  11  -4 4.35231 5.95782   3
   2  11   4 1.27914 5.07455   1
  -2  11  -4 -0.9507 4.96264   1
   3  11  -4 88.1908 18.3712   3
  -3  11   4 100.063 20.3838   3
  -3 -11  -4 96.6127 18.5034   1
  -3  11   4 108.302 18.1635   1
   3  11  -4 86.9515 15.1320   1
  -3  11  -4 123.645 19.7539   1
   3  11   4 108.691 19.4149   3
   3  11   4 90.6965 13.6667   1
  -3  11  -4 121.309 20.7519   3
   4  11  -4 96.4202 21.2352   3
   4  11  -4 119.447 17.4831   1
  -4  11   4 85.1160 18.0658   1
  -4  11   4 80.9379 19.6936   3
   4  11   4 78.4039 18.2403   3
   4  11   4 83.6221 14.2137   1
  -4  11  -4 112.250 19.7788   1
  -4  11  -4 91.6073 18.8128   3
  -5  11   4 12.6998 11.1586   1
   5  11  -4 30.0527 10.1108   1
   5  11  -4 19.4425 12.6753   3
  -5  11   4 49.8806 16.3258   3
  -5  11  -4 15.7930 9.68549   1
   5  11   4 17.4925 13.4461   3
   5  11   4 24.8485 9.20692   1
  -5  11  -4 38.4437 14.6403   3
   5  11   4 31.1538 6.08669   2
  -6  11   4 26.0678 12.0763   1
  -6  11   4 12.6988 11.3858   3
   6  11  -4 11.1268 13.4028   3
   6  11  -4 7.01445 7.04493   1
   6  11   4 0.95075 15.0678   3
  -6  11  -4 7.44899 12.2700   3
   6  11   4 7.48757 8.94787   1
  -6  11  -4 -4.6151 9.93259   1
  -7  11   4 8.41724 16.4113   3
   7  11  -4 36.0435 11.2405   1
   7  11   4 16.1477 10.9452   1
  -7  11  -4 16.8854 14.5926   3
   0  12   4 71.2057 15.7991   3
   0  12  -4 60.5007 12.7920   1
   0 -12  -4 76.6422 10.7562   2
   0  12   4 79.9910 12.6173   1
   0  12  -4 77.9790 16.5959   3
  -1 -12  -4 206.050 15.6058   2
  -1  12   4 213.994 24.5446   3
  -1  12   4 178.564 18.8240   1
   1  12  -4 198.963 19.7653   1
   1  12  -4 183.812 21.8557   3
  -1  12  -4 221.340 24.2702   3
   1  12   4 176.028 17.4053   1
   1  12   4 201.521 24.4990   3
  -1 -12   4 173.796 11.8763   2
   2  12  -4 63.9150 15.3705   1
  -2 -12  -4 60.7000 9.86524   2
  -2  12   4 56.8188 15.2824   3
   2  12  -4 63.0927 15.4863   3
  -2  12   4 46.5573 17.1598   1
  -2  12  -4 34.1014 10.9876   3
  -2  12  -4 62.1544 13.6355   1
   2  12   4 54.0323 10.7838   1
   2  12   4 44.6131 13.2505   3
  -3  12   4 28.3590 11.3310   3
   3  12  -4 43.4662 12.0001   1
   3  12  -4 37.7589 13.9216   3
  -3  12   4 14.2330 9.35097   1
   3  12   4 30.3597 11.9593   3
  -3  12  -4 12.4103 7.41410   1
   3  12   4 30.1571 8.57529   1
  -4  12   4 0.53619 9.41510   1
   4  12  -4 23.7902 9.57064   1
   4  12  -4 28.1894 13.4561   3
  -4  12   4 13.2084 10.6260   3
  -4  12  -4 16.7467 9.91520   1
   4  12   4 17.0165 11.0514   3
  -4  12  -4 27.8585 11.9721   3
  -5  12   4 17.9809 11.8606   1
   5  12  -4 20.5293 11.6320   1
  -5  12   4 42.6199 16.7496   3
   5  12  -4 20.4767 13.4555   3
  -5  12  -4 19.4468 12.3788   1
   5  12   4 22.9887 9.35288   1
  -5  12  -4 27.4629 13.5284   3
  -6  12   4 25.8554 19.9564   1
   6  12   4 2.89588 9.79517   1
  -6  12  -4 34.7615 16.7549   3
   6  12   4 2.26704 16.8181   3
   0  13  -4 310.970 29.9227   3
   0  13  -4 308.965 26.5191   1
   0  13   4 305.169 25.2354   1
   0  13   4 315.307 32.5280   3
   0 -13  -4 324.612 22.4466   2
   0 -13   4 318.991 20.9285   2
  -1  13   4 91.5679 19.0949   3
   1  13  -4 90.9850 14.3725   1
  -1 -13  -4 86.8932 11.7663   2
   1  13  -4 79.1167 17.3671   3
   1  13   4 70.3447 12.6622   1
   1  13   4 76.0605 17.6021   3
   1 -13  -4 62.8734 11.8227   2
  -1  13  -4 77.3165 17.0789   3
  -1  13  -4 95.8501 16.0379   1
  -1 -13   4 82.4419 7.45056   2
   2  13  -4 133.965 23.3425   3
   2  13  -4 132.578 18.4410   1
  -2  13   4 104.079 17.7133   1
  -2 -13  -4 99.3014 12.4762   2
  -2  13   4 116.374 23.2811   3
   2  13   4 111.826 15.3028   1
  -2  13  -4 113.884 20.5116   3
   2  13   4 120.597 21.8106   3
  -2  13  -4 148.128 20.8487   1
  -3  13   4 35.9062 14.5824   3
  -3  13   4 27.0013 10.6256   1
   3  13  -4 33.5491 10.3151   1
   3  13  -4 21.3710 10.6253   3
   3  13   4 49.1696 15.6466   3
   3  13   4 38.7601 10.1666   1
  -3  13  -4 47.2761 12.9322   1
  -3  13  -4 41.2908 12.2574   3
   4  13  -4 479.978 44.9532   3
   4  13  -4 455.142 36.0959   1
  -4  13   4 436.114 43.1048   3
  -4  13   4 437.408 39.5143   1
   4  13   4 504.764 35.8149   1
  -4  13  -4 456.148 40.1610   1
   4  13   4 483.241 42.9096   3
  -4  13  -4 396.025 40.0895   3
   5  13  -4 43.9739 13.7469   1
  -5  13   4 59.9225 17.9249   3
  -5  13   4 85.0965 19.9190   1
   5  13  -4 46.5749 18.2210   3
   5  13   4 54.2431 14.0394   1
  -5  13  -4 72.6472 20.2378   1
  -5  13  -4 52.0334 17.3906   3
   5  13   4 54.8588 16.6613   3
   6  13  -4 10.7786 10.5450   1
  -6  13   4 32.3284 16.4907   3
  -6  13  -4 23.7458 16.6321   3
   6  13   4 31.3765 12.1021   1
   0  14  -4 -12.148 5.80903   3
   0  14  -4 9.22618 7.01584   1
   0  14   4 1.41877 5.56740   1
   0  14   4 2.74829 8.35760   3
   0 -14   4 0.53279 4.04809   2
   0 -14  -4 -1.4594 4.53574   2
  -1  14   4 99.7070 16.1249   1
   1  14  -4 103.326 20.1746   3
   1  14  -4 107.779 17.1450   1
  -1  14   4 75.6449 18.7773   3
  -1  14  -4 121.257 21.1719   3
   1  14   4 85.7078 19.1584   3
   1 -14  -4 94.9442 14.5777   2
  -1  14  -4 165.832 18.9921   1
   1  14   4 105.189 17.9220   1
  -2  14   4 108.744 18.6698   1
  -2  14   4 98.3472 21.3541   3
   2  14  -4 119.566 21.3498   3
   2  14  -4 111.392 17.9490   1
  -2  14  -4 122.034 22.7243   3
   2  14   4 123.482 23.0110   3
   2  14   4 136.486 16.2525   1
  -2  14  -4 132.201 19.9661   1
  -3  14   4 93.0278 19.0386   1
   3  14  -4 108.446 21.7667   3
  -3  14   4 98.1414 22.4979   3
   3  14  -4 86.0230 16.3867   1
   3  14   4 100.318 21.2840   3
   3  14   4 119.648 17.0755   1
  -3  14  -4 94.2451 20.3338   3
  -3  14  -4 103.908 19.5898   1
   4  14  -4 10.6626 10.1794   3
  -4  14   4 23.8901 11.2449   3
   4  14  -4 19.3169 9.49203   1
  -4  14  -4 14.8350 9.54287   1
  -4  14  -4 33.3156 13.2197   3
   4  14   4 18.1785 9.65783   1
   4  14   4 16.6456 13.7056   3
   5  14  -4 28.0946 13.3480   1
  -5  14   4 65.6743 18.2002   1
  -5  14   4 73.5746 21.9655   3
   5  14   4 45.3019 13.7965   1
  -5  14  -4 43.4907 20.0893   3
   0  15   4 -8.0967 7.93361   3
   0  15  -4 3.99756 7.76031   3
   0  15  -4 4.96375 6.70752   1
   0  15   4 -1.8345 5.41209   1
   0 -15  -4 -1.5148 4.53209   2
  -1  15   4 2.56140 10.0425   3
  -1 -15  -4 -7.6239 5.44393   2
  -1  15   4 7.18989 8.10979   1
   1  15  -4 3.74839 10.8891   3
   1  15  -4 -4.6554 6.08451   1
   1 -15  -4 4.64452 6.61388   2
  -1  15  -4 1.80353 7.95547   3
  -1  15  -4 -0.9244 6.10093   1
   1  15   4 9.67864 9.01501   3
   1  15   4 3.69840 7.24455   1
  -2 -15  -4 -6.7200 5.63596   2
   2  15  -4 11.8920 13.0251   3
  -2  15   4 5.90211 7.37577   1
  -2  15   4 -6.8937 9.21802   3
   2  15  -4 -3.6985 7.30404   1
  -2  15  -4 16.9421 11.9190   3
  -2  15  -4 -4.7371 6.71810   1
   2  15   4 5.88843 6.71286   1
   3  15  -4 25.9925 14.1759   3
  -3  15   4 31.9927 11.8021   1
   3  15  -4 38.4294 10.9242   1
  -3  15   4 28.9053 16.7682   3
  -3  15  -4 33.3666 12.1781   1
   3  15   4 27.6982 10.0951   1
  -3  15  -4 21.3766 13.9424   3
   3  15   4 3.05902 11.8862   3
  -4  15   4 -10.545 7.67749   1
   4  15  -4 -4.3334 10.3652   1
  -4  15   4 5.35868 12.5029   3
   4  15   4 -1.1663 8.96474   1
  -4  15  -4 -17.927 8.63259   1
  -4  15  -4 6.46922 12.5786   3
   5  15  -4 -16.034 9.20927   1
  -5  15   4 5.73936 15.3232   3
   5  15   4 -2.7860 9.00281   1
  -5  15  -4 3.28425 15.5159   3
   0  16   4 54.3798 15.1804   3
   0  16   4 51.1711 12.5323   1
   0 -16  -4 46.6743 10.4249   2
   0  16  -4 73.8650 19.1053   3
   0  16  -4 57.4168 13.5115   1
  -1  16   4 71.6655 14.9890   1
   1  16  -4 45.9778 12.8886   1
   1 -16   4 53.4349 11.7733   2
  -1  16   4 46.7536 15.7989   3
   1  16  -4 62.3879 18.1218   3
   1  16   4 48.1018 16.0396   3
   1 -16  -4 39.9069 10.5126   2
  -1  16  -4 84.8314 20.1171   3
   1  16   4 38.0353 11.9201   1
  -1  16  -4 56.8844 14.0865   1
   2  16  -4 52.4537 17.7694   3
  -2  16   4 38.2970 17.0791   3
   2  16  -4 44.3969 13.3056   1
  -2  16   4 54.0052 13.3428   1
  -2  16  -4 69.4896 15.7024   1
   2 -16  -4 51.7727 13.6612   2
  -2  16  -4 91.3994 20.9392   3
   2  16   4 70.4222 14.2569   1
   2  16   4 53.9636 17.3356   3
  -3  16   4 8.98624 10.6478   1
  -3  16   4 5.84602 12.2346   3
   3  16   4 25.3732 10.7504   1
  -3  16  -4 33.8154 12.3627   1
   4  16  -4 -6.7507 9.29056   1
  -4  16  -4 5.20664 14.5778   3
   4  16   4 -6.6948 8.62189   1
   0  17   4 108.840 18.5758   1
   0  17   4 107.337 23.5998   3
   0  17  -4 129.125 25.0312   3
   0  17  -4 109.565 18.4256   1
   1  17  -4 23.6884 13.9861   3
   1 -17   4 -8.2286 8.03712   2
  -1  17   4 26.9256 17.4831   3
  -1  17   4 25.8336 11.0484   1
   1  17  -4 27.8446 10.9154   1
  -1  17  -4 16.9371 9.90458   1
   1  17   4 0.17701 8.90030   1
   1 -17  -4 1.07749 9.80842   2
  -1  17  -4 -16.416 10.3707   3
  -2  17   4 4.57650 9.59896   1
   2  17  -4 -8.7124 8.13254   1
   2  17   4 14.3170 9.18518   1
  -2  17  -4 -1.7140 12.6002   3
   2 -17  -4 -14.210 9.41523   2
  -2  17  -4 -3.0770 8.89567   1
   3  17   4 -0.1393 8.17044   1
  -3  17  -4 3.72399 13.1949   3
   0  18   4 -19.658 8.16741   1
  -1  18   4 -8.3051 10.0289   1
   1  18  -4 19.3004 11.6947   1
   1 -18  -4 -9.0683 8.64218   2
   1  18   4 19.6985 9.84307   1
   0   0  -5 1.65310 1.09016   2
   0   0   5 1.87015 1.09502   2
   0   0  -5 2.12674 0.95154   3
   0   0   5 2.39126 1.31925   1
   1   0   5 4.96953 1.66957   1
  -1   0  -5 4.48621 1.70074   1
  -1   0   5 3.59262 2.44860   3
   1   0   5 5.07233 2.65701   2
  -1   0   5 7.17435 2.77129   1
   1   0  -5 5.75276 2.43965   1
   1   0  -5 4.32619 2.52206   3
   1   0  -5 0.93038 1.58003   1
   1   0   5 2.45476 2.12187   3
  -1   0   5 3.99560 2.23572   1
  -1   0  -5 2.70444 2.35391   2
   1   0   5 5.85720 1.61414   3
   2   0  -5 35.1204 6.67013   1
  -2   0   5 42.2135 7.93486   3
  -2   0  -5 27.4773 4.91332   3
  -2   0  -5 32.5496 5.79778   1
   2   0   5 38.4590 5.87686   1
   2   0   5 41.7418 6.19280   3
   2   0  -5 36.6160 7.14364   3
   2   0  -5 30.5420 6.12962   1
  -2   0   5 39.8320 6.90573   1
  -3   0  -5 184.610 15.7030   1
   3   0  -5 211.891 17.7894   1
  -3   0   5 197.746 17.7305   3
   3   0   5 184.544 15.2243   1
   3   0  -5 199.022 17.1376   1
  -3   0  -5 188.428 14.8325   3
   3   0   5 198.017 15.9561   3
   3   0  -5 183.140 17.2872   3
  -3   0   5 173.212 16.3477   1
  -4   0   5 11.3732 6.62516   1
  -4   0  -5 12.4458 5.35251   3
  -4   0   5 17.9255 6.85755   3
  -4   0  -5 12.2090 6.01411   1
   4   0   5 11.3155 4.92246   1
   4   0   5 20.8761 7.62257   3
   4   0  -5 13.2096 5.70172   1
   4   0  -5 11.9466 6.38378   3
   4   0  -5 12.6843 5.75879   1
   5   0  -5 20.1217 9.39857   1
   5   0   5 2.46223 10.5125   3
  -5   0  -5 11.6108 6.17721   3
  -5   0   5 16.2066 7.16790   3
   5   0   5 12.8788 6.71725   3
  -5   0  -5 17.3635 8.27481   1
   5   0   5 8.90199 8.29639   1
   5   0   5 22.5918 7.73646   1
  -5   0   5 13.7339 7.80157   1
   5   0  -5 21.5343 9.44539   3
   6   0   5 154.904 32.1941   3
   6   0   5 145.757 22.8833   1
  -6   0   5 191.581 26.7306   1
  -6   0  -5 204.130 22.2807   1
  -6   0   5 152.306 22.9818   3
   6   0  -5 181.571 25.6509   1
  -6   0  -5 154.355 19.7034   3
  -7   0   5 5.18828 8.86643   3
   7   0  -5 8.71849 9.43819   1
  -7   0   5 9.71802 10.2374   1
  -7   0  -5 10.8021 8.99894   1
   7   0   5 -5.5416 8.95499   1
  -7   0  -5 15.8064 9.78444   3
   7   0   5 -27.331 13.1299   3
  -8   0  -5 10.2528 10.5115   3
   8   0   5 -6.9464 10.1354   1
   8   0  -5 -6.0137 10.3594   1
  -8   0   5 8.16147 11.2919   1
  -8   0  -5 1.09233 9.19844   1
   8   0  -5 -28.824 17.0351   3
   8   0   5 -27.762 16.8522   3
  -8   0   5 2.37046 7.73334   3
   9   0   5 21.6360 22.2772   3
   0   1  -5 3579.82 158.388   1
   0  -1  -5 3538.43 158.809   2
   0  -1   5 3522.33 158.960   3
   0   1  -5 3637.15 158.311   3
   0  -1   5 3663.90 158.406   1
   0  -1   5 3679.39 159.072   2
   0   1  -5 3608.65 159.344   2
   0   1   5 3686.53 157.311   1
   0   1   5 3757.83 159.644   3
   0  -1  -5 3599.33 157.216   1
   0  -1  -5 3707.33 159.385   3
   0   1   5 3617.66 158.775   2
   0   1  -5 3409.23 162.075   3
   1   1  -5 708.136 35.1096   3
  -1   1   5 674.264 33.8912   1
  -1   1   5 744.774 35.7903   3
  -1  -1  -5 757.425 35.3494   3
   1  -1   5 737.189 36.4879   2
   1  -1   5 720.556 31.2277   3
  -1  -1  -5 729.007 35.5181   2
   1  -1   5 739.864 32.7763   1
   1   1  -5 733.854 33.9606   1
  -1  -1  -5 678.194 31.7804   1
  -1  -1   5 671.218 33.8840   1
  -1   1  -5 618.466 32.3995   1
   1   1   5 653.441 33.4970   3
   1  -1  -5 644.832 34.8781   3
  -1   1  -5 601.622 30.9210   3
   1   1   5 649.563 34.6579   2
   1  -1  -5 638.383 33.5107   1
  -1  -1   5 602.233 34.1908   3
   1   1   5 648.280 31.6366   1
  -2  -1  -5 104.668 8.71590   1
   2   1  -5 98.3246 9.44534   1
  -2   1   5 105.554 9.98750   1
   2   1  -5 109.353 10.7161   3
   2   1  -5 114.876 10.5555   1
   2  -1   5 100.094 8.75245   1
  -2   1   5 81.1729 9.55303   3
   2  -1   5 101.987 8.36860   3
   2   1   5 72.9010 7.96255   1
  -2  -1   5 53.6982 8.27342   1
  -2  -1   5 76.7069 8.99638   1
  -2   1  -5 67.9548 7.00411   3
  -2   1  -5 73.4384 7.90638   1
   2  -1  -5 72.2276 9.96789   1
  -2  -1   5 79.6942 9.38330   3
   2   1   5 66.3952 11.0847   3
   2   1   5 72.7425 8.06164   3
   2  -1  -5 59.1570 9.75786   3
   2   1   5 76.0564 9.55288   2
   2   1   5 79.0100 7.97020   1
  -3  -1  -5 233.257 17.6691   1
   3   1  -5 226.377 19.0312   1
   3   1  -5 233.102 20.0199   3
   3   1  -5 245.596 19.0137   1
  -3   1   5 243.628 20.1986   3
  -3   1   5 237.676 19.3853   1
  -3  -1  -5 245.584 17.4100   3
   3  -1   5 229.805 17.7243   3
   3  -1   5 240.630 17.8033   1
   3   1   5 251.064 21.0239   2
   3   1   5 225.193 17.8577   3
  -3   1  -5 228.497 16.9574   3
   3  -1  -5 224.541 19.6395   3
   3  -1  -5 246.688 19.2769   1
   3   1   5 213.982 17.1920   1
   3   1   5 228.184 18.0020   1
   3  -1  -5 250.970 20.0847   1
  -3  -1   5 206.128 18.7939   3
  -3  -1   5 216.342 18.5649   1
  -3   1  -5 237.220 18.1910   1
   3   1   5 218.640 23.1452   3
  -4  -1  -5 482.995 32.3655   1
   4   1  -5 536.551 35.9524   1
  -4   1   5 516.501 35.4771   3
   4  -1   5 512.670 32.6289   1
   4  -1   5 485.266 32.6523   3
   4   1  -5 475.389 33.5423   1
   4   1  -5 559.549 37.2169   3
  -4   1   5 545.765 35.5601   1
   4   1   5 462.289 32.6809   3
   4  -1  -5 442.416 34.5920   3
  -4  -1   5 469.371 33.9050   1
   4  -1  -5 497.547 34.9394   1
   4   1   5 464.171 32.6849   1
  -4   1  -5 493.949 31.7259   3
  -4   1  -5 502.045 33.5152   1
  -4  -1   5 496.345 34.9932   3
   4   1   5 431.435 31.3797   1
   4   1   5 490.021 36.6447   2
   5  -1   5 415.788 32.4604   3
  -5  -1  -5 436.347 30.9577   3
  -5  -1  -5 438.468 32.3178   1
   5   1  -5 432.201 33.3086   1
   5   1  -5 427.617 39.3238   3
   5  -1   5 408.033 31.5571   1
  -5   1   5 424.376 34.0116   3
  -5   1   5 470.738 34.6254   1
  -5  -1   5 433.847 34.0341   3
  -5   1  -5 364.405 31.1813   1
   5   1   5 427.583 32.7404   1
   5  -1  -5 435.786 35.9345   3
   5   1   5 437.107 32.3998   1
   5   1   5 368.494 41.4255   3
   5   1   5 393.055 34.9353   2
  -5   1  -5 433.941 30.9687   3
  -5  -1   5 431.331 33.8652   1
   5  -1  -5 471.636 35.3821   1
   6   1  -5 357.747 32.5431   1
  -6   1   5 329.976 32.4284   1
  -6  -1  -5 337.716 31.2417   1
  -6   1   5 365.501 33.2831   3
   6  -1   5 423.292 39.2876   3
  -6  -1  -5 418.387 31.8828   3
   6   1   5 358.479 43.7619   3
  -6  -1   5 361.374 33.0910   1
  -6   1  -5 398.620 31.4834   3
   6  -1  -5 433.132 36.1253   1
   6   1   5 358.280 32.5900   1
   7  -1   5 16.7328 9.97822   1
   7   1  -5 -6.0595 19.7024   3
  -7   1   5 10.5272 9.19515   1
  -7  -1  -5 19.8951 9.98470   3
  -7  -1  -5 9.63598 7.32709   1
  -7   1   5 17.6204 9.74353   3
   7   1  -5 12.1138 9.33775   1
   7   1   5 4.29020 17.1476   3
   7   1   5 9.20926 8.98703   1
  -7  -1   5 13.4052 10.2992   1
  -7   1  -5 18.1392 9.75902   1
  -7  -1   5 17.8139 9.99217   3
   7  -1  -5 1.03615 9.73003   1
   8   1  -5 69.7311 17.1699   1
  -8   1   5 50.7470 15.4645   1
   8  -1   5 50.1195 29.0967   3
  -8  -1  -5 53.9210 15.7954   1
  -8  -1  -5 39.1598 12.8912   3
   8   1  -5 59.7354 31.5039   3
  -8   1   5 64.3641 18.8813   3
  -8  -1   5 83.0191 19.5064   3
   8  -1  -5 42.6711 14.9955   1
  -8   1  -5 66.2204 16.0632   3
   8   1   5 73.1254 18.4873   1
   8   1   5 77.9774 28.1678   3
   0   2   5 109.927 7.48332   2
   0   2  -5 94.4362 7.37203   2
   0   2   5 113.368 6.85272   1
   0  -2  -5 107.659 8.25805   3
   0   2   5 120.686 8.90195   3
   0  -2   5 109.976 9.38858   3
   0  -2   5 98.2383 7.29150   2
   0   2  -5 103.376 7.47422   1
   0  -2  -5 100.269 7.20582   2
   0  -2  -5 111.982 6.05049   1
   0  -2   5 110.878 7.53080   1
   0   2  -5 110.616 8.70922   3
  -1  -2  -5 1665.85 82.6610   2
   1  -2   5 1791.11 79.8506   3
  -1   2   5 1714.87 84.0736   3
  -1  -2  -5 1731.16 79.7647   1
   1   2  -5 1735.28 89.5698   3
  -1   2   5 1795.31 82.3581   1
   1   2  -5 1751.86 83.3222   3
   1  -2   5 1801.56 81.3319   1
  -1  -2  -5 1813.98 84.3837   3
   1   2  -5 1787.96 81.9476   1
   1  -2  -5 1844.87 81.9820   1
  -1   2  -5 1737.46 80.1285   3
   1   2   5 1881.94 83.0408   3
   1   2   5 1865.91 80.1483   1
  -1  -2   5 1804.52 82.3002   1
  -1   2  -5 1790.28 81.4747   1
  -1  -2   5 1774.64 83.0665   3
   1   2   5 1781.38 79.4608   1
   1   2   5 1854.06 82.3791   2
   1  -2  -5 1840.71 84.2458   3
   2   2  -5 787.341 57.1833   3
   2   2  -5 953.676 50.6030   1
   2   2  -5 935.391 51.1896   3
  -2   2   5 901.078 51.1109   3
   2  -2   5 945.333 47.5207   3
  -2  -2  -5 857.730 54.4747   3
  -2  -2  -5 895.242 50.2857   2
  -2   2   5 965.099 50.2942   1
  -2  -2  -5 897.716 47.3546   1
   2   2  -5 901.337 48.9443   1
   2  -2   5 949.035 48.1974   1
  -2   2  -5 1015.09 49.3587   1
   2   2   5 971.863 50.5880   2
   2   2   5 989.715 49.1432   3
   2   2   5 1094.32 48.6373   1
  -2   2  -5 983.433 47.6781   3
   2  -2  -5 1017.52 52.0268   3
   2   2   5 1060.52 48.2033   1
  -2  -2   5 1110.86 51.5258   1
   2  -2  -5 1055.63 50.3048   1
   2   2   5 1088.99 54.4817   3
  -2  -2   5 1007.95 51.1523   3
  -3   2   5 631.812 38.2565   3
   3   2  -5 573.332 37.5696   3
   3   2  -5 590.014 36.9147   1
   3  -2   5 572.101 34.1744   1
  -3  -2  -5 581.422 34.3577   1
  -3  -2  -5 612.218 34.2897   3
   3  -2   5 513.092 33.5317   3
   3   2  -5 622.590 39.1142   1
  -3   2  -5 601.920 34.2100   3
  -3   2  -5 634.930 36.1508   1
   3   2   5 598.736 34.6049   1
   3  -2  -5 563.618 35.4489   1
   3  -2  -5 595.396 37.7062   3
  -3  -2   5 636.816 37.6039   1
   3   2   5 611.266 34.7341   1
   3   2   5 641.247 38.2472   2
   3   2   5 648.484 36.5438   3
   3   2   5 575.767 41.5137   3
  -4   2   5 115.404 14.7990   3
  -4  -2  -5 117.179 12.8854   3
   4   2  -5 125.356 13.7458   1
   4   2  -5 110.170 19.8704   3
   4  -2   5 112.902 13.5365   3
  -4   2   5 95.1943 15.1705   1
  -4  -2  -5 104.483 12.6802   1
   4  -2   5 120.820 13.2331   1
   4   2   5 102.740 15.2389   3
   4   2   5 92.2848 14.0614   1
   4  -2  -5 106.630 16.9422   3
   4   2   5 71.6388 14.2398   2
  -4  -2   5 110.159 14.0129   3
   4   2   5 111.220 13.1595   1
  -4   2  -5 94.5902 11.9759   3
   4   2   5 76.0029 18.6738   3
  -4   2  -5 84.6954 13.6698   1
   4  -2  -5 68.6827 12.6425   1
  -5   2   5 53.1237 13.2279   1
   5   2  -5 76.2552 23.6303   3
  -5   2   5 75.5887 15.0154   3
   5   2  -5 78.8096 15.5423   1
  -5  -2  -5 69.4015 12.6018   1
   5  -2   5 76.4649 13.8364   3
  -5  -2  -5 81.5317 13.6512   3
  -5   2  -5 73.0263 14.0785   1
   5   2   5 80.2927 14.6048   1
   5   2   5 88.6359 17.4203   2
  -5   2  -5 72.3223 13.6939   3
   5  -2  -5 64.4944 15.0827   1
   5   2   5 81.2524 15.1482   3
   5   2   5 91.9624 21.1094   3
  -5  -2   5 73.4264 14.8768   3
   5   2   5 85.6514 13.9668   1
   5  -2  -5 79.7835 15.6633   3
   6   2  -5 160.672 22.8160   1
  -6  -2  -5 133.807 20.4132   1
   6  -2   5 161.423 23.5577   3
  -6   2   5 152.768 24.2327   1
  -6   2   5 183.170 22.3485   3
  -6  -2  -5 163.157 19.5331   3
   6   2  -5 145.121 34.3152   3
   6  -2  -5 163.814 25.3690   1
   6   2   5 150.428 21.5763   1
  -6   2  -5 112.224 20.1752   1
  -6  -2   5 183.478 22.2133   3
   6   2   5 145.647 31.7038   3
  -6   2  -5 163.245 19.4491   3
   7  -2   5 219.172 32.1259   1
  -7   2   5 185.202 28.6540   1
  -7  -2  -5 191.390 22.9420   3
   7   2  -5 227.545 26.6711   1
  -7  -2  -5 178.441 25.9623   1
   7   2  -5 178.586 42.7382   3
  -7   2   5 167.623 27.3040   3
   7   2   5 208.768 25.3235   1
  -7  -2   5 206.033 25.8679   3
   7  -2  -5 195.084 29.9813   1
   7   2   5 214.750 41.8332   3
  -7   2  -5 246.414 28.6719   1
  -8   2   5 76.6238 18.5920   1
   8  -2   5 64.1999 26.7169   3
  -8  -2  -5 66.2716 16.9530   3
   8  -2   5 46.0356 17.2944   1
  -8   2   5 55.3207 18.3903   3
   8   2  -5 108.352 22.6585   1
  -8   2  -5 72.1407 18.4396   1
  -8   2  -5 61.3591 16.5561   3
   8   2   5 77.6916 22.2888   3
   8  -2  -5 44.7714 17.6827   1
   8   2   5 62.9252 17.7287   1
   0  -3  -5 5376.12 243.891   2
   0  -3  -5 5614.38 245.857   3
   0   3  -5 5572.81 244.630   1
   0  -3   5 5319.07 243.934   2
   0   3  -5 5693.73 245.988   3
   0  -3   5 5527.86 244.484   1
   0  -3   5 5713.93 247.957   3
   0  -3  -5 5620.99 242.537   1
   0   3   5 5510.93 242.630   1
   0   3   5 5667.96 246.537   3
  -1   3   5 1404.11 68.6296   3
   1   3  -5 1405.12 65.6255   1
  -1  -3  -5 1357.05 63.2528   1
  -1  -3  -5 1383.87 68.8523   3
   1   3  -5 1403.81 61.2669   2
  -1  -3  -5 1355.08 65.7076   2
   1   3  -5 1373.86 72.8502   3
   1   3  -5 1429.36 67.4427   3
   1  -3   5 1396.05 65.3973   1
  -1   3   5 1397.74 65.8261   1
   1  -3   5 1515.64 64.5736   3
  -1  -3   5 1238.51 73.1591   3
   1   3   5 1408.32 64.7145   2
   1   3   5 1397.84 67.0509   3
   1   3   5 1401.99 63.0159   1
  -1   3  -5 1488.90 65.9303   1
  -1  -3   5 1373.95 65.9393   1
  -1  -3   5 1392.63 66.8584   3
  -1   3  -5 1340.57 64.6284   3
   1  -3  -5 1427.42 65.3098   1
   1  -3  -5 1443.03 68.2267   3
  -2  -3  -5 1289.05 64.4881   2
   2  -3   5 1317.78 62.6451   1
   2  -3   5 1247.20 61.6467   3
  -2  -3  -5 1302.24 61.9644   1
   2   3  -5 1364.53 75.9971   3
  -2  -3  -5 1344.52 71.6812   3
  -2   3   5 1254.41 66.0956   3
  -2   3   5 1289.67 64.5275   1
   2   3  -5 1330.39 63.4304   1
   2   3  -5 1177.05 65.0643   3
   2   3   5 1247.97 63.4689   3
   2  -3  -5 1361.30 63.8792   1
   2  -3  -5 1246.13 65.6854   3
  -2  -3   5 1233.52 64.4911   3
  -2   3  -5 1259.90 62.0650   3
   2   3   5 1247.03 63.4278   2
   2   3   5 1372.16 68.1472   3
   2   3   5 1236.25 61.9390   1
  -2  -3   5 1297.41 64.1627   1
   2   3   5 1367.29 61.3767   1
  -2   3  -5 1293.16 63.3776   1
   3   3  -5 172.949 17.7197   3
   3   3  -5 204.398 18.2871   1
   3   3  -5 229.821 27.4305   3
  -3  -3  -5 202.892 23.7535   3
  -3   3   5 191.401 17.6206   1
   3  -3   5 187.368 15.7769   1
   3  -3   5 181.120 15.6817   3
   3   3  -5 197.038 16.5743   1
  -3   3  -5 201.604 16.0843   3
  -3  -3   5 198.397 17.7484   1
   3  -3  -5 202.884 18.6366   3
   3  -3  -5 213.116 17.2575   1
   3   3   5 174.310 20.3993   3
   3   3   5 201.626 16.5092   1
  -3  -3   5 204.112 18.1672   3
  -3   3  -5 190.871 16.7827   1
   3   3   5 196.556 15.6559   1
   3   3   5 191.428 17.5642   2
   3   3   5 196.305 17.5217   3
   4   3  -5 221.845 21.7217   1
   4  -3   5 221.837 19.3494   1
   4   3  -5 217.779 19.4916   1
   4   3  -5 223.268 22.5976   3
   4  -3   5 233.516 20.1312   3
  -4   3   5 219.792 21.7673   3
  -4   3   5 248.084 22.3733   1
   4   3  -5 165.212 29.2899   3
  -4  -3  -5 244.644 19.8249   3
   4   3   5 233.062 21.8891   2
  -4  -3   5 253.697 23.2005   1
   4   3   5 238.320 20.6545   1
   4   3   5 209.094 21.0932   3
  -4   3  -5 267.621 22.2992   1
   4   3   5 247.558 19.8031   1
   4  -3  -5 223.643 22.1141   3
   4  -3  -5 227.785 20.6654   1
  -4  -3   5 218.263 21.0552   3
  -4   3  -5 235.066 19.7850   3
   4   3   5 200.096 25.4855   3
   5   3  -5 52.5786 12.1167   1
  -5  -3  -5 36.4560 9.00770   3
   5   3  -5 42.5827 16.5706   3
  -5   3   5 34.1327 10.6386   3
   5  -3   5 49.4640 11.3769   3
  -5   3   5 49.9238 13.1870   1
   5   3   5 50.1740 11.6958   1
  -5  -3   5 46.2604 11.8173   3
  -5   3  -5 50.8961 12.6761   1
   5   3   5 53.4169 11.3778   1
   5   3   5 60.0520 14.5674   3
   5   3   5 50.4370 13.5106   2
   5   3   5 41.8227 14.2945   3
  -5   3  -5 44.4068 10.3607   3
   6   3  -5 156.903 35.1837   3
   6  -3   5 212.406 23.4069   3
   6   3  -5 174.747 25.0912   1
  -6   3   5 140.081 26.0541   3
  -6   3   5 163.610 24.8906   1
  -6  -3  -5 172.406 19.5466   3
   6  -3  -5 182.786 27.0083   1
  -6   3  -5 192.267 22.7856   1
   6   3   5 220.401 23.2956   1
  -6   3  -5 200.165 21.8067   3
   6   3   5 174.274 33.8993   3
  -6  -3   5 201.764 23.3159   3
   7  -3   5 -13.003 8.28488   1
   7   3  -5 0.35259 16.0667   3
  -7   3   5 18.4751 10.2687   3
  -7  -3  -5 9.60547 7.59068   3
  -7   3   5 16.0610 11.6040   1
  -7  -3   5 8.15669 7.77076   3
   7   3   5 4.98472 7.96489   1
   7  -3  -5 7.31066 9.25554   1
   7   3   5 0.74567 12.9223   3
  -7   3  -5 7.93413 8.50047   1
   8  -3   5 46.7069 27.4935   3
   8   3  -5 99.6211 39.3892   3
   8  -3   5 89.5565 22.3697   1
   8   3  -5 115.374 23.4365   1
  -8   3   5 117.172 23.7908   3
  -8   3   5 123.455 26.1776   1
  -8  -3   5 83.8394 20.8637   3
   8  -3  -5 61.7584 17.4182   1
  -8   3  -5 117.579 22.1224   3
  -8   3  -5 46.6074 15.5181   1
   8   3   5 82.4197 30.4673   3
   8   3   5 55.5094 15.5121   1
   0   4  -5 2453.46 109.918   3
   0   4  -5 2345.94 108.501   1
   0  -4  -5 2288.59 107.458   2
   0  -4   5 2339.16 108.628   1
   0  -4  -5 2361.91 106.499   1
   0   4   5 2457.21 111.077   3
   0  -4   5 2468.53 112.615   3
   0  -4  -5 2390.53 110.106   3
   0   4   5 2379.54 106.619   1
   1   4  -5 471.879 24.7124   1
   1  -4   5 483.730 24.2934   3
  -1  -4  -5 438.248 23.8195   2
   1  -4   5 464.487 24.8277   1
  -1  -4  -5 421.384 22.2126   1
   1   4  -5 470.395 30.6725   3
  -1  -4  -5 457.459 28.5308   3
   1   4  -5 463.260 26.3517   3
  -1   4   5 458.376 27.6555   3
  -1   4   5 481.269 25.0149   1
   1   4   5 410.653 22.4267   2
   1  -4  -5 416.271 26.2602   3
   1  -4  -5 415.323 23.4375   1
  -1   4  -5 402.251 24.2057   1
   1   4   5 433.251 25.9964   3
  -1  -4   5 400.245 24.2864   1
   1   4   5 424.008 22.0585   1
  -1  -4   5 389.220 30.9350   3
  -1   4  -5 386.641 23.8149   3
   2   4  -5 309.783 23.6510   3
   2   4  -5 375.543 22.4361   1
  -2  -4  -5 350.862 22.7823   2
  -2  -4  -5 352.492 29.0614   3
  -2  -4  -5 380.404 21.4210   1
   2  -4   5 335.961 21.1797   3
  -2   4   5 408.047 26.5780   3
  -2   4   5 343.548 23.0783   1
   2  -4   5 370.749 22.2148   1
   2   4  -5 365.775 31.1847   3
  -2  -4   5 349.470 23.1085   1
   2   4   5 357.559 20.2396   1
   2  -4  -5 356.690 22.3683   1
  -2   4  -5 328.312 21.7084   3
   2   4   5 341.581 23.1172   3
  -2   4  -5 344.944 22.6544   1
   2   4   5 369.693 26.2107   3
   2   4   5 318.658 20.9016   2
   2   4   5 304.960 20.7790   1
  -2  -4   5 347.726 23.4695   3
   2  -4  -5 374.957 25.0415   3
  -2  -4   5 301.400 30.1186   3
  -3   4   5 34.7104 8.71388   3
   3   4  -5 25.8149 11.2908   3
   3  -4   5 19.6620 5.75299   1
  -3  -4  -5 38.4309 8.00487   1
   3   4  -5 25.2179 8.36636   3
   3  -4   5 19.9582 6.18174   3
   3   4  -5 29.8966 8.18461   1
  -3   4   5 23.1633 6.98094   1
   3   4  -5 31.4062 6.47497   1
  -3  -4  -5 9.95194 10.4933   3
  -3   4  -5 41.6618 8.16428   3
   3  -4  -5 34.5097 7.85004   1
   3   4   5 44.0633 8.50846   1
   3  -4  -5 25.7987 7.96018   3
   3   4   5 38.0508 8.32808   2
   3   4   5 28.1741 9.43309   3
  -3  -4   5 39.4106 8.69932   3
   3   4   5 29.9665 6.12292   1
  -3  -4   5 44.3789 9.00355   1
  -3   4  -5 27.6137 7.28470   1
   3   4   5 26.8196 7.47134   3
   4   4  -5 167.038 17.9767   1
   4  -4   5 159.253 16.3317   1
   4   4  -5 182.758 17.2502   1
  -4   4   5 172.488 18.8601   3
   4  -4   5 174.114 17.4230   3
  -4   4   5 203.420 19.4562   1
   4   4  -5 150.281 19.1691   3
   4   4  -5 203.698 32.6993   3
   4  -4  -5 156.424 24.2570   3
  -4   4  -5 155.268 18.5436   3
   4   4   5 167.044 16.0610   1
   4   4   5 128.545 22.4951   3
   4  -4  -5 162.762 16.7600   1
   4   4   5 198.177 19.6207   3
  -4   4  -5 158.620 17.3658   1
  -4  -4   5 160.074 17.9706   1
   4   4   5 159.802 16.9744   1
   4   4   5 149.085 17.1450   2
  -4  -4   5 159.864 17.5326   3
   5  -4   5 6.89822 6.89937   3
   5   4  -5 9.92090 6.71928   1
  -5   4   5 6.04495 6.83000   1
   5   4  -5 14.6975 12.4314   3
  -5   4   5 5.02687 6.09095   3
  -5  -4   5 16.1796 7.20455   3
   5   4   5 21.8209 8.55276   3
   5   4   5 3.65466 7.47946   2
   5   4   5 11.5549 10.7638   3
   5   4   5 5.07842 4.78063   1
   5   4   5 12.8414 8.43272   1
  -5   4  -5 17.2388 7.25948   3
  -5   4  -5 23.8318 7.93719   1
   6   4  -5 233.898 24.5742   1
  -6   4   5 204.285 28.6966   1
  -6   4   5 206.477 33.1230   3
   6   4  -5 194.929 39.7731   3
   6   4   5 247.196 39.5668   3
  -6   4  -5 217.201 23.5238   3
  -6  -4   5 233.744 26.1535   3
  -6   4  -5 228.281 25.3702   1
   6   4   5 228.301 23.7835   1
  -7   4   5 8.50379 9.59109   3
   7   4  -5 0.58704 13.9127   3
  -7   4   5 6.58517 8.90570   1
   7   4  -5 1.92181 8.38572   1
  -7   4  -5 -4.0925 8.09917   1
  -7   4  -5 4.79439 12.0312   3
   7  -4  -5 17.6859 12.9857   1
   7   4   5 13.5739 8.72555   1
  -7  -4   5 -1.9158 7.52682   3
   7   4   5 -7.3023 14.5883   3
   8   4  -5 25.1154 25.7562   3
   8   4  -5 29.9227 12.6487   1
  -8   4   5 18.7941 14.4013   1
   8  -4   5 16.1409 11.7527   1
  -8   4   5 1.38115 12.7166   3
  -8   4  -5 8.01954 14.0977   1
  -8  -4   5 18.6424 11.9922   3
   8  -4  -5 1.27020 12.1258   1
   8   4   5 14.1878 11.9909   1
   8   4   5 37.8906 21.1480   3
  -8   4  -5 16.8890 13.0697   3
   0  -5  -5 445.192 27.6071   3
   0  -5  -5 459.988 24.9229   2
   0  -5  -5 470.027 24.4215   1
   0  -5   5 442.243 25.8950   1
   0  -5   5 435.676 29.3332   3
   0   5  -5 477.404 27.4542   3
   0   5  -5 468.771 26.2850   1
   0   5   5 487.473 24.7556   1
   0   5   5 475.870 28.6522   3
  -1  -5  -5 532.159 29.9184   2
  -1   5   5 567.013 31.3929   1
   1   5  -5 536.654 35.9901   3
   1   5  -5 542.461 33.0182   3
  -1   5   5 504.428 33.9741   3
   1   5  -5 585.844 31.6175   1
   1  -5   5 549.921 31.5146   1
  -1  -5  -5 584.838 36.3038   3
  -1  -5  -5 518.232 29.0896   1
  -1  -5   5 627.356 32.4175   1
   1  -5  -5 647.007 31.1342   1
   1  -5  -5 639.117 34.6234   3
  -1   5  -5 586.799 32.1483   3
   1   5   5 652.473 29.9419   1
   1   5   5 622.278 34.2077   3
  -1   5  -5 629.999 32.4876   1
  -1  -5   5 568.438 40.0772   3
   1   5   5 551.672 29.2053   2
   2  -5   5 924.502 46.5486   1
  -2   5   5 871.840 50.5110   3
  -2   5   5 819.070 47.0624   1
   2   5  -5 919.755 49.9272   3
   2  -5   5 853.524 45.4881   3
  -2  -5  -5 903.376 56.1096   3
  -2  -5  -5 900.088 45.3800   1
   2   5  -5 926.622 46.4524   1
   2   5  -5 847.814 61.9452   3
  -2  -5  -5 920.693 46.8374   2
  -2   5  -5 847.682 46.7348   3
   2  -5  -5 870.248 45.9493   1
   2  -5  -5 849.466 48.8662   3
   2   5   5 928.213 43.9646   1
  -2  -5   5 863.571 46.9420   1
   2   5   5 863.771 43.6727   2
  -2  -5   5 753.337 57.3896   3
   2   5   5 930.399 50.8743   3
  -2   5  -5 873.181 50.8751   1
   3  -5   5 821.125 42.9268   1
   3   5  -5 831.291 57.3158   3
   3   5  -5 726.209 38.4334   2
   3   5  -5 779.638 42.3641   1
  -3  -5  -5 731.922 41.6701   1
  -3  -5  -5 691.745 53.2713   3
   3  -5   5 669.073 41.0378   3
  -3   5   5 719.579 44.1910   1
  -3   5   5 720.433 46.1321   3
   3   5  -5 769.803 46.6586   3
   3   5   5 768.439 49.0204   3
  -3  -5   5 768.955 44.6775   3
  -3  -5   5 743.982 43.8667   1
   3   5   5 826.569 40.8973   1
  -3   5  -5 722.227 42.7542   3
   3   5   5 687.739 41.7762   1
   3   5   5 696.534 43.8425   3
  -3   5  -5 732.506 43.6711   1
   3  -5  -5 775.091 42.9885   1
   3  -5  -5 677.935 44.4649   3
   3   5   5 695.898 40.8640   2
   4   5  -5 800.767 53.0352   3
   4   5  -5 779.717 46.2024   2
  -4   5   5 794.619 52.2317   3
  -4   5   5 782.977 50.9917   1
   4  -5   5 801.710 47.9734   3
   4  -5   5 860.996 48.7109   1
   4   5  -5 842.664 48.4900   1
   4   5  -5 781.661 51.1419   1
   4   5  -5 851.636 65.3800   3
  -4  -5  -5 855.405 49.5904   1
  -4  -5   5 768.094 50.0985   1
   4  -5  -5 765.554 51.1647   3
   4  -5  -5 884.292 49.7540   1
  -4   5  -5 841.995 50.9106   1
   4   5   5 921.705 59.5806   3
   4   5   5 885.092 49.9267   1
   4   5   5 790.749 51.1648   3
   4   5   5 873.254 49.6248   2
  -4   5  -5 817.797 48.7601   3
   4   5   5 851.823 46.7514   1
  -4  -5   5 836.865 50.7384   3
  -5   5   5 357.967 31.4338   1
   5  -5   5 323.872 30.8042   3
   5   5  -5 359.162 27.4787   2
  -5   5   5 320.969 30.8903   3
   5   5  -5 308.625 26.3985   1
   5   5  -5 318.214 40.7666   3
   5   5   5 357.781 37.2341   3
  -5   5  -5 322.934 27.4466   3
  -5  -5   5 313.869 28.4208   3
   5   5   5 289.982 27.3564   1
   5   5   5 279.063 24.8481   1
   5   5   5 320.773 28.6895   2
  -6   5   5 101.735 19.8031   1
  -6   5   5 91.2348 19.1879   3
   6   5  -5 91.3199 28.3690   3
   6   5  -5 77.4054 15.5942   1
   6   5  -5 91.0505 17.7300   2
   6   5   5 116.919 26.0165   3
  -6  -5   5 74.4710 15.7144   3
  -6   5  -5 84.8363 16.6197   3
  -6   5  -5 77.1165 17.6161   1
   6   5   5 79.2677 16.0242   1
   7   5  -5 49.7299 23.7199   3
  -7   5   5 57.9326 16.2616   3
   7   5  -5 74.3257 17.5592   1
  -7   5   5 58.8808 17.4679   1
  -7   5  -5 82.8527 17.0334   3
  -7   5  -5 75.1019 17.9297   1
  -7  -5   5 73.0298 17.6496   3
   7   5   5 67.8733 21.4258   3
   7   5   5 62.4185 15.3574   1
   7  -5  -5 71.5941 20.3429   1
   8   5  -5 49.9058 15.1069   1
   8   5  -5 21.9732 24.1993   3
   8   5   5 51.4185 14.5643   1
  -8   5  -5 57.8715 20.0746   1
  -8   5  -5 38.8159 15.7375   3
  -8  -5   5 41.1033 16.5325   3
   0  -6   5 162.371 12.7430   1
   0  -6  -5 168.813 14.8367   3
   0   6   5 144.218 11.1875   1
   0  -6  -5 143.862 11.1367   2
   0   6  -5 148.141 12.5408   1
   0   6  -5 146.304 13.3223   3
   0  -6  -5 132.173 10.8207   1
   0  -6   5 129.965 15.2260   3
   0   6   5 160.805 14.9509   3
   1  -6   5 547.898 30.8725   1
  -1  -6  -5 590.852 36.9249   3
  -1  -6  -5 544.842 28.6065   2
  -1   6   5 506.362 33.9853   3
   1   6  -5 546.475 35.2185   3
  -1   6   5 528.900 30.2097   1
   1  -6   5 515.734 30.9904   3
  -1  -6  -5 526.826 28.5479   1
   1   6  -5 571.809 30.7463   1
  -1   6  -5 573.112 33.7401   1
  -1  -6   5 504.725 30.2884   1
   1  -6  -5 447.954 31.3613   3
  -1  -6   5 512.848 39.0416   3
   1   6   5 544.676 28.3426   1
   1  -6  -5 544.671 29.5364   1
  -1   6  -5 523.896 31.4198   3
  -2   6   5 617.524 37.9561   1
  -2  -6  -5 653.329 36.7742   2
   2   6  -5 640.508 36.7402   1
  -2  -6  -5 611.814 45.7135   3
   2  -6   5 591.211 36.2548   3
   2   6  -5 631.000 45.1414   3
  -2   6   5 684.458 42.2858   3
  -2  -6  -5 646.153 35.6184   1
   2   6  -5 647.615 40.2589   3
   2  -6   5 665.579 37.3161   1
   2  -6  -5 649.997 40.0197   3
  -2   6  -5 707.537 38.6815   1
   2   6   5 729.762 35.2227   1
  -2  -6   5 650.591 37.8804   1
   2   6   5 624.619 40.4938   3
  -2   6  -5 714.920 39.2802   3
   2  -6  -5 695.142 37.2778   1
  -2  -6   5 616.266 49.9649   3
   2   6   5 695.038 33.8376   2
   3   6  -5 590.962 34.5414   1
   3  -6   5 491.240 33.2280   1
   3   6  -5 600.873 47.1989   3
   3  -6   5 515.493 33.5424   3
  -3   6   5 565.715 38.7562   3
   3   6  -5 557.990 28.3718   2
  -3  -6  -5 490.218 50.1233   3
  -3  -6  -5 573.875 34.2071   1
   3   6  -5 521.677 37.6719   3
  -3   6   5 538.837 36.1871   1
   3  -6  -5 533.403 36.9944   3
  -3   6  -5 571.600 36.0726   1
   3   6   5 565.325 40.3348   3
  -3  -6   5 483.159 47.1123   3
  -3  -6   5 550.514 35.7101   1
   3   6   5 548.354 31.7066   2
   3   6   5 603.470 41.6349   3
   3   6   5 614.367 32.7142   1
   3   6   5 523.901 34.1487   1
  -3   6  -5 590.402 36.0442   3
  -4  -6  -5 19.4902 7.73974   1
   4   6  -5 15.4680 8.24136   1
  -4   6   5 27.8533 10.7874   3
   4  -6   5 28.1192 7.71831   3
  -4   6   5 23.6644 8.25925   1
  -4  -6  -5 7.87390 12.5055   3
   4   6  -5 21.1368 11.8064   3
   4   6  -5 8.77441 5.89690   1
   4  -6  -5 3.93752 5.56573   3
   4   6   5 19.4519 7.73553   1
   4   6   5 12.5719 4.94607   1
  -4   6  -5 15.5483 6.71922   3
  -4  -6   5 11.5147 8.01764   1
   4   6   5 6.06401 8.14546   3
   4   6   5 18.2750 8.18273   3
   4   6   5 11.2170 6.15525   2
  -4   6  -5 0.49904 4.43184   1
   5   6  -5 33.4411 16.0568   3
   5   6  -5 16.1225 7.56280   2
  -5   6   5 18.8485 9.48901   3
   5  -6   5 24.7683 8.48524   3
  -5   6   5 7.87606 7.22710   1
   5   6  -5 20.9299 8.30637   1
   5   6   5 15.8669 7.78464   2
   5   6   5 26.3736 11.7862   3
  -5   6  -5 28.1239 10.6104   1
   5   6   5 26.3348 8.35536   1
   5   6   5 10.9848 7.91449   1
  -5   6  -5 27.1037 9.75553   3
   6   6  -5 104.048 28.2636   3
   6   6  -5 76.8311 14.9660   2
   6   6  -5 88.5434 16.3198   1
  -6   6   5 66.1258 17.6867   1
  -6   6   5 62.8499 16.8400   3
   6   6   5 88.3975 24.0834   3
  -6   6  -5 88.8139 18.6635   1
   6   6   5 92.1018 18.2583   2
  -6   6  -5 47.1872 14.1736   3
   6   6   5 71.3342 14.5283   1
  -7   6   5 52.2480 17.4341   3
   7   6  -5 80.0081 16.4209   1
   7   6  -5 52.5991 22.6624   3
  -7   6   5 65.4293 21.8106   1
  -7   6  -5 31.2570 15.8261   1
   7   6   5 62.4961 15.2175   1
  -7   6  -5 61.5515 15.1799   3
   7   6   5 68.1296 22.4033   3
  -8   6   5 13.0567 13.3477   3
   8   6  -5 45.3374 14.8716   1
   8   6  -5 15.6840 22.9994   3
  -8   6  -5 15.5039 12.4442   3
   8   6   5 22.5543 19.7153   3
   8   6   5 8.29728 11.3763   1
   0   7  -5 154.927 13.3635   1
   0  -7  -5 168.300 15.8932   3
   0  -7   5 168.940 18.0171   3
   0  -7  -5 155.502 12.0995   2
   0  -7   5 137.903 12.8217   1
   0   7  -5 140.399 14.1583   3
   0  -7  -5 170.145 12.6276   1
   0   7   5 163.128 16.2753   3
   0   7   5 141.545 11.9458   1
  -1   7   5 439.365 26.2657   1
  -1  -7  -5 408.458 23.8427   2
  -1  -7  -5 402.650 24.2931   1
   1   7  -5 394.543 26.0061   1
  -1  -7  -5 414.183 31.7069   3
   1   7  -5 430.573 30.3664   3
   1  -7   5 438.517 26.8106   1
   1  -7   5 425.790 28.1564   3
  -1   7   5 414.413 30.0891   3
   1  -7  -5 422.191 25.1010   1
  -1  -7   5 420.007 35.2925   3
  -1  -7   5 398.846 25.9709   1
  -1   7  -5 451.339 27.1871   1
   1   7   5 481.258 29.9751   3
  -1  -7   5 414.831 19.8662   2
  -1   7  -5 431.535 27.9637   3
   1  -7  -5 379.379 27.5015   3
   1   7   5 419.061 24.3396   1
  -2  -7  -5 76.7535 9.16820   1
   2  -7   5 68.7878 10.7855   3
  -2   7   5 77.7740 13.8748   3
   2  -7   5 79.2420 11.5955   1
  -2   7   5 71.4463 11.4404   1
   2   7  -5 85.9264 10.3027   1
  -2  -7  -5 70.5020 15.8413   3
  -2  -7  -5 75.7638 9.04213   2
   2   7  -5 90.6315 16.9688   3
   2   7  -5 65.2137 11.9547   3
  -2  -7   5 91.7885 19.6593   3
   2   7   5 85.3507 8.69139   2
  -2   7  -5 77.9999 11.9960   3
   2  -7  -5 80.7656 13.3308   3
   2  -7  -5 89.2566 11.6146   1
   2   7   5 84.9740 13.4844   3
  -2  -7   5 106.840 11.8650   1
   2   7   5 97.0975 9.32086   1
  -2   7  -5 98.5037 11.7152   1
  -3   7   5 48.4916 11.0775   1
  -3  -7  -5 50.7915 15.7129   3
   3   7  -5 60.2430 10.3392   1
   3  -7   5 46.1998 9.52139   3
  -3  -7  -5 36.0384 8.36367   1
   3   7  -5 30.0284 9.96372   3
   3  -7   5 46.5611 9.56328   1
  -3   7   5 49.2350 11.7283   3
   3   7  -5 56.5881 14.2695   3
  -3  -7  -5 47.2272 9.31741   2
  -3  -7   5 31.8320 15.5965   3
  -3  -7   5 47.4461 10.9134   1
   3   7   5 50.5461 7.65103   2
   3   7   5 49.4211 11.0757   3
  -3   7  -5 44.5695 9.87720   1
   3  -7  -5 47.5181 10.0358   1
   3  -7  -5 59.0778 12.7969   3
   3   7   5 68.0504 14.7665   3
   3   7   5 40.2787 7.54339   1
  -3   7  -5 43.3294 10.6728   3
   4   7  -5 14.2331 6.17399   1
  -4   7   5 8.77630 6.21791   1
  -4  -7  -5 1.04344 5.88667   1
  -4   7   5 21.2690 8.53088   3
   4   7  -5 6.44970 4.04965   2
   4   7  -5 17.4933 13.0307   3
   4  -7   5 1.83865 5.97656   3
  -4   7  -5 16.4934 7.59778   3
   4   7   5 20.8086 8.76357   1
   4   7   5 10.3674 4.60961   2
   4   7   5 14.9084 9.04835   3
  -4   7  -5 20.1079 7.78578   1
   4   7   5 17.7288 6.14232   1
   5   7  -5 23.9837 13.3234   3
  -5   7   5 51.2476 13.7623   3
   5   7  -5 36.8981 8.94219   2
   5  -7   5 45.8134 11.1141   3
  -5   7   5 46.9097 12.0042   1
   5   7   5 35.2930 14.7927   3
   5   7   5 27.2132 9.47834   2
   5   7   5 19.0794 7.71181   1
  -5   7  -5 33.5944 10.4342   1
  -5   7  -5 30.8949 10.4774   3
   6   7  -5 23.3114 15.0340   3
  -6   7   5 14.0031 9.46451   1
   6   7  -5 12.3396 8.63698   1
   6   7  -5 -5.8152 7.13471   2
  -6   7   5 7.92711 8.86988   3
   6   7   5 -4.1704 6.51549   1
  -6   7  -5 2.15825 6.90082   1
   6   7   5 -1.4966 11.5110   3
  -6   7  -5 3.18156 7.12478   3
   6   7   5 4.76451 8.64298   2
  -7   7   5 117.410 23.0402   3
   7   7  -5 102.941 30.3770   2
   7   7  -5 95.0047 19.7836   1
  -7   7   5 73.3491 18.6544   1
   7   7   5 97.3615 17.2828   1
  -7   7  -5 78.2337 18.4349   1
  -7   7  -5 82.9036 18.1007   3
   7   7   5 110.441 27.5106   3
   8   7  -5 23.5112 14.9614   1
  -8   7   5 18.7013 13.6928   3
   8   7   5 31.7674 14.1557   1
   8   7   5 7.63396 19.1948   3
  -8   7  -5 45.6472 17.4437   3
   0   8   5 1135.13 61.2260   3
   0   8  -5 1129.13 58.7409   3
   0   8   5 1100.84 54.7786   1
   0  -8   5 1085.87 56.2099   1
   0   8  -5 1089.13 56.4747   1
   0  -8  -5 1052.60 60.1014   3
   0  -8  -5 1049.39 54.0800   1
   0  -8  -5 1118.50 54.0499   2
   0  -8   5 935.411 61.5950   3
  -1   8   5 273.442 20.3112   1
  -1   8   5 288.313 24.7319   3
   1  -8   5 213.059 20.9859   3
   1   8  -5 284.603 20.8111   1
   1   8  -5 305.199 24.6040   3
  -1  -8  -5 262.743 19.0317   1
  -1  -8  -5 233.433 28.7965   3
   1  -8   5 231.191 19.9836   1
  -1  -8  -5 260.310 17.8426   2
   1   8   5 303.196 23.8641   3
  -1   8  -5 312.872 21.7284   1
  -1  -8   5 325.519 31.4691   3
   1  -8  -5 328.069 20.6149   1
  -1  -8   5 307.025 14.1659   2
  -1  -8   5 311.818 21.6206   1
   1  -8  -5 334.154 27.0733   3
  -1   8  -5 288.772 22.6604   3
   1   8   5 292.366 19.2208   1
   2   8  -5 108.179 11.7439   1
  -2   8   5 93.9204 16.1560   3
   2  -8   5 89.4062 12.8806   1
   2   8  -5 108.443 16.4965   3
   2  -8   5 94.2454 13.5282   3
  -2  -8  -5 76.2384 18.8369   3
   2   8  -5 112.210 18.2258   3
  -2   8   5 79.0046 12.3470   1
  -2  -8  -5 83.3357 10.0037   1
  -2  -8  -5 88.9431 10.1203   2
  -2  -8   5 76.8996 18.8864   3
   2   8   5 64.6869 9.53817   1
   2  -8  -5 80.9236 11.3537   1
   2  -8  -5 73.7672 12.8390   3
   2   8   5 77.9200 13.7074   3
  -2   8  -5 74.3340 12.6990   3
  -2   8  -5 82.5482 12.2267   1
   2   8   5 63.9330 8.23280   2
  -3   8   5 179.408 18.7081   1
  -3  -8  -5 192.630 17.3543   1
   3   8  -5 195.165 17.7012   1
  -3  -8  -5 203.570 16.9584   2
   3  -8   5 212.439 18.7331   3
  -3   8   5 132.176 21.0229   3
   3   8  -5 198.536 24.5548   3
  -3   8  -5 176.466 18.9558   3
   3   8   5 168.873 15.1245   1
   3  -8  -5 160.235 19.4038   3
  -3  -8   5 162.202 18.5733   1
   3  -8  -5 186.635 17.1697   1
   3   8   5 205.210 21.8370   3
   3   8   5 151.509 12.3655   2
  -3   8  -5 177.159 18.6969   1
  -4  -8  -5 173.582 19.4218   1
  -4   8   5 167.253 23.7804   1
  -4   8   5 169.996 22.1320   3
   4   8  -5 157.361 10.3234   2
   4   8  -5 171.326 33.5891   3
   4   8  -5 176.163 17.8569   1
   4  -8   5 179.823 18.6385   3
   4   8   5 184.178 15.0920   2
   4   8   5 155.683 18.4051   1
   4   8   5 190.452 17.2053   1
  -4   8  -5 239.320 22.5499   3
   4   8   5 235.038 26.3852   3
  -4   8  -5 211.736 25.0354   1
   5   8  -5 368.502 43.6263   3
   5   8  -5 278.963 24.7630   1
  -5   8   5 246.040 28.6903   3
  -5   8   5 278.429 28.4508   1
   5   8  -5 245.364 18.4464   2
  -5   8  -5 243.546 25.9540   3
   5   8   5 235.169 21.0303   2
  -5   8  -5 233.777 26.8875   1
   5   8   5 230.376 21.7601   1
   5   8   5 291.179 33.3669   3
   6   8  -5 57.0840 23.8078   3
   6   8  -5 69.3442 13.1098   2
  -6   8   5 65.7927 16.3576   1
  -6   8   5 53.4449 15.9324   3
   6   8  -5 70.1995 15.6151   1
   6   8   5 70.3276 15.5306   2
   6   8   5 55.6560 12.1695   1
  -6   8  -5 54.9968 15.3520   1
   6   8   5 65.5348 20.1432   3
  -6   8  -5 34.0024 12.9844   3
   7   8  -5 13.7662 22.1845   3
   7   8  -5 49.9995 14.0015   1
  -7   8   5 18.7641 14.7142   3
  -7   8   5 27.1434 16.6819   1
  -7   8  -5 35.9154 15.8684   1
  -7   8  -5 33.6484 13.6253   3
   7   8   5 46.3430 12.8684   1
   7   8   5 40.2706 20.5220   3
  -8   8   5 29.7616 17.8999   3
   8   8   5 31.3119 15.5385   1
  -8   8  -5 71.6340 19.5792   3
   0  -9  -5 720.685 49.4642   3
   0  -9  -5 821.571 44.0162   1
   0   9   5 818.850 50.6235   3
   0  -9  -5 890.863 43.7947   2
   0   9  -5 780.593 45.5015   1
   0   9   5 801.340 44.2202   1
   0  -9   5 845.645 46.1572   1
   0   9  -5 885.745 49.1649   3
   1   9  -5 886.285 51.7258   3
  -1  -9  -5 765.884 55.2971   3
  -1  -9  -5 871.493 44.0372   2
  -1   9   5 867.281 47.4193   1
   1  -9   5 780.979 50.7125   3
   1  -9   5 863.350 48.0175   1
   1   9  -5 846.419 47.6635   1
  -1  -9  -5 861.019 45.7384   1
  -1   9   5 897.121 53.8657   3
  -1   9  -5 855.347 48.1785   1
  -1  -9   5 823.211 59.9090   3
  -1  -9   5 849.618 47.8125   1
  -1  -9   5 856.496 38.9758   2
   1   9   5 876.552 51.8151   3
   1  -9  -5 920.375 46.9839   1
   1   9   5 854.555 45.2699   1
  -1   9  -5 861.888 50.5445   3
   1  -9  -5 727.654 48.9877   3
   2  -9   5 63.4653 13.4992   3
   2   9  -5 76.8682 12.0494   1
  -2   9   5 74.4242 12.2396   1
  -2  -9  -5 80.4588 9.80818   2
   2   9  -5 110.343 18.5363   3
  -2   9   5 83.9580 15.3780   3
  -2  -9  -5 88.8414 10.5216   1
   2   9   5 88.0514 15.7629   3
  -2   9  -5 74.2373 12.4806   1
   2   9   5 83.4856 11.3982   1
  -2   9  -5 76.2193 14.1677   3
  -2  -9   5 76.8775 13.1249   1
   2  -9  -5 71.8089 11.2586   1
   2  -9  -5 62.6148 13.0576   3
   3  -9   5 180.976 18.5269   3
  -3  -9  -5 223.024 18.0296   2
   3   9  -5 209.808 18.8531   1
  -3  -9  -5 203.700 19.0265   1
  -3   9   5 167.712 19.9746   1
   3   9  -5 244.923 27.9628   3
  -3   9   5 168.870 21.2387   3
  -3   9  -5 193.882 20.3663   3
   3   9   5 195.590 16.8801   1
   3   9   5 178.921 13.5339   2
   3   9   5 213.427 22.7936   3
  -3   9  -5 234.920 21.4645   1
   4   9  -5 17.7483 11.4331   3
  -4   9   5 39.7532 12.8724   3
   4  -9   5 40.4621 10.4418   3
   4   9  -5 42.1049 10.5601   1
  -4   9   5 36.0100 11.0074   1
  -4  -9  -5 39.3885 10.5390   1
   4   9   5 19.5615 11.4769   3
   4   9   5 36.5566 9.84914   1
  -4   9  -5 18.8437 9.10108   1
   4   9   5 34.3498 6.47759   2
  -4   9  -5 20.9949 8.38086   3
   4   9   5 31.5415 8.05859   1
  -5   9   5 204.401 24.4949   1
   5   9  -5 189.646 34.2403   3
  -5   9   5 202.435 30.1900   3
   5   9  -5 183.140 20.5542   1
   5   9  -5 174.743 11.8396   2
   5   9   5 220.797 19.5490   1
   5   9   5 187.190 16.2270   2
  -5   9  -5 205.541 27.9139   1
  -5   9  -5 205.368 23.8409   3
   5   9   5 151.966 27.1813   3
  -6   9   5 54.8026 14.4511   3
   6   9  -5 31.2731 16.7433   3
   6   9  -5 26.9081 11.3821   1
   6   9  -5 36.1868 8.11998   2
  -6   9   5 41.9249 13.5128   1
  -6   9  -5 32.9960 11.7217   3
  -6   9  -5 32.5703 13.5891   1
   6   9   5 46.1208 19.3950   3
   6   9   5 38.7836 11.0265   2
   6   9   5 29.6804 10.7414   1
   7   9  -5 -11.035 17.8837   3
   7   9  -5 30.6305 12.3619   1
  -7   9   5 2.57816 10.6697   1
  -7   9   5 6.48054 10.7907   3
   7   9   5 -16.243 13.3560   3
  -7   9  -5 50.0760 15.8969   3
  -7   9  -5 16.6511 12.8500   1
   7   9   5 -1.9652 9.40872   1
   0 -10   5 7.13260 4.82526   1
   0  10  -5 10.4910 5.35108   1
   0  10  -5 6.39931 6.57728   3
   0  10   5 6.20529 4.98075   1
   0 -10  -5 5.76506 4.48653   2
   0 -10  -5 -0.3225 4.09645   1
   0  10   5 8.66468 7.29802   3
   0 -10   5 -7.2601 8.41602   3
  -1 -10  -5 164.330 13.8580   2
   1  10  -5 132.939 15.5828   1
  -1  10   5 149.303 19.5798   3
  -1  10   5 154.361 15.7170   1
  -1 -10  -5 175.459 16.0126   1
   1  10  -5 173.611 19.1681   3
   1 -10   5 120.953 20.0641   3
   1  10   5 188.551 20.5926   3
   1  10   5 164.838 14.8987   1
  -1  10  -5 182.344 17.4028   1
  -1 -10   5 190.613 10.2477   2
  -1  10  -5 191.696 19.7815   3
  -1 -10   5 182.271 17.1151   1
   1 -10  -5 194.441 16.6894   1
  -2  10   5 45.1817 12.9700   3
   2  10  -5 51.9860 10.4049   1
   2 -10   5 43.1266 11.2676   3
  -2 -10  -5 68.8428 10.1407   2
   2  10  -5 55.2115 13.5647   3
  -2  10   5 49.9638 11.0146   1
  -2 -10  -5 44.3194 9.43830   1
   2  10   5 54.2174 9.55602   1
   2 -10  -5 52.0868 11.1544   1
  -2  10  -5 67.7739 12.3070   1
   2  10   5 73.2184 14.6170   3
  -2  10  -5 70.9505 14.4208   3
   3  10  -5 67.3888 12.5709   1
  -3  10   5 46.7063 11.3480   1
   3  10  -5 56.7422 15.8564   3
  -3 -10  -5 52.2321 10.9638   1
   3 -10   5 55.0243 12.1627   3
  -3 -10  -5 60.7161 10.6238   2
  -3  10   5 63.5872 15.6299   3
  -3  10  -5 65.4753 17.3801   1
  -3  10  -5 66.1640 14.3744   3
   3  10   5 49.2833 9.63847   1
   3  10   5 55.4757 16.2003   3
   4  10  -5 61.1506 12.9749   1
  -4  10   5 56.5442 15.0033   1
   4  10  -5 54.0731 16.5197   3
  -4  10   5 52.9703 14.4256   3
  -4  10  -5 65.9839 15.1954   1
   4  10   5 50.4916 14.4205   3
   4  10   5 60.3866 8.08399   2
  -4  10  -5 65.4012 15.1878   3
   4  10   5 59.3868 10.9960   1
   5  10  -5 6.52468 6.94771   1
  -5  10   5 16.7119 8.83285   3
  -5  10   5 18.3345 9.81240   1
   5  10  -5 13.7822 13.4991   3
   5  10   5 6.44878 4.05759   2
   5  10   5 -0.7759 10.7681   3
  -5  10  -5 8.43479 9.34773   3
   5  10   5 7.73395 6.20254   1
  -5  10  -5 11.9257 7.43683   1
   6  10  -5 47.7987 13.6757   1
  -6  10   5 45.9488 16.7724   3
   6  10  -5 32.5465 19.1845   3
   6  10   5 57.1932 13.8879   1
   6  10   5 56.0053 20.6979   3
  -6  10  -5 58.2191 16.7202   1
  -6  10  -5 34.3900 15.2205   3
   7  10  -5 -4.5613 10.1973   1
  -7  10   5 26.5604 17.3269   3
  -7  10  -5 19.5729 14.6925   3
   7  10   5 11.5767 10.5299   1
   7  10   5 40.0689 20.2675   3
   0  11  -5 9.91724 6.31634   1
   0  11   5 17.3426 6.11188   1
   0 -11  -5 13.3466 6.52022   1
   0  11  -5 7.78275 6.20960   3
   0  11   5 5.80754 6.27461   3
   0 -11  -5 7.54845 4.28269   2
  -1  11   5 261.862 27.2875   3
  -1 -11  -5 192.713 18.2121   1
  -1 -11  -5 215.509 16.7575   2
  -1  11   5 204.192 19.3200   1
   1  11  -5 216.830 19.7972   1
   1  11  -5 224.135 23.1761   3
  -1  11  -5 241.917 23.4553   3
  -1  11  -5 226.296 20.5755   1
   1 -11  -5 228.575 19.2683   1
   1  11   5 226.458 24.2163   3
  -1 -11   5 224.533 12.6359   2
   1  11   5 213.458 18.2196   1
   2  11  -5 141.617 18.5194   1
  -2 -11  -5 135.017 14.9655   1
  -2 -11  -5 128.548 13.1136   2
  -2  11   5 141.724 22.5330   3
   2  11  -5 104.341 22.3907   3
  -2  11   5 110.625 16.6391   1
  -2  11  -5 100.839 18.4190   3
   2  11   5 99.3470 17.5087   3
   2  11   5 91.4658 13.4443   1
  -3 -11  -5 46.6084 10.8565   1
   3  11  -5 59.1700 13.9779   1
  -3 -11  -5 62.2249 10.7453   2
  -3  11   5 72.2685 16.7948   3
   3  11  -5 74.5994 16.9424   3
  -3  11   5 69.2002 14.6871   1
   3  11   5 62.5967 15.1947   3
   3  11   5 82.5571 12.0347   1
  -3  11  -5 54.9149 14.3236   3
  -3  11  -5 62.7858 13.3672   1
  -4  11   5 150.189 22.8411   1
   4  11  -5 130.762 25.5449   3
   4  11  -5 138.150 19.6438   1
  -4  11   5 159.952 26.8037   3
  -4  11  -5 131.483 22.5278   3
   4  11   5 120.711 22.7184   3
   4  11   5 142.618 16.4937   1
  -4  11  -5 142.683 21.7191   1
   5  11  -5 38.2376 16.7724   3
  -5  11   5 52.0337 16.5053   1
   5  11  -5 73.0720 14.5636   1
  -5  11   5 42.0123 15.9614   3
   5  11   5 57.0834 8.09099   2
   5  11   5 33.9088 17.7300   3
   5  11   5 59.3311 12.9622   1
  -5  11  -5 35.5434 14.2219   3
  -5  11  -5 40.8938 13.9086   1
   6  11  -5 111.954 19.2330   1
  -6  11   5 134.623 25.7655   1
   6  11  -5 133.783 30.5077   3
  -6  11   5 94.3397 23.9413   3
  -6  11  -5 85.6272 21.3629   3
  -6  11  -5 153.252 26.1595   1
   6  11   5 120.771 18.9264   1
   6  11   5 133.656 28.3472   3
   7  11  -5 -6.1463 9.41648   1
  -7  11   5 24.6503 16.2027   3
   7  11   5 30.2444 12.6047   1
  -7  11  -5 10.0643 16.3967   3
   0  12  -5 470.378 33.4979   1
   0 -12  -5 464.006 29.3219   2
   0  12  -5 471.728 37.1750   3
   0  12   5 527.812 40.7878   3
   0  12   5 494.003 32.7050   1
   1  12  -5 290.652 28.2858   3
  -1  12   5 297.912 24.3487   1
   1  12  -5 288.546 24.4449   1
  -1  12   5 262.835 28.8715   3
  -1 -12  -5 288.845 20.1498   2
  -1 -12  -5 267.174 22.5675   1
  -1  12  -5 264.909 24.1441   1
  -1 -12   5 263.059 15.0995   2
   1  12   5 262.218 21.9026   1
   1  12   5 268.900 28.0605   3
  -1  12  -5 260.670 26.5435   3
   1 -12  -5 292.294 22.4963   2
  -2 -12  -5 150.095 14.1090   2
  -2  12   5 115.681 18.0648   1
   2  12  -5 115.550 20.5767   3
  -2 -12  -5 132.947 20.0698   1
   2  12  -5 135.512 22.1469   1
  -2  12   5 176.253 25.9372   3
   2  12   5 114.284 15.8558   1
   2  12   5 127.771 21.3811   3
  -2  12  -5 109.148 19.9088   3
  -2  12  -5 126.272 18.7927   1
  -3 -12  -5 183.656 16.8039   2
  -3  12   5 160.255 27.1064   3
  -3  12   5 146.734 22.1266   1
   3  12  -5 191.164 21.2418   1
   3  12  -5 151.214 25.1184   3
  -3  12  -5 181.798 23.5353   3
  -3  12  -5 181.483 21.0718   1
   3  12   5 213.512 25.4018   3
   3  12   5 203.020 19.0339   1
   4  12  -5 114.427 23.3887   3
   4  12  -5 94.8687 16.4489   1
  -4  12   5 101.248 22.4491   3
  -4  12   5 91.0835 18.7621   1
   4  12   5 114.760 21.4966   3
  -4  12  -5 99.9286 19.4558   3
  -4  12  -5 70.9570 17.9201   1
   4  12   5 100.102 15.1964   1
   5  12  -5 110.429 18.8422   1
  -5  12   5 124.913 25.2880   3
  -5  12   5 106.278 20.8979   1
   5  12  -5 126.195 27.1145   3
   5  12   5 103.997 16.2960   1
  -5  12  -5 116.325 22.7335   3
  -5  12  -5 97.8164 18.0763   1
   6  12  -5 13.7776 11.1626   1
  -6  12   5 24.5266 15.2024   1
  -6  12   5 11.8918 15.2611   3
  -6  12  -5 8.81799 14.4801   3
   6  12   5 -11.893 9.65794   3
   6  12   5 -1.1336 8.91255   1
   0 -13  -5 52.5720 9.51630   2
   0  13   5 51.2510 10.5937   1
   0  13  -5 54.7496 14.2148   3
   0 -13   5 51.5142 8.43917   2
   0  13  -5 55.1784 11.6867   1
   0  13   5 50.4000 14.9318   3
  -1  13   5 8.34654 9.65681   3
   1  13  -5 0.42976 7.70207   3
   1  13  -5 10.8761 6.40608   1
  -1  13   5 10.3793 6.83139   1
  -1 -13   5 1.66193 3.00669   2
  -1 -13   5 3.27996 2.52773   2
   1  13   5 13.4918 6.49774   1
   1  13   5 -9.2674 6.82723   3
  -1  13  -5 -1.6513 7.16833   3
   1 -13  -5 6.11508 6.24107   2
  -1  13  -5 6.64107 6.19493   1
  -2 -13  -5 11.7037 6.14373   2
  -2  13   5 10.5667 7.43464   1
   2  13  -5 7.14143 7.16422   1
   2  13  -5 15.3927 9.50923   3
  -2  13   5 25.7706 12.5137   3
   2  13   5 11.7106 6.58954   1
  -2  13  -5 20.5608 8.62093   1
   2  13   5 12.7863 9.96586   3
  -2  13  -5 11.2496 9.16839   3
   3  13  -5 42.5933 11.9086   1
  -3  13   5 27.4346 14.3167   3
  -3  13   5 33.8558 11.2828   1
   3  13  -5 29.8701 13.4164   3
  -3  13  -5 35.3281 11.4708   1
   3  13   5 16.2624 8.79738   1
   3  13   5 41.7580 14.7259   3
  -3  13  -5 40.0558 14.3789   3
   4  13  -5 34.6296 16.3100   3
  -4  13   5 25.9948 11.0078   1
   4  13  -5 32.5483 12.5873   1
  -4  13   5 37.7141 16.3752   3
  -4  13  -5 29.1554 12.4958   3
  -4  13  -5 32.8758 11.5698   1
   4  13   5 20.4085 8.49496   1
   4  13   5 44.0333 14.8483   3
   5  13  -5 28.5253 11.5479   1
  -5  13   5 15.0929 11.7821   1
   5  13  -5 49.8975 18.2387   3
  -5  13   5 56.8521 17.9866   3
  -5  13  -5 45.8257 15.5512   1
  -5  13  -5 48.7014 17.5380   3
   5  13   5 -1.0799 11.2964   3
   5  13   5 36.9686 11.2346   1
  -6  13   5 2.59547 13.3406   3
   6  13  -5 -0.2402 10.1340   1
  -6  13  -5 -6.0268 14.8464   3
   6  13   5 6.89688 9.83403   1
   0 -14  -5 3.46462 5.41153   2
   0  14   5 -3.3498 7.26458   3
   0  14  -5 -9.1259 4.43942   1
   0  14   5 2.94895 4.61861   1
   0  14  -5 2.02041 8.11121   3
   0 -14   5 0.32137 4.06988   2
  -1  14   5 75.5197 19.3995   3
  -1 -14  -5 108.363 13.0514   2
   1  14  -5 103.662 20.3563   3
  -1  14   5 95.0744 16.3001   1
   1  14  -5 86.6374 15.9789   1
   1 -14  -5 76.4040 13.3652   2
   1  14   5 90.0578 19.3895   3
  -1  14  -5 90.2751 16.4173   1
  -1  14  -5 91.4554 20.0712   3
  -2  14   5 52.0815 15.6094   3
   2  14  -5 29.3347 13.0478   3
  -2 -14  -5 37.1588 8.50274   2
   2  14  -5 44.9045 12.4770   1
  -2  14   5 31.8200 11.2983   1
  -2  14  -5 44.4104 14.7422   3
   2  14   5 50.1654 16.0966   3
  -2  14  -5 19.1950 7.85226   1
   3  14  -5 112.633 19.0205   1
  -3  14   5 91.8598 22.1720   3
   3  14  -5 106.946 22.5170   3
  -3  14   5 117.552 20.4792   1
   3  14   5 99.6483 20.9891   3
  -3  14  -5 101.972 21.5397   3
   3  14   5 96.5119 15.7376   1
  -3  14  -5 99.8478 19.5907   1
  -4  14   5 31.0923 16.6973   1
   4  14  -5 50.5205 13.2231   1
   4  14  -5 49.7553 17.3035   3
  -4  14   5 54.0564 19.8282   3
  -4  14  -5 73.2738 18.3937   3
  -4  14  -5 31.0035 12.7237   1
   4  14   5 35.9182 12.2317   1
   4  14   5 39.7287 15.3115   3
  -5  14   5 82.8481 20.9842   1
   5  14  -5 49.0066 14.6134   1
  -5  14   5 65.3242 22.1205   3
  -5  14  -5 78.7262 22.1202   3
   5  14   5 38.6998 12.3155   1
   0 -15   5 2.77994 5.12358   2
   0  15  -5 -5.5975 8.70750   3
   0  15  -5 10.2686 7.41691   1
   0  15   5 14.5102 7.99690   1
   0  15   5 -2.9784 9.55378   3
   0 -15  -5 17.6968 6.70865   2
   1  15  -5 88.5377 19.4919   3
   1  15  -5 78.4444 15.0520   1
  -1  15   5 65.7749 14.4970   1
  -1  15   5 93.9016 21.2617   3
  -1 -15  -5 97.9148 13.5753   2
  -1  15  -5 79.3884 17.7349   3
   1  15   5 73.2551 13.8631   1
  -1  15  -5 84.2388 15.6733   1
   1 -15  -5 77.2966 13.8608   2
   1  15   5 66.9361 18.1977   3
  -2  15   5 204.982 32.3720   3
   2  15  -5 250.641 25.4558   1
  -2  15   5 215.933 24.1019   1
   2  15  -5 240.542 29.9001   3
   2  15   5 228.230 22.8613   1
  -2  15  -5 256.908 27.3139   1
   2 -15  -5 247.819 24.1539   2
  -2  15  -5 232.081 28.7247   3
  -3  15   5 57.4602 14.2521   1
   3  15  -5 58.4660 13.5931   1
   3  15  -5 20.4885 14.1561   3
  -3  15  -5 52.6728 14.9285   1
   3  15   5 11.0522 11.7380   3
  -3  15  -5 39.0805 14.5760   3
   3  15   5 39.9742 11.8225   1
  -4  15   5 8.90632 12.8143   3
  -4  15   5 -9.6985 10.3798   1
  -4  15  -5 37.2734 15.7130   1
   4  15   5 42.4983 11.4374   1
  -4  15  -5 19.2919 12.7901   3
   5  15  -5 -2.1689 8.03266   1
  -5  15  -5 -3.2219 18.6579   3
   5  15   5 -21.404 7.99581   1
   0  16   5 16.6760 8.62402   1
   0  16  -5 20.0395 9.11226   1
   0  16   5 33.1473 13.5293   3
   0 -16  -5 8.17141 7.24925   2
   0  16  -5 42.4178 14.9120   3
   1 -16   5 9.57311 7.55032   2
  -1  16   5 31.5838 10.9187   3
   1  16  -5 49.3203 14.7790   3
  -1  16   5 28.3611 9.44709   1
   1  16  -5 23.9299 8.28500   1
  -1  16  -5 56.0522 15.7110   3
   1 -16  -5 26.6393 10.0800   2
  -1  16  -5 26.0833 12.2853   1
   1  16   5 15.6825 12.0247   3
   1  16   5 40.4711 11.7277   1
  -2  16   5 -4.9099 9.76327   3
  -2  16   5 -1.7088 7.70328   1
   2  16  -5 -9.0814 7.85367   1
  -2 -16  -5 -13.883 9.43484   2
   2  16  -5 -11.373 10.6396   3
  -2  16  -5 1.21346 8.50534   1
   2  16   5 2.32722 7.39778   1
   2  16   5 3.42925 10.2696   3
  -2  16  -5 -0.9670 10.2883   3
   2 -16  -5 3.93162 8.61615   2
  -3  16   5 41.4232 14.6630   1
   3  16  -5 45.2882 13.4670   1
  -3  16   5 55.1663 18.9624   3
   3  16   5 41.6148 11.6997   1
  -3  16  -5 -3.9621 16.1079   3
  -3  16  -5 22.0950 11.3328   1
   4  16  -5 -9.8279 8.93647   1
  -4  16  -5 -1.4250 14.0341   3
   4  16   5 13.1181 9.94874   1
   0 -17  -5 -4.7261 6.69798   2
   0  17   5 -6.1100 6.83928   1
   0  17  -5 5.08562 14.1027   3
   0  17  -5 -0.6776 7.15316   1
   0  17   5 -6.7891 12.2787   3
   1  17  -5 22.9448 10.6161   1
  -1  17   5 30.3556 13.4107   1
  -1  17   5 52.3747 20.5689   3
   1  17  -5 29.0969 15.4284   3
   1 -17  -5 38.7490 9.40624   2
   1  17   5 31.5000 12.1851   1
  -1  17  -5 19.8161 10.6353   1
  -1  17  -5 50.3502 16.3882   3
  -2  17   5 -9.8995 10.6753   1
   2  17  -5 11.0302 9.31942   1
   2 -17  -5 1.21641 10.0927   2
   2  17   5 3.79811 7.92767   1
  -2  17  -5 12.5616 13.9013   3
   3  17  -5 -14.018 8.56346   1
   3 -17  -5 -17.726 10.1317   2
   3  17   5 -4.8713 8.81200   1
  -3  17  -5 -8.5618 13.8397   3
   0  18   5 96.3978 18.6423   1
  -1  18   5 53.8426 14.7898   1
   1 -18  -5 32.4897 13.2123   2
   0   0  -6 2045.93 90.1295   3
   0   0  -6 1949.81 89.0107   1
   0   0   6 2028.88 90.2073   3
   0   0   6 2066.20 89.2216   1
   0   0  -6 2029.82 90.7214   2
   0   0   6 2041.55 90.4571   2
  -1   0   6 2317.50 107.383   3
  -1   0  -6 2232.19 103.881   1
  -1   0  -6 2273.07 108.029   2
  -1   0  -6 2272.95 105.064   3
   1   0  -6 2396.57 106.501   1
   1   0  -6 2361.13 107.453   3
  -1   0   6 2449.68 106.404   1
   1   0  -6 2319.57 105.863   1
   1   0   6 2382.67 108.094   2
   1   0   6 2360.76 103.751   1
  -1   0   6 2345.69 106.259   1
   1   0   6 2425.16 103.167   3
   2   0   6 2144.31 103.647   2
   2   0   6 2132.41 103.309   3
   2   0  -6 2197.63 102.873   3
  -2   0   6 2122.37 101.298   1
  -2   0   6 2210.94 102.816   3
  -2   0  -6 2047.21 97.3802   3
  -2   0  -6 2115.83 99.0534   1
   2   0  -6 2146.94 101.359   1
   2   0   6 2135.04 98.4097   3
   2   0   6 2253.23 98.8886   1
   2   0  -6 2160.69 101.270   1
   3   0   6 293.101 20.9576   3
   3   0   6 311.516 25.0525   2
   3   0  -6 286.328 22.4452   1
   3   0  -6 311.925 22.9483   1
   3   0  -6 296.052 23.7019   3
  -3   0   6 318.472 23.3902   1
   3   0   6 292.678 26.4974   3
  -3   0  -6 307.085 21.3913   1
  -3   0   6 287.112 23.1150   3
   3   0   6 316.483 20.9748   1
  -3   0  -6 307.377 20.0720   3
  -4   0   6 1205.46 65.2544   3
  -4   0   6 1098.13 63.5013   1
   4   0   6 1093.40 61.1756   3
   4   0   6 1111.44 60.6003   1
   4   0   6 1093.69 70.9345   3
   4   0  -6 1176.67 65.6819   3
   4   0  -6 1079.05 62.6173   1
  -4   0  -6 1106.01 59.4719   3
   4   0   6 1188.17 67.9089   2
  -4   0  -6 1145.49 61.7975   1
   5   0   6 117.903 16.1792   1
  -5   0  -6 89.8836 15.6444   1
   5   0   6 91.7451 22.3643   3
  -5   0   6 93.3435 16.9009   3
   5   0  -6 89.2569 17.3000   1
  -5   0   6 87.1811 16.1833   1
  -5   0  -6 79.4287 12.6175   3
   5   0   6 93.3292 18.2655   2
   5   0   6 100.885 16.8688   3
   5   0   6 83.1304 15.4181   1
  -6   0  -6 28.4776 9.28230   3
  -6   0  -6 31.9810 11.3252   1
   6   0   6 29.9574 12.9222   3
   6   0   6 5.51690 15.5847   3
   6   0  -6 16.7644 8.05185   1
  -6   0   6 39.2132 11.6437   1
   6   0   6 35.4550 13.2131   1
   7   0  -6 -12.572 5.79806   1
   7   0   6 10.1331 10.8975   1
  -7   0  -6 -5.1380 8.56205   1
  -7   0   6 2.36650 6.94488   1
  -7   0   6 2.49661 7.28407   3
   8   0   6 -0.8057 12.3010   1
   8   0   6 -6.5860 22.2081   3
  -8   0   6 7.65888 7.63568   1
  -8   0  -6 11.3220 9.91081   3
   8   0  -6 27.6312 12.4340   1
  -8   0  -6 4.15187 12.0386   1
  -8   0   6 -8.8298 8.55463   3
   8   0  -6 -23.026 21.7584   3
   0   1   6 2356.12 102.688   3
   0  -1   6 2315.68 102.096   2
   0  -1   6 2306.81 101.313   1
   0  -1  -6 2277.88 102.053   2
   0   1  -6 2251.93 101.231   1
   0   1  -6 2309.28 102.558   2
   0  -1  -6 2330.69 102.387   3
   0  -1  -6 2280.49 100.129   1
   0   1  -6 2290.49 101.291   3
   0   1   6 2289.57 101.864   2
   0  -1  -6 2200.86 99.9686   1
   0  -1   6 2255.02 101.159   3
  -1   1   6 2584.82 116.879   3
  -1  -1  -6 2558.75 115.288   3
   1   1  -6 2589.55 114.885   1
  -1  -1  -6 2438.36 112.302   1
   1   1  -6 2511.43 116.183   3
  -1   1   6 2535.78 115.022   1
   1  -1   6 2564.22 111.336   3
  -1  -1  -6 2580.34 116.847   2
   1  -1   6 2671.54 113.494   1
   1  -1   6 2529.41 117.317   2
   1  -1  -6 2471.73 115.071   1
   1  -1  -6 2569.36 116.678   3
  -1   1  -6 2469.11 117.249   2
  -1  -1   6 2633.70 115.290   1
   1  -1  -6 2625.33 115.051   1
  -1  -1   6 2517.13 116.059   3
   1   1   6 2666.79 114.051   3
  -1   1  -6 2333.44 111.255   3
   1   1   6 2569.09 112.233   1
   1   1   6 2612.68 116.428   2
  -1   1  -6 2508.78 113.443   1
   2   1  -6 919.239 49.0811   3
   2  -1   6 908.595 50.1626   2
   2   1  -6 897.810 47.9006   1
  -2   1   6 861.229 48.4101   3
   2  -1   6 899.482 45.1025   1
  -2   1   6 862.359 47.1244   1
  -2  -1  -6 879.033 44.9465   1
   2   1  -6 837.453 46.3759   1
  -2  -1  -6 848.945 44.1472   3
   2  -1   6 903.514 44.4330   3
  -2   1  -6 902.954 44.0436   3
   2  -1  -6 946.768 48.1880   1
   2   1   6 960.846 45.7240   3
   2  -1  -6 936.655 47.4359   1
  -2   1  -6 878.279 45.6165   1
  -2  -1   6 917.373 48.5211   3
   2  -1  -6 1042.71 50.1024   3
  -2  -1   6 941.826 47.9621   1
   2   1   6 926.003 45.1137   1
   2   1   6 1020.44 50.6741   3
   3   1  -6 648.461 38.7632   3
  -3  -1  -6 645.601 33.8765   3
  -3  -1  -6 659.281 35.2207   1
  -3   1   6 666.621 38.7351   3
   3   1  -6 651.737 40.1694   1
   3  -1   6 671.265 35.1007   1
   3   1  -6 625.086 37.3394   1
  -3   1   6 643.799 40.7879   1
   3  -1  -6 576.707 35.8778   1
   3   1   6 612.435 35.3968   1
   3   1   6 548.579 34.3234   3
   3   1   6 534.147 40.0397   3
  -3  -1   6 597.586 39.5567   1
   3   1   6 583.174 38.3321   2
   3   1   6 543.415 33.6621   1
   3  -1  -6 540.825 36.9990   3
   3  -1  -6 574.629 39.9895   1
  -3  -1   6 570.328 37.0011   3
  -3   1  -6 551.903 32.8006   3
  -3   1  -6 541.644 34.4124   1
  -4  -1  -6 466.769 31.4767   1
   4   1  -6 451.977 32.5439   1
   4   1  -6 436.590 34.4927   3
  -4   1   6 461.134 33.2899   1
   4  -1   6 437.841 30.8838   3
  -4   1   6 460.587 33.9656   3
  -4  -1  -6 449.765 30.3139   3
   4  -1   6 491.721 31.4222   1
  -4  -1   6 508.155 34.0135   1
   4  -1  -6 440.086 34.4073   3
  -4   1  -6 486.604 32.4256   1
   4   1   6 518.147 32.2395   1
   4  -1  -6 489.436 34.3271   1
   4   1   6 453.721 35.2814   2
  -4   1  -6 478.692 30.5226   3
   4   1   6 469.497 32.3343   3
   4  -1  -6 380.123 34.4807   1
   4   1   6 498.841 32.8735   1
   4   1   6 491.320 41.6496   3
  -4  -1   6 534.876 35.2317   3
   5  -1   6 169.488 18.6774   1
  -5   1   6 166.439 20.2493   3
  -5  -1  -6 157.542 18.7422   1
   5   1  -6 149.601 17.9163   1
  -5  -1  -6 194.731 18.6352   3
   5  -1   6 126.951 17.3094   3
  -5   1   6 136.661 20.3860   1
   5   1   6 184.104 19.8269   1
   5  -1  -6 242.644 27.8092   3
  -5   1  -6 191.022 19.8950   1
   5   1   6 179.788 22.0323   2
   5   1   6 201.983 31.0715   3
   5   1   6 166.678 18.7028   1
  -5   1  -6 197.053 18.7151   3
   5  -1  -6 180.393 21.1933   1
  -5  -1   6 224.227 21.9460   1
   5   1   6 174.271 20.2621   3
  -5  -1   6 193.100 21.2154   3
   6  -1   6 399.993 33.3802   3
   6  -1   6 382.055 38.9708   1
  -6  -1  -6 378.991 32.6193   1
  -6  -1  -6 359.635 29.8866   3
  -6   1   6 425.841 35.8019   1
   6   1  -6 343.546 32.5735   1
   6  -1   6 302.114 44.5305   3
  -6  -1   6 339.983 33.0437   3
   6   1   6 330.230 31.3522   1
   6  -1  -6 323.594 32.3408   1
  -6   1  -6 326.591 47.8439   1
  -6   1  -6 401.065 30.9021   3
   6   1   6 323.403 40.5494   3
  -6  -1   6 383.169 33.4235   1
   7   1  -6 122.744 35.4778   3
  -7   1   6 116.698 22.0115   1
  -7   1   6 98.8580 20.8933   3
  -7  -1  -6 94.1942 17.2785   3
  -7  -1  -6 77.7072 16.9467   1
   7   1  -6 71.5391 17.6962   1
   7  -1   6 77.1275 19.5898   1
   7  -1   6 93.9540 27.6031   3
   7   1   6 105.991 30.1046   3
   7  -1  -6 97.8830 20.8823   1
  -7   1  -6 130.117 23.7680   3
  -7  -1   6 144.142 24.1150   3
   7   1   6 113.692 20.8513   1
  -7   1  -6 142.917 23.6777   1
  -8  -1  -6 -0.3187 9.28576   1
  -8   1   6 1.84677 10.9480   1
  -8   1   6 4.50688 11.1417   3
  -8  -1  -6 5.84988 9.69550   3
   8   1  -6 11.9459 11.0075   1
   8  -1   6 16.4583 19.9265   3
   8   1  -6 -23.058 23.9645   3
   8   1   6 3.99964 20.0222   3
   8   1   6 7.61342 11.5903   1
  -8   1  -6 9.66662 11.2938   3
  -8  -1   6 20.1725 10.9653   3
   8  -1  -6 23.8499 12.1625   1
   0  -2   6 2937.83 130.458   1
   0  -2  -6 3007.75 131.721   3
   0  -2  -6 2853.54 130.386   2
   0   2   6 2982.18 132.124   3
   0   2  -6 2923.39 130.091   3
   0   2   6 3002.72 130.720   2
   0   2  -6 2946.37 132.567   3
   0  -2  -6 2981.34 128.303   1
   0   2  -6 2860.70 130.381   1
   0   2  -6 2834.59 130.936   2
   0  -2   6 2911.97 133.678   3
   0  -2   6 3027.06 130.863   2
   1   2  -6 564.756 33.4710   3
  -1  -2  -6 595.815 33.5665   2
   1  -2   6 613.414 30.0661   3
   1   2  -6 589.217 32.3870   1
  -1   2   6 573.927 32.5130   1
  -1   2   6 565.266 34.2869   3
   1   2  -6 562.941 29.7028   2
   1  -2   6 586.652 34.8028   2
  -1  -2  -6 606.767 33.9979   3
   1   2  -6 546.182 38.4272   3
   1  -2   6 587.609 31.7580   1
  -1  -2  -6 571.093 30.0811   1
   1   2   6 773.636 34.0572   2
   1  -2  -6 749.733 33.2488   1
   1  -2  -6 754.742 35.8189   3
  -1   2  -6 731.231 32.6772   1
   1   2   6 757.237 30.2787   1
  -1  -2   6 726.821 33.6370   1
   1   2   6 724.770 30.6465   1
  -1  -2   6 726.090 34.5185   3
  -1   2  -6 714.198 30.8170   3
   2   2  -6 159.305 14.4995   3
  -2   2   6 143.932 14.1826   3
   2  -2   6 178.066 11.8589   3
  -2  -2  -6 180.738 14.8929   2
  -2  -2  -6 149.953 11.6161   1
  -2   2   6 161.638 13.5605   1
   2   2  -6 171.831 13.3215   1
   2   2  -6 169.441 14.3158   1
  -2  -2  -6 148.684 16.3922   3
   2  -2   6 160.053 12.2070   1
   2  -2  -6 163.436 13.4008   1
   2   2   6 143.493 15.0664   2
  -2   2  -6 171.328 11.6551   3
  -2   2  -6 166.315 12.8958   1
   2   2   6 168.246 12.1481   1
  -2  -2   6 181.416 14.3486   1
   2   2   6 153.264 12.4889   3
  -2  -2   6 160.787 14.3000   3
   2  -2  -6 179.969 15.1989   3
   2   2   6 170.800 11.9895   1
   2   2   6 165.625 15.4193   3
   3   2  -6 60.4035 11.7453   3
  -3   2   6 61.5741 11.7387   3
   3  -2   6 66.6111 9.77650   1
  -3  -2  -6 52.2068 8.65191   1
  -3   2   6 66.1954 13.0219   1
  -3  -2  -6 66.2439 8.69603   3
   3   2  -6 64.7249 11.1989   1
   3   2  -6 66.7786 12.3510   1
   3   2   6 88.8973 10.6363   3
   3  -2  -6 89.8780 13.5860   3
   3  -2  -6 100.461 11.3306   1
   3   2   6 78.5904 14.6516   3
   3   2   6 95.4483 10.1055   1
  -3  -2   6 78.2970 14.4680   3
   3   2   6 67.5981 11.6294   2
  -3   2  -6 88.5932 9.64307   3
  -3  -2   6 89.9938 13.1852   1
  -3   2  -6 70.0280 10.7641   1
   3   2   6 83.3032 9.89414   1
   4  -2   6 707.811 42.4517   1
  -4   2   6 742.880 46.1037   1
  -4   2   6 703.506 46.3220   3
  -4  -2  -6 738.344 43.2110   1
   4   2  -6 654.568 43.1473   1
   4   2  -6 684.753 49.9811   1
  -4  -2  -6 753.286 42.4192   3
   4   2  -6 665.386 51.4320   3
   4  -2   6 758.908 43.5340   3
   4  -2  -6 651.994 43.4272   1
   4   2   6 748.699 44.8736   3
   4  -2  -6 689.664 46.1219   3
   4   2   6 785.753 54.2837   3
  -4  -2   6 709.231 45.6383   3
   4   2   6 771.887 43.9069   1
   4   2   6 762.624 43.5089   1
  -4   2  -6 749.008 42.4452   3
   4   2   6 714.831 47.2641   2
  -4   2  -6 811.849 45.7264   1
   5  -2   6 1808.24 96.9341   3
   5   2  -6 1983.51 99.4660   1
  -5   2   6 1826.52 100.317   1
  -5  -2  -6 2030.72 98.7946   1
  -5   2   6 1863.79 101.191   3
  -5  -2  -6 1956.89 96.1585   3
   5   2  -6 1828.57 119.914   3
  -5  -2   6 1891.23 100.554   3
  -5   2  -6 1887.45 99.4417   1
   5  -2  -6 1875.23 101.655   1
   5   2   6 1888.69 97.7004   1
   5   2   6 1683.53 98.0502   3
   5   2   6 2014.91 114.079   3
  -5   2  -6 1904.31 96.1675   3
   5   2   6 1671.85 101.193   2
   5   2   6 1922.48 97.7527   1
   6   2  -6 128.238 21.1411   1
  -6  -2  -6 123.938 18.1456   3
   6  -2   6 117.363 19.6319   3
  -6   2   6 85.3451 17.8575   1
  -6  -2  -6 95.1767 17.4217   1
   6   2  -6 83.4200 27.6013   3
   6   2   6 74.7884 15.2021   1
  -6  -2   6 83.5015 17.4834   3
   6  -2  -6 84.9060 18.1567   1
  -6   2  -6 76.2845 16.6309   1
  -6   2  -6 101.363 17.0769   3
   6   2   6 66.7516 22.9503   3
  -7  -2  -6 10.5717 7.84108   3
   7   2  -6 -9.0820 15.3232   3
   7   2  -6 12.3811 8.18023   1
  -7  -2  -6 10.7637 9.80732   1
  -7   2   6 6.88208 11.7975   3
  -7   2   6 7.11036 7.42633   1
   7  -2   6 -8.5630 7.37250   1
   7  -2   6 -21.240 13.2550   3
   7  -2  -6 3.07159 8.54713   1
  -7  -2   6 17.9784 9.09600   3
  -7   2  -6 10.5608 9.03312   1
   7   2   6 -11.480 14.4827   3
  -7   2  -6 1.19801 7.51822   3
   7   2   6 21.4602 10.8870   1
  -8   2   6 35.1010 17.2828   1
  -8  -2  -6 18.4830 10.3984   3
   8  -2   6 4.37554 12.5469   1
   8  -2   6 24.5673 23.3249   3
  -8   2   6 30.7864 14.0704   3
   8   2  -6 -8.6856 29.1055   3
   8   2  -6 4.18935 8.86053   1
  -8   2  -6 13.5313 11.2190   3
  -8   2  -6 42.6772 15.5597   1
   8  -2  -6 31.1451 12.8828   1
   8   2   6 29.9950 12.0426   1
  -8  -2   6 -10.685 11.2849   3
   0  -3   6 599.429 30.9882   1
   0  -3   6 568.601 30.5536   2
   0   3  -6 616.978 31.2174   1
   0  -3  -6 603.802 30.6258   2
   0  -3  -6 627.686 32.4221   3
   0  -3   6 694.024 35.1489   3
   0   3   6 598.302 29.0813   1
   0   3  -6 666.360 32.9387   3
   0  -3  -6 600.186 28.8416   1
   0   3   6 633.641 33.1535   3
  -1  -3  -6 78.2178 9.68521   3
  -1  -3  -6 81.4802 8.25948   2
   1  -3   6 84.3792 7.10042   3
   1   3  -6 88.4684 5.41757   2
   1   3  -6 84.0958 13.8403   3
   1   3  -6 82.5627 7.85225   1
  -1  -3  -6 83.0217 6.25424   1
   1   3  -6 86.4435 8.91755   3
   1  -3   6 92.0886 9.39769   1
  -1   3   6 70.9724 8.97705   3
  -1   3   6 87.3948 8.21219   1
  -1  -3   6 105.479 9.28987   3
   1   3   6 117.103 8.34752   2
  -1   3  -6 106.522 7.84594   3
  -1  -3   6 113.945 14.1449   3
   1  -3  -6 110.764 8.20407   1
   1   3   6 123.641 9.88898   3
   1   3   6 118.782 6.56099   1
  -1   3  -6 107.675 8.80758   1
  -2  -3  -6 1552.80 83.6010   3
   2   3  -6 1752.89 80.5504   3
  -2  -3  -6 1658.40 78.5245   2
  -2  -3  -6 1627.02 74.9610   1
   2   3  -6 1643.39 89.6750   3
  -2   3   6 1636.46 78.0485   1
  -2   3   6 1659.79 80.3672   3
   2  -3   6 1545.95 74.2502   3
   2   3  -6 1669.41 76.8721   1
   2  -3   6 1476.77 75.1639   1
  -2  -3   6 1585.88 77.4189   1
   2  -3  -6 1606.29 76.8248   1
   2   3   6 1585.55 73.9263   1
  -2   3  -6 1522.55 76.1127   1
   2   3   6 1550.56 76.5113   3
  -2  -3   6 1563.23 78.3925   3
   2  -3  -6 1636.42 79.8041   3
   2   3   6 1508.20 74.5540   1
  -2   3  -6 1509.79 74.5272   3
   2   3   6 1697.24 80.5108   3
   2   3   6 1444.66 76.6759   2
   3   3  -6 21.5694 6.74469   1
  -3  -3  -6 24.0477 10.2176   3
   3   3  -6 40.8870 13.3788   3
  -3   3   6 24.2376 7.71220   3
   3   3  -6 26.6321 7.84478   3
   3   3  -6 21.9620 6.02514   1
   3  -3   6 21.5208 5.49805   3
  -3   3   6 34.2790 7.94469   1
   3  -3   6 25.3752 5.89640   1
   3   3   6 27.7688 8.67758   3
  -3  -3   6 19.0303 5.98102   3
   3   3   6 16.3339 6.38685   2
   3   3   6 23.7265 6.83986   3
  -3  -3   6 16.8907 6.21651   1
  -3   3  -6 20.7582 5.44318   1
   3   3   6 24.5525 5.16747   1
   3  -3  -6 15.2550 6.20738   3
   3   3   6 16.9748 5.22656   1
   3  -3  -6 17.3876 5.08249   1
  -3   3  -6 18.2292 4.98411   3
  -4   3   6 524.118 35.2096   1
   4   3  -6 477.496 32.2654   1
   4   3  -6 444.772 33.8602   1
   4  -3   6 468.596 31.3740   1
   4   3  -6 465.930 46.0560   3
  -4   3   6 494.238 35.6080   3
   4  -3   6 468.357 31.4601   3
  -4  -3  -6 549.728 32.6532   1
   4   3  -6 465.399 35.5491   3
  -4  -3   6 441.974 33.2965   3
   4   3   6 432.345 34.0712   2
   4  -3  -6 498.487 33.1772   1
  -4   3  -6 505.635 34.0006   1
   4   3   6 465.410 40.0848   3
  -4  -3   6 475.522 34.5254   1
   4   3   6 460.567 31.1402   1
   4   3   6 487.320 33.7565   3
  -4   3  -6 474.157 31.0695   3
   4   3   6 413.129 30.4859   1
  -5   3   6 438.823 36.2677   1
   5  -3   6 468.440 34.2637   3
   5   3  -6 432.565 50.3269   3
   5   3  -6 544.383 36.4551   1
  -5   3   6 455.490 36.7519   3
  -5  -3  -6 478.702 33.3786   3
  -5  -3  -6 503.060 34.5566   1
  -5   3  -6 481.066 33.6569   3
   5   3   6 421.870 33.5330   1
  -5   3  -6 463.970 35.6391   1
   5   3   6 438.397 33.4873   1
   5   3   6 494.477 37.0833   3
  -5  -3   6 511.305 37.3044   3
   5   3   6 418.366 42.9147   3
   5   3   6 505.296 38.6351   2
   6   3  -6 20.4062 19.8397   3
   6  -3   6 41.4580 12.2265   3
   6   3  -6 42.7144 12.3922   1
  -6   3   6 34.3643 13.8967   3
  -6  -3  -6 57.6595 12.2316   3
  -6   3   6 36.0328 12.5052   1
  -6  -3   6 75.7213 15.7555   3
   6   3   6 43.7850 18.0986   3
   6  -3  -6 69.2576 16.1092   1
   6   3   6 52.7372 12.9337   1
  -6   3  -6 61.1637 15.4846   1
  -6   3  -6 54.8329 13.0063   3
  -7   3   6 37.3864 12.6405   1
   7   3  -6 24.0084 11.7284   1
  -7   3   6 29.0697 10.9428   3
  -7  -3  -6 37.3398 11.3688   3
   7  -3  -6 17.0215 12.7527   1
  -7   3  -6 32.4272 11.1774   3
  -7   3  -6 28.8640 12.8658   1
  -7  -3   6 19.0804 10.5601   3
   7   3   6 23.9673 11.9287   1
   7   3   6 -4.2790 14.9996   3
   8  -3   6 41.0899 22.2796   3
  -8   3   6 75.4033 18.9308   3
   8   3  -6 47.2748 15.6595   1
  -8   3   6 33.0556 16.2153   1
   8  -3   6 35.9269 16.9001   1
   8   3  -6 -12.774 24.1669   3
   8  -3  -6 56.0565 18.8002   1
   8   3   6 68.4660 17.6677   1
  -8   3  -6 45.0651 15.0613   3
  -8   3  -6 56.7284 17.1667   1
   8   3   6 38.7157 23.2488   3
  -8  -3   6 40.3326 14.3711   3
   0   4  -6 498.797 26.4832   1
   0   4   6 503.963 24.4368   1
   0   4  -6 487.987 27.4347   3
   0  -4  -6 493.008 27.7133   3
   0  -4  -6 461.180 23.9811   1
   0  -4  -6 459.651 25.3303   2
   0  -4   6 455.598 25.3421   2
   0   4   6 515.849 28.7760   3
   0  -4   6 495.307 29.9836   3
   0  -4   6 488.283 26.3648   1
  -1   4   6 1225.36 62.8822   3
   1  -4   6 1266.79 58.5247   3
  -1  -4  -6 1191.53 56.4125   1
   1  -4   6 1253.48 59.4326   1
  -1   4   6 1266.41 59.4758   1
  -1  -4  -6 1252.69 63.1234   3
   1   4  -6 1238.05 59.2430   1
   1   4  -6 1251.98 61.2466   3
  -1  -4  -6 1172.92 58.6948   2
   1   4  -6 1234.32 66.3955   3
   1   4   6 1232.47 56.2855   1
   1   4   6 1207.91 57.5210   2
   1  -4  -6 1227.44 58.3018   1
  -1  -4   6 1213.82 59.6136   1
  -1   4  -6 1211.09 59.4001   1
  -1   4  -6 1197.72 58.5689   3
   1   4   6 1259.48 61.0557   3
   1  -4  -6 1274.40 62.3761   3
  -1  -4   6 1186.21 68.5744   3
   2  -4   6 1659.91 76.6736   1
   2  -4   6 1590.62 75.2331   3
  -2   4   6 1643.75 78.5278   1
   2   4  -6 1703.00 90.5149   3
   2   4  -6 1659.17 80.5000   3
  -2  -4  -6 1680.31 75.3796   1
  -2  -4  -6 1675.36 78.5657   2
  -2  -4  -6 1639.56 86.0158   3
   2   4  -6 1792.73 77.7154   1
  -2   4   6 1573.51 80.9054   3
   2  -4  -6 1532.02 76.5085   1
   2   4   6 1374.37 75.3483   2
  -2  -4   6 1642.81 79.0665   3
  -2   4  -6 1463.47 75.6049   3
   2   4   6 1643.83 74.0658   1
  -2  -4   6 1586.46 78.0652   1
  -2   4  -6 1504.93 76.8392   1
   2  -4  -6 1398.79 78.9237   3
   2   4   6 1521.39 75.2816   1
   2   4   6 1570.96 80.3176   3
  -3   4   6 357.400 27.9514   3
  -3  -4  -6 332.602 32.8110   3
   3   4  -6 331.169 24.2641   1
  -3  -4  -6 361.185 24.5068   1
   3   4  -6 348.125 26.6632   1
   3  -4   6 342.973 23.5403   3
   3   4  -6 365.848 28.0848   3
   3  -4   6 375.138 24.5088   1
  -3   4   6 349.361 26.4602   1
   3   4  -6 338.028 35.2112   3
   3   4   6 368.926 24.6929   1
   3  -4  -6 389.607 28.3182   3
   3   4   6 326.341 24.7279   2
   3   4   6 389.748 35.1657   3
   3   4   6 378.109 23.3283   1
  -3  -4   6 418.320 27.7325   3
  -3  -4   6 419.484 27.6605   1
  -3   4  -6 371.504 25.9496   1
  -3   4  -6 364.573 24.3358   3
   3  -4  -6 372.024 25.6408   1
   3   4   6 367.858 26.5313   3
   4   4  -6 116.691 26.2785   3
  -4   4   6 126.358 16.1841   3
   4  -4   6 132.585 14.5608   3
   4   4  -6 142.213 15.3655   1
   4   4  -6 140.595 17.8519   3
   4  -4   6 150.873 15.2650   1
   4   4  -6 121.764 18.1084   1
  -4   4   6 131.984 16.2103   1
   4  -4  -6 129.227 19.7313   3
  -4   4  -6 137.246 16.0126   1
   4   4   6 113.596 16.8046   2
   4   4   6 146.857 17.1594   3
  -4  -4   6 151.616 17.2348   3
   4   4   6 130.215 22.7202   3
   4   4   6 137.859 15.3647   1
   4   4   6 123.365 13.9636   1
  -4  -4   6 124.642 17.5958   1
   4  -4  -6 145.075 16.3905   1
  -4   4  -6 154.965 15.2694   3
  -5   4   6 186.216 22.6130   3
   5   4  -6 230.212 39.4622   3
   5  -4   6 199.995 20.2648   3
   5   4  -6 215.076 21.7004   1
  -5   4   6 180.990 21.7476   1
   5   4   6 211.854 24.3766   3
  -5   4  -6 202.378 20.4697   3
   5   4   6 195.726 22.2881   2
   5   4   6 202.556 20.0901   1
   5   4   6 219.787 33.6140   3
  -5   4  -6 217.684 22.4383   1
   5   4   6 152.360 19.0334   1
  -5  -4   6 193.064 21.3621   3
  -6   4   6 57.7217 15.0191   3
   6   4  -6 61.9597 23.5386   3
  -6   4   6 110.321 20.6187   1
   6  -4   6 86.1446 16.8188   3
   6   4  -6 77.1083 15.8099   1
  -6   4  -6 67.2803 16.2886   1
   6   4   6 82.5752 15.6583   1
   6   4   6 96.2018 23.2655   3
  -6   4  -6 72.1128 14.8341   3
  -6  -4   6 93.2515 17.8603   3
   6  -4  -6 98.3792 19.3248   1
   7   4  -6 30.2186 12.5364   1
  -7   4   6 33.1909 13.8106   1
   7   4  -6 31.0591 22.7133   3
  -7   4   6 22.6952 11.2534   3
  -7   4  -6 23.7688 12.5806   1
  -7   4  -6 26.1412 14.1291   3
   7   4   6 35.5462 17.8567   3
  -7  -4   6 29.8780 12.8957   3
   7  -4  -6 3.96591 10.5153   1
   7   4   6 37.1531 13.6216   1
   8   4  -6 35.8060 12.3982   1
   8   4  -6 48.0940 24.3310   3
  -8   4   6 14.7589 13.3121   1
   8  -4   6 28.9514 14.6698   1
  -8   4  -6 46.1760 17.8043   1
  -8  -4   6 47.9868 16.6463   3
   8   4   6 56.2861 23.0536   3
  -8   4  -6 59.9500 14.7332   3
   8   4   6 42.1095 14.2273   1
   8  -4  -6 27.9331 14.5640   1
   0  -5  -6 609.688 30.9264   1
   0  -5   6 582.333 36.7870   3
   0  -5  -6 681.895 35.5380   3
   0   5  -6 591.826 33.0272   1
   0   5   6 629.440 35.8216   3
   0   5  -6 630.700 34.3046   3
   0  -5  -6 576.353 31.6835   2
   0  -5   6 643.933 33.2969   1
   0   5   6 624.414 31.1500   1
   1   5  -6 1014.26 48.6017   1
   1   5  -6 985.318 50.4853   3
   1  -5   6 1022.62 48.8421   1
  -1  -5  -6 979.620 45.6772   1
   1  -5   6 981.708 51.0369   3
  -1   5   6 1015.90 48.3912   1
  -1  -5  -6 978.107 52.9734   3
  -1   5   6 985.832 52.5436   3
   1   5  -6 1025.33 55.0179   3
  -1  -5  -6 972.929 47.2251   2
  -1  -5   6 817.277 56.0464   3
   1   5   6 930.726 45.3003   1
   1   5   6 832.494 45.5031   2
   1  -5  -6 905.849 50.3588   3
  -1   5  -6 918.958 48.0714   3
  -1  -5   6 954.364 48.6656   1
   1  -5  -6 942.120 46.8643   1
   1   5   6 935.558 50.0579   3
  -1   5  -6 948.232 48.4938   1
   2   5  -6 88.8579 17.2259   3
   2   5  -6 103.012 11.9892   3
   2  -5   6 84.0270 9.15961   3
   2  -5   6 77.5238 9.14042   1
  -2  -5  -6 107.473 17.6437   3
   2   5  -6 106.121 11.9762   1
  -2  -5  -6 91.2695 12.9967   1
  -2   5   6 90.0337 10.4803   1
  -2  -5  -6 91.7348 10.4943   2
  -2  -5   6 85.5187 10.1717   1
   2  -5  -6 71.4700 8.83266   1
   2   5   6 71.9121 12.1828   3
  -2   5  -6 78.3149 9.65828   1
   2   5   6 80.7507 7.72629   1
   2  -5  -6 96.2964 11.8623   3
  -2  -5   6 74.3147 17.4146   3
  -2   5  -6 88.3233 9.93820   3
   3   5  -6 1211.50 58.1280   2
  -3   5   6 1278.47 67.9826   3
   3   5  -6 1338.32 80.4792   3
   3   5  -6 1186.49 61.9218   1
   3  -5   6 1150.28 60.7711   3
   3  -5   6 1297.17 62.6538   1
  -3  -5  -6 1273.89 77.4488   3
   3   5  -6 1145.21 66.1842   3
  -3   5   6 1231.32 65.0493   1
  -3  -5  -6 1229.20 61.7026   1
   3   5   6 1148.33 59.1623   1
   3   5   6 1121.24 67.3784   3
  -3  -5   6 1210.29 64.6892   3
  -3   5  -6 1148.97 63.3193   1
   3   5   6 1131.60 61.4722   1
  -3  -5   6 1216.56 64.3417   1
   3  -5  -6 1162.80 62.1047   1
   3   5   6 1080.91 63.3716   3
   3  -5  -6 1054.48 64.5187   3
  -3   5  -6 1189.48 62.1216   3
   3   5   6 1201.19 61.4985   2
  -4   5   6 165.758 18.6964   1
   4  -5   6 163.133 17.0398   3
   4   5  -6 178.586 17.8908   1
   4   5  -6 211.573 22.8619   3
   4  -5   6 181.250 17.8348   1
   4   5  -6 171.871 23.3130   1
   4   5  -6 201.931 33.9779   3
  -4   5   6 185.434 21.0570   3
  -4  -5   6 212.649 21.9236   1
   4   5   6 233.034 18.0053   1
  -4   5  -6 200.108 21.6410   3
   4   5   6 210.611 19.7551   1
   4  -5  -6 225.405 22.7469   3
   4  -5  -6 222.255 19.9650   1
  -4  -5   6 199.333 20.3085   3
   4   5   6 181.816 19.7813   3
   4   5   6 222.668 19.6590   2
  -4   5  -6 247.924 21.6890   1
   4   5   6 215.978 25.0252   3
   5  -5   6 36.2837 12.4890   3
   5   5  -6 22.6890 8.83056   2
   5   5  -6 35.0248 9.64099   1
   5   5  -6 59.3064 20.9304   3
  -5   5   6 45.4918 12.0808   3
  -5   5   6 51.6359 13.6839   1
   5   5   6 33.3969 12.2270   3
  -5  -5   6 45.6880 12.3155   3
   5   5   6 32.4668 9.09917   1
  -5   5  -6 43.1024 10.4769   3
   5   5   6 46.2566 11.3204   1
  -5   5  -6 23.1738 8.95578   1
  -6   5   6 34.1274 13.0859   3
  -6   5   6 17.3421 11.0157   1
   6   5  -6 32.2457 10.5123   1
   6   5  -6 21.6869 17.5531   3
   6   5  -6 20.1700 11.5732   2
  -6  -5   6 26.8418 10.8168   3
  -6   5  -6 36.0090 10.7946   1
  -6   5  -6 34.9968 9.90003   3
   6   5   6 36.1688 10.1357   1
   6   5   6 43.3385 16.2510   3
  -7   5   6 302.661 33.0980   3
  -7   5   6 275.862 30.8342   1
   7   5  -6 258.735 49.9198   3
   7   5  -6 247.396 26.8826   1
   7   5   6 263.783 42.5790   3
   7  -5  -6 232.885 34.7031   1
  -7   5  -6 262.043 32.5249   3
  -7   5  -6 302.724 31.9590   1
  -7  -5   6 257.201 28.7516   3
   7   5   6 238.648 26.6838   1
   8   5  -6 45.7991 25.0480   3
  -8   5   6 48.9663 19.3796   3
   8   5  -6 36.7567 14.0934   1
  -8  -5   6 59.2266 16.9107   3
  -8   5  -6 61.6532 20.8519   1
   8   5   6 43.9914 27.3054   3
  -8   5  -6 55.0518 16.4806   3
   8   5   6 84.7282 18.4978   1
   0   6  -6 40.6299 6.76053   1
   0   6   6 57.7641 6.35109   1
   0  -6  -6 41.0534 5.86965   1
   0   6  -6 76.5022 9.06175   3
   0  -6  -6 28.4801 5.30078   2
   0  -6   6 45.7990 7.20701   1
   0  -6  -6 52.8413 9.06947   3
   0  -6   6 67.3717 11.3951   3
  -1  -6  -6 1439.09 68.0936   1
   1   6  -6 1391.28 74.2057   3
   1   6  -6 1483.38 71.7576   3
   1  -6   6 1331.93 69.3049   3
  -1  -6  -6 1376.53 66.8374   2
   1   6  -6 1466.06 69.3692   1
  -1   6   6 1356.16 68.2427   1
  -1  -6  -6 1351.42 74.0273   3
   1  -6   6 1315.41 68.5510   1
   1   6   6 1379.81 66.3982   2
   1  -6  -6 1448.81 71.7633   3
   1   6   6 1482.48 66.2023   1
  -1  -6   6 1310.40 79.1141   3
  -1  -6   6 1408.00 69.0779   1
  -1   6  -6 1395.50 69.4418   3
  -1   6  -6 1424.84 72.8879   1
   1  -6  -6 1473.58 67.4808   1
   2   6  -6 111.771 19.0482   3
  -2  -6  -6 99.0866 10.5609   2
   2  -6   6 72.2049 9.42968   3
  -2  -6  -6 100.595 9.53375   1
  -2   6   6 91.0225 14.2772   3
   2   6  -6 92.7720 10.2170   1
  -2  -6  -6 95.0787 17.0383   3
  -2   6   6 97.9763 11.3400   1
   2  -6   6 93.3118 10.5230   1
   2   6  -6 81.8706 12.9136   3
  -2  -6   6 90.5286 10.8175   1
   2   6   6 92.0413 8.83686   1
  -2   6  -6 87.9045 10.8698   3
  -2  -6   6 77.0884 17.3990   3
   2  -6  -6 87.1420 9.87134   1
  -2   6  -6 104.865 11.1675   1
   2  -6  -6 96.3092 12.4443   3
   2   6   6 90.2912 13.9366   3
   2   6   6 80.1229 9.06318   2
  -3  -6  -6 115.372 24.4150   3
   3  -6   6 134.823 13.9454   1
  -3   6   6 132.940 16.7178   3
  -3   6   6 119.129 14.6417   1
   3   6  -6 129.822 16.4263   3
   3   6  -6 131.585 9.54337   2
  -3  -6  -6 127.346 13.3953   1
   3  -6   6 108.603 12.5963   3
  -3  -6  -6 132.661 14.4966   2
   3   6  -6 128.904 13.3389   1
   3   6  -6 133.109 24.1407   3
   3   6   6 125.737 19.2061   3
   3   6   6 134.190 12.3351   2
   3   6   6 154.710 12.7051   1
  -3   6  -6 162.792 15.2972   3
   3   6   6 119.748 13.3968   1
  -3   6  -6 125.868 14.5022   1
  -3  -6   6 127.312 18.2975   1
   3   6   6 158.590 18.0646   3
  -4   6   6 23.8007 9.13911   1
   4   6  -6 33.5660 6.45027   2
  -4  -6  -6 20.9507 8.36638   1
  -4   6   6 40.8003 12.0396   3
   4   6  -6 39.7293 9.41534   1
  -4  -6  -6 44.9195 16.9148   3
   4   6  -6 31.0596 14.3181   3
   4   6  -6 37.1538 10.4077   1
   4  -6   6 24.9794 8.01174   3
   4   6   6 17.3195 6.63552   1
  -4   6  -6 42.8351 10.5939   1
   4   6   6 50.4564 11.7404   3
   4   6   6 23.8382 7.47667   1
  -4  -6   6 31.1744 10.2280   1
   4   6   6 31.4425 11.0181   3
   4   6   6 22.8307 7.41919   2
  -4   6  -6 31.2485 8.58472   3
   4  -6  -6 21.6218 8.19867   3
  -5   6   6 364.348 33.4733   3
   5   6  -6 337.287 26.4802   2
   5  -6   6 304.655 27.3140   3
   5   6  -6 389.570 43.5974   3
   5   6  -6 347.574 28.5848   1
  -5   6   6 350.037 31.7689   1
  -5  -6   6 342.671 30.5230   3
   5   6   6 299.678 27.5012   2
  -5   6  -6 322.930 27.7693   3
  -5   6  -6 350.142 30.9626   1
   5   6   6 361.236 27.0278   1
   5   6   6 295.345 27.7108   1
   5   6   6 381.873 38.1877   3
  -6   6   6 13.3717 11.2115   3
   6   6  -6 6.37195 7.82163   2
   6   6  -6 32.1723 19.0140   3
  -6   6   6 28.9173 11.9021   1
   6   6  -6 25.3291 10.5412   1
   6   6   6 24.0743 14.6933   3
  -6  -6   6 34.1578 10.5322   3
  -6   6  -6 10.6015 7.80094   3
   6   6   6 16.3652 7.81005   1
  -6   6  -6 24.4789 9.91788   1
   7   6  -6 21.1942 11.6953   1
  -7   6   6 15.6691 11.4260   3
  -7   6   6 -13.396 12.3434   1
   7   6  -6 2.30452 16.8356   3
  -7   6  -6 11.0323 10.6467   3
   7   6   6 29.7605 13.1915   1
   7   6   6 14.1379 15.1704   3
  -7   6  -6 27.2879 12.0892   1
   8   6  -6 19.3743 12.5663   1
  -8   6   6 37.6668 15.6750   3
   8   6   6 -33.805 15.5764   3
  -8   6  -6 21.4571 13.9868   3
   8   6   6 -5.4036 9.38346   1
   0   7  -6 139.038 12.9174   1
   0  -7  -6 155.672 11.9399   1
   0   7   6 154.497 15.8378   3
   0  -7  -6 138.726 14.8629   3
   0  -7   6 140.292 12.8664   1
   0  -7  -6 146.718 11.8556   2
   0  -7   6 155.809 17.2421   3
   0   7   6 139.611 11.5852   1
   0   7  -6 151.147 14.5731   3
   1   7  -6 126.416 14.6186   3
  -1   7   6 98.5239 15.0611   3
   1  -7   6 87.3601 11.5387   3
  -1  -7  -6 111.876 9.72232   1
   1  -7   6 95.1554 10.8425   1
  -1   7   6 106.622 10.8938   1
  -1  -7  -6 121.068 17.3868   3
   1   7  -6 104.386 10.9739   1
  -1  -7  -6 99.9589 9.31170   2
   1   7   6 105.372 12.6833   3
  -1  -7   6 92.2996 10.5543   1
   1  -7  -6 103.642 10.0061   1
  -1  -7   6 76.4912 16.7394   3
  -1   7  -6 106.111 11.8221   3
   1   7   6 94.1155 9.08844   1
  -1   7  -6 102.281 11.1919   1
   1  -7  -6 96.2140 12.0965   3
  -2  -7  -6 575.298 46.5095   3
   2   7  -6 698.794 47.4057   3
   2   7  -6 644.130 42.1676   3
  -2  -7  -6 633.649 37.5037   2
  -2   7   6 629.783 39.1760   1
  -2  -7  -6 649.196 36.2949   1
   2   7  -6 648.360 38.1530   1
   2  -7   6 626.895 37.7275   3
  -2   7   6 655.024 43.5182   3
   2   7   6 686.423 35.6728   1
  -2   7  -6 726.622 40.2796   1
  -2   7  -6 736.674 41.0340   3
  -2  -7   6 630.039 52.6732   3
   2   7   6 700.856 42.3571   3
   2   7   6 692.647 34.5808   2
   2  -7  -6 724.418 38.3352   1
  -2  -7   6 691.217 39.9352   1
   2  -7  -6 656.076 41.3530   3
  -3  -7  -6 39.9349 8.88359   2
  -3  -7  -6 67.2123 10.6864   1
   3   7  -6 60.6860 12.8934   3
   3   7  -6 58.4589 16.8938   3
  -3  -7  -6 50.1858 16.3138   3
   3  -7   6 67.5299 11.5809   1
  -3   7   6 51.6334 11.6352   3
   3  -7   6 50.5823 9.50170   3
   3   7  -6 64.7322 10.9810   1
  -3   7   6 71.4003 13.0655   1
   3   7   6 60.8449 10.7269   1
  -3   7  -6 45.9531 10.5453   3
   3   7   6 69.2561 14.1152   3
  -3  -7   6 72.3235 19.8286   3
   3  -7  -6 56.0259 11.8989   3
   3   7   6 49.4574 10.9178   3
   3   7   6 55.3381 8.26315   2
  -3  -7   6 65.0335 11.2216   1
   3  -7  -6 59.2618 11.0906   1
  -3   7  -6 62.3701 11.4813   1
   4   7  -6 264.726 22.5746   1
   4  -7   6 230.716 21.9116   3
  -4  -7  -6 247.025 22.6588   1
  -4   7   6 236.521 24.0138   1
   4   7  -6 296.969 34.6997   3
  -4   7   6 276.185 27.8465   3
   4   7  -6 263.430 17.3334   2
   4   7   6 259.470 20.1737   2
  -4   7  -6 246.748 23.7921   1
   4   7   6 274.717 28.5565   3
   4   7   6 257.797 23.2334   1
  -4   7  -6 260.010 23.4844   3
   4   7   6 240.334 19.9240   1
   5   7  -6 38.6741 9.01544   2
  -5   7   6 30.4175 11.7581   1
   5   7  -6 31.4971 18.3770   3
   5   7  -6 45.1398 14.0414   1
  -5   7   6 51.7692 14.9876   3
   5  -7   6 47.7330 10.6902   3
   5   7   6 62.3943 16.2589   1
   5   7   6 38.3210 9.74364   2
   5   7   6 50.3745 10.8325   1
  -5   7  -6 35.6036 11.0270   1
  -5   7  -6 50.5508 12.0773   3
   6   7  -6 108.555 18.4892   1
   6   7  -6 117.959 32.4532   3
  -6   7   6 97.3934 21.1005   3
   6   7  -6 102.706 16.1108   2
  -6   7   6 101.346 20.9839   1
   6   7   6 125.939 20.6846   2
   6   7   6 125.572 27.1972   3
  -6   7  -6 101.667 18.0071   3
  -6   7  -6 92.0779 20.2131   1
   7   7  -6 3.15964 22.0660   3
   7   7  -6 43.2979 13.1478   1
  -7   7   6 42.0766 15.4380   1
  -7   7   6 25.8497 13.5924   3
   7   7   6 40.5443 12.0559   1
  -7   7  -6 29.1506 11.8410   3
   7   7   6 50.3158 20.5617   3
  -7   7  -6 51.3136 16.4000   1
  -8   7   6 12.3817 14.0867   3
   8   7   6 3.30545 17.4405   3
  -8   7  -6 41.2029 15.3827   3
   0   8  -6 4.63027 3.94480   1
   0   8  -6 8.64366 4.16170   3
   0  -8  -6 15.1239 7.46125   3
   0  -8   6 1.51760 3.88905   3
   0  -8  -6 8.81754 4.11016   2
   0  -8  -6 6.52838 3.95943   1
   0   8   6 2.28500 4.35328   3
   0   8   6 11.1099 4.50800   1
   0  -8   6 6.73419 3.89975   1
  -1  -8  -6 495.138 28.4087   2
  -1  -8  -6 464.918 37.1449   3
  -1   8   6 520.798 36.1271   3
   1   8  -6 516.052 35.1043   3
   1  -8   6 484.518 33.3433   3
   1   8  -6 498.515 31.0676   1
  -1   8   6 506.664 30.7757   1
  -1  -8  -6 505.606 28.9622   1
  -1   8  -6 404.667 29.9019   1
  -1  -8   6 509.604 31.3789   1
   1   8   6 515.536 28.7642   1
  -1  -8   6 504.319 23.7244   2
  -1  -8   6 494.261 41.1606   3
  -1   8  -6 539.429 33.3586   3
   1   8   6 558.766 35.0991   3
   1  -8  -6 520.043 29.8713   1
   2   8  -6 1185.79 60.3138   1
  -2   8   6 1182.99 62.1240   1
   2  -8   6 1108.37 60.0648   1
   2   8  -6 1223.71 69.4613   3
  -2  -8  -6 1106.28 57.7423   1
   2  -8   6 1084.87 60.0548   3
  -2   8   6 1163.24 67.1547   3
  -2  -8  -6 1211.24 59.2246   2
   2   8  -6 1192.87 65.1102   3
  -2  -8  -6 1114.30 72.4155   3
   2   8   6 1113.48 55.2491   2
  -2   8  -6 1182.52 63.1571   3
  -2  -8   6 1098.68 60.9624   1
  -2  -8   6 999.921 75.1066   3
  -2   8  -6 1126.95 61.2603   1
   2  -8  -6 1014.81 62.2324   3
   2  -8  -6 1165.10 59.1484   1
   2   8   6 1091.58 56.7023   1
   2   8   6 1205.61 64.7564   3
   3   8  -6 222.739 26.9236   3
   3   8  -6 229.083 19.1067   1
  -3  -8  -6 227.659 18.7185   2
  -3   8   6 220.754 20.7880   1
  -3  -8  -6 194.554 17.5222   1
  -3   8   6 174.109 21.1573   3
   3  -8   6 189.262 18.1209   3
   3   8   6 188.619 14.0242   2
  -3   8  -6 169.964 19.1181   3
   3   8   6 193.987 16.1118   1
  -3  -8   6 181.128 18.8076   1
   3  -8  -6 213.784 21.9338   3
   3  -8  -6 199.574 17.9837   1
  -3   8  -6 170.775 18.6387   1
   3   8   6 238.492 24.1783   3
  -4  -8  -6 290.075 25.5999   1
   4  -8   6 269.099 24.1276   3
   4   8  -6 281.640 15.1560   2
   4   8  -6 315.732 24.9545   1
  -4   8   6 287.169 29.8981   3
  -4   8   6 294.207 27.5803   1
  -4   8  -6 345.746 28.2246   3
   4   8   6 290.263 20.9547   2
   4   8   6 302.016 30.5988   3
   4   8   6 316.346 26.4035   1
   4   8   6 354.942 23.8231   1
   5   8  -6 60.0149 13.5401   1
  -5   8   6 66.6078 14.8259   1
  -5   8   6 92.6219 20.3481   3
   5  -8   6 89.2123 18.7575   3
   5   8  -6 65.2123 20.8642   3
   5   8   6 77.5547 19.7137   3
  -5   8  -6 61.1497 14.7726   3
   5   8   6 85.0681 12.8676   2
   5   8   6 68.5164 11.8434   1
  -5   8  -6 71.2462 15.6681   1
  -6   8   6 165.325 26.2309   1
   6   8  -6 167.507 17.4744   2
   6   8  -6 158.319 33.9015   3
  -6   8   6 158.601 26.3044   3
   6   8  -6 124.853 19.6881   1
  -6   8  -6 129.036 23.7115   1
   6   8   6 121.289 26.8626   3
  -6   8  -6 131.203 21.6245   3
   6   8   6 145.446 19.7584   1
   6   8   6 128.669 20.1034   2
  -7   8   6 21.4890 11.5534   1
   7   8  -6 11.7091 15.4751   3
   7   8  -6 50.7641 22.2920   1
  -7   8   6 29.9293 13.6561   3
  -7   8  -6 14.4416 12.0842   3
   7   8   6 32.3975 18.0513   3
   7   8   6 34.1102 12.6531   1
  -7   8  -6 23.8066 14.1998   1
  -8   8   6 53.7731 22.4236   3
   8   8   6 58.0896 17.1206   1
  -8   8  -6 47.1871 18.2704   3
   0   9   6 325.196 22.0932   1
   0   9  -6 352.552 25.9554   3
   0  -9   6 305.960 22.9632   1
   0  -9  -6 326.146 21.7847   1
   0  -9  -6 322.850 27.1406   3
   0  -9  -6 326.231 21.2840   2
   0   9   6 315.125 27.1744   3
   0   9  -6 327.484 23.9531   1
   1   9  -6 304.156 24.9796   3
   1  -9   6 296.332 21.9199   1
   1  -9   6 279.167 24.8074   3
  -1  -9  -6 289.007 28.0193   3
  -1  -9  -6 291.282 18.9114   2
  -1  -9  -6 266.253 19.4173   1
  -1   9   6 256.866 20.4443   1
  -1   9   6 272.865 25.3095   3
   1   9  -6 286.014 21.6485   1
  -1   9  -6 269.594 21.3396   1
  -1  -9   6 260.602 13.3356   2
   1  -9  -6 249.705 22.9463   3
  -1   9  -6 257.426 22.4416   3
  -1  -9   6 261.904 14.4082   2
   1  -9  -6 254.396 19.5897   1
   1   9   6 275.533 19.3457   1
  -1  -9   6 265.659 21.2350   1
  -1  -9   6 218.164 32.2840   3
   1   9   6 246.902 23.5301   3
  -2  -9  -6 352.207 23.5735   2
   2  -9   6 322.553 25.6427   3
   2   9  -6 340.053 24.7343   1
   2   9  -6 368.284 31.2868   3
  -2   9   6 315.930 29.5720   3
  -2   9   6 315.254 25.3949   1
  -2  -9  -6 328.379 22.8776   1
  -2   9  -6 318.644 27.0099   3
   2  -9  -6 291.969 26.3625   3
  -2  -9   6 331.820 25.7254   1
  -2   9  -6 325.518 25.7519   1
   2   9   6 328.610 22.3387   1
   2   9   6 359.449 28.7433   3
   2  -9  -6 355.186 24.3116   1
  -3  -9  -6 297.227 22.9716   1
  -3  -9  -6 310.065 22.8585   2
  -3   9   6 298.811 25.9307   1
   3  -9   6 285.121 23.7297   3
   3   9  -6 270.471 30.9072   3
  -3   9   6 298.057 28.7999   3
   3   9  -6 319.439 24.1631   1
  -3   9  -6 251.783 24.7703   3
  -3   9  -6 274.748 25.2098   1
   3   9   6 323.804 28.5491   3
   3   9   6 311.109 21.4730   1
   3   9   6 264.358 18.1429   2
   4  -9   6 21.2218 8.79333   3
  -4   9   6 31.4377 12.0907   3
   4   9  -6 33.5626 12.8105   3
   4   9  -6 20.2595 7.80996   1
  -4  -9  -6 22.9245 8.86413   1
  -4   9   6 32.4911 10.3391   1
   4   9   6 26.5018 6.11099   2
  -4   9  -6 23.0656 8.89143   1
  -4   9  -6 25.4810 10.1135   3
   4   9   6 24.0956 10.2751   3
   4   9   6 28.5047 10.0198   1
   4   9   6 14.5436 5.87024   1
  -5   9   6 61.1374 15.0127   1
   5   9  -6 40.4232 4.70827   2
  -5   9   6 30.5678 11.6582   3
   5   9  -6 49.2457 11.7530   1
   5   9  -6 38.2657 18.5212   3
   5   9   6 43.7186 15.9579   3
  -5   9  -6 45.4605 13.3955   1
  -5   9  -6 37.2072 12.0052   3
   5   9   6 44.6450 11.0459   1
   5   9   6 25.1308 7.29798   2
  -6   9   6 -8.4313 6.43322   1
   6   9  -6 -1.3465 4.99007   2
  -6   9   6 1.71109 10.3881   3
   6   9  -6 12.9186 8.39331   1
   6   9  -6 -5.8785 14.0133   3
   6   9   6 -16.117 6.49632   2
  -6   9  -6 -0.4275 9.70751   3
   6   9   6 -3.6184 5.89370   1
   6   9   6 2.65128 10.3322   3
  -6   9  -6 3.02737 7.72488   1
   7   9  -6 76.6081 28.2819   3
  -7   9   6 86.4092 20.8677   1
  -7   9   6 72.0708 30.3772   3
   7   9  -6 105.159 20.0819   1
  -7   9  -6 78.3231 22.9042   1
   7   9   6 89.5093 25.8493   3
  -7   9  -6 116.617 21.7551   3
   7   9   6 118.356 20.0765   1
   0  10   6 139.155 17.7162   3
   0  10   6 138.613 13.5498   1
   0 -10   6 125.340 22.0504   3
   0 -10  -6 125.206 12.5321   2
   0 -10   6 120.085 14.6431   1
   0  10  -6 153.979 17.4444   3
   0 -10  -6 156.821 14.2075   1
   0  10  -6 127.861 15.0203   1
  -1 -10  -6 22.4018 6.51996   1
   1  10  -6 32.2995 8.64351   1
  -1  10   6 17.6187 6.00565   1
   1 -10   6 20.7882 8.77987   3
  -1 -10  -6 23.0205 5.92556   2
  -1  10   6 12.5682 8.09256   3
   1  10  -6 21.4431 8.79865   3
  -1 -10   6 25.3568 3.92094   2
  -1  10  -6 10.5525 5.83820   1
   1 -10  -6 35.1405 8.12732   1
   1  10   6 22.1144 6.23868   1
  -1 -10   6 28.3512 3.12673   2
  -1  10  -6 24.5952 8.36335   3
   1  10   6 30.6799 10.3887   3
   2  10  -6 102.322 18.3880   3
   2 -10   6 107.662 17.1193   3
  -2 -10  -6 110.533 12.2176   2
  -2  10   6 94.5502 15.2526   1
   2  10  -6 103.483 14.9973   1
  -2 -10  -6 105.919 12.6489   1
  -2  10   6 123.511 20.6329   3
  -2  10  -6 83.4969 15.9103   3
   2 -10  -6 107.332 14.5684   1
   2  10   6 104.583 17.8852   3
  -2  10  -6 130.396 14.9101   1
   2  10   6 109.003 12.1345   1
  -3 -10  -6 213.988 21.1499   1
  -3  10   6 257.796 24.8790   1
   3  10  -6 251.481 22.0607   1
   3 -10   6 219.409 22.1832   3
   3  10  -6 221.135 28.0771   3
  -3  10   6 234.316 26.5321   3
  -3 -10  -6 253.508 20.7174   2
  -3  10  -6 301.695 26.0227   1
  -3  10  -6 264.310 26.3543   3
   3  10   6 266.560 20.3329   1
   3  10   6 307.853 29.2779   3
   4  10  -6 76.0405 13.9427   1
   4  10  -6 76.9223 22.0479   3
  -4  10   6 47.6136 13.6369   1
  -4  10   6 55.6096 14.4519   3
  -4 -10  -6 67.2498 13.4973   1
   4  10   6 77.0667 14.8676   1
   4  10   6 69.8967 16.5017   3
  -4  10  -6 74.6658 16.1952   1
  -4  10  -6 82.5602 16.6989   3
   4  10   6 64.7708 12.2289   1
   4  10   6 74.1652 8.99678   2
   5  10  -6 41.0987 18.5119   3
   5  10  -6 19.3393 9.00643   1
  -5  10   6 2.69895 7.83111   1
  -5  10   6 11.1356 9.02561   3
  -5  10  -6 5.06755 8.59064   3
   5  10   6 17.9931 7.92739   1
   5  10   6 0.27512 11.3664   3
   5  10   6 11.2951 5.22965   2
  -5  10  -6 5.05070 8.71163   1
  -6  10   6 -8.9726 10.7638   3
  -6  10   6 5.31873 9.52466   1
   6  10  -6 -1.4913 8.23085   1
   6  10  -6 1.04935 13.8929   3
   6  10   6 -0.4159 8.32881   1
  -6  10  -6 -2.3791 7.64671   1
  -6  10  -6 3.99664 9.52660   3
   6  10   6 -10.619 11.9350   3
  -7  10   6 20.7891 17.1817   3
   7  10  -6 18.0578 11.4377   1
  -7  10  -6 15.9035 14.9960   3
   7  10   6 25.6021 22.1550   3
   7  10   6 18.0317 10.6662   1
   0 -11  -6 677.196 37.9661   2
   0 -11  -6 655.964 39.0951   1
   0  11   6 682.522 47.6882   3
   0  11  -6 634.228 41.2751   1
   0  11  -6 708.480 45.6610   3
   0  11   6 669.696 39.5929   1
  -1  11   6 47.4767 13.7883   3
  -1 -11  -6 33.8959 7.93937   1
  -1  11   6 49.0357 9.97672   1
   1  11  -6 36.2563 11.7024   3
   1  11  -6 61.2898 11.3651   1
  -1 -11  -6 49.1425 8.50914   2
  -1 -11   6 42.1879 4.11135   2
  -1 -11   6 40.8081 5.48522   2
   1  11   6 49.0155 12.4811   3
   1 -11  -6 54.3971 10.1803   1
  -1  11  -6 45.4230 11.6946   3
   1  11   6 35.0134 7.66190   1
  -1  11  -6 44.2463 10.3090   1
  -2  11   6 82.9071 13.7761   1
  -2 -11  -6 59.1469 11.3410   1
  -2  11   6 74.8994 19.5489   3
  -2 -11  -6 84.4859 11.9258   2
   2  11  -6 87.7735 14.0750   1
   2  11  -6 98.1304 21.6831   3
  -2  11  -6 53.4442 14.3562   1
   2  11   6 60.3987 10.5816   1
   2  11   6 43.1913 12.6089   3
  -2  11  -6 62.4311 14.0094   3
  -3 -11  -6 76.9134 13.6149   1
  -3  11   6 89.5924 17.4768   1
   3  11  -6 101.573 20.2441   3
  -3  11   6 99.5794 19.8251   3
  -3 -11  -6 116.551 13.4304   2
   3  11  -6 110.393 19.6974   1
  -3  11  -6 67.2602 14.4684   1
   3  11   6 131.308 14.2580   1
   3  11   6 105.891 19.2427   3
  -3  11  -6 110.607 19.7580   3
  -4  11   6 167.495 24.9120   1
   4  11  -6 188.341 20.1461   1
   4  11  -6 206.099 31.8575   3
  -4  11   6 150.735 25.9873   3
   4  11   6 207.655 25.9354   3
   4  11   6 201.112 19.2811   1
  -4  11  -6 149.644 23.6692   3
  -4  11  -6 145.088 22.7007   1
   4  11   6 163.475 13.5519   2
   5  11  -6 3.89701 7.92421   1
  -5  11   6 7.02654 8.23234   1
  -5  11   6 4.70866 10.1673   3
   5  11  -6 11.1161 14.7397   3
  -5  11  -6 -1.7382 9.25597   3
   5  11   6 -2.5007 9.97086   3
   5  11   6 -2.3205 4.09716   2
   5  11   6 4.68418 7.57924   1
  -5  11  -6 -0.9164 7.36208   1
   6  11  -6 22.7507 18.7017   3
  -6  11   6 56.0388 17.9009   1
  -6  11   6 64.8618 19.4822   3
   6  11  -6 44.2317 12.1942   1
  -6  11  -6 52.2825 16.2313   3
  -6  11  -6 51.0876 15.3906   1
   6  11   6 40.7663 12.0101   1
   6  11   6 18.9257 15.1130   3
  -7  11   6 6.08909 15.5741   3
   7  11  -6 -13.396 8.82999   1
   7  11   6 -20.329 8.47163   1
  -7  11  -6 -10.835 13.1575   3
   0  12  -6 125.150 20.0840   3
   0 -12  -6 104.770 14.7542   1
   0  12   6 109.703 15.3660   1
   0 -12  -6 119.336 12.4186   2
   0  12   6 119.694 21.0539   3
   1  12  -6 187.787 22.0278   3
   1  12  -6 157.464 28.0346   1
  -1 -12  -6 145.581 16.5385   1
  -1  12   6 185.443 18.8425   1
  -1  12   6 157.414 24.4749   3
   1 -12  -6 171.314 17.5888   2
  -1  12  -6 233.980 23.9234   3
  -1 -12   6 205.686 12.2885   2
   1  12   6 205.789 23.8558   3
  -1 -12   6 181.896 10.6338   2
   1  12   6 204.315 18.0183   1
  -1  12  -6 222.468 20.8423   1
   2  12  -6 47.1435 13.6527   3
   2  12  -6 58.8084 12.2279   1
  -2  12   6 48.3082 14.5622   3
  -2 -12  -6 38.6875 10.5931   1
  -2 -12  -6 48.7785 9.70848   2
  -2  12   6 33.9891 9.88443   1
   2  12   6 33.5749 7.91195   1
  -2  12  -6 50.1217 13.6034   3
   2  12   6 42.5347 13.3479   3
  -2  12  -6 46.6642 11.1114   1
  -3  12   6 15.8520 7.24432   1
   3  12  -6 31.4415 13.5288   3
  -3  12   6 22.5463 11.5578   3
   3  12  -6 22.9212 8.61395   1
  -3 -12  -6 19.9619 7.02547   2
   3  12   6 43.3524 13.1748   3
   3  12   6 26.4058 8.12248   1
  -3  12  -6 23.8597 9.04244   1
  -3  12  -6 29.7742 11.5324   3
   4  12  -6 317.016 36.2825   3
  -4  12   6 300.361 33.8057   3
   4  12  -6 265.107 26.2612   1
  -4  12   6 306.638 30.3236   1
   4  12   6 320.469 26.0499   1
   4  12   6 295.592 33.0173   3
  -4  12  -6 308.920 31.1383   1
  -4  12  -6 303.957 32.0822   3
   5  12  -6 287.542 26.4192   1
  -5  12   6 262.133 30.1759   1
  -5  12   6 296.136 35.5261   3
   5  12  -6 239.492 38.2178   3
   5  12   6 237.405 23.9895   1
  -5  12  -6 241.080 29.4001   1
  -5  12  -6 194.216 29.2923   3
   6  12  -6 91.9615 19.4444   1
  -6  12   6 107.489 25.9589   3
  -6  12   6 89.7084 25.4960   1
  -6  12  -6 123.364 25.2860   3
   6  12   6 127.057 19.3003   1
   6  12   6 115.937 23.9347   3
   0 -13   6 -6.6797 3.47758   2
   0  13  -6 5.92638 7.41978   3
   0 -13  -6 -6.6362 3.45428   2
   0  13   6 0.20077 7.24177   3
   0  13  -6 -2.6787 5.72981   1
   0  13   6 1.28239 5.41846   1
  -1  13   6 43.7406 14.0025   3
   1  13  -6 11.6994 9.36650   3
  -1 -13  -6 16.8969 6.58740   2
  -1  13   6 29.2852 8.80923   1
   1  13  -6 23.8677 8.67535   1
  -1  13  -6 21.4609 8.54207   1
   1  13   6 17.0250 10.4678   3
  -1  13  -6 27.8110 10.9481   3
   1 -13  -6 29.7027 9.14808   2
   1  13   6 31.1480 8.59989   1
   2  13  -6 37.2359 13.1053   3
   2  13  -6 37.7663 11.6615   1
  -2  13   6 20.1406 9.90568   1
  -2 -13  -6 34.3549 8.43422   2
  -2  13   6 24.5920 11.8838   3
  -2  13  -6 34.2672 12.8389   3
  -2  13  -6 26.8300 8.73625   1
   2  13   6 23.9416 11.2254   3
   2  13   6 35.2084 8.60702   1
   3  13  -6 108.764 21.8009   3
  -3 -13  -6 86.3194 13.2866   2
   3  13  -6 128.480 20.0728   1
  -3  13   6 96.7522 21.8781   3
  -3  13   6 96.8126 18.5940   1
  -3  13  -6 93.0268 19.2426   3
   3  13   6 124.759 21.8387   3
  -3  13  -6 97.3198 17.1432   1
   3  13   6 115.548 16.6035   1
   4  13  -6 2.11135 6.01823   1
  -4  13   6 -0.9793 9.78986   3
   4  13  -6 4.32596 12.5725   3
  -4  13   6 -2.0858 6.01035   1
   4  13   6 -2.5504 6.66278   1
  -4  13  -6 -0.2947 8.43194   1
  -4  13  -6 -1.5096 8.83450   3
   4  13   6 -0.5367 10.7004   3
  -5  13   6 104.519 24.2583   1
   5  13  -6 102.787 23.4186   3
   5  13  -6 106.186 18.0924   1
   5  13   6 84.5347 16.2077   1
  -5  13  -6 118.125 21.9167   1
  -5  13  -6 69.2857 19.8168   3
   5  13   6 99.6304 22.2185   3
  -6  13   6 13.9779 15.6703   3
   6  13  -6 -11.208 9.32659   1
  -6  13  -6 -8.4462 14.8535   3
   6  13   6 -6.4621 8.82542   1
   0  14  -6 15.7815 9.51591   3
   0  14  -6 8.94266 6.60355   1
   0 -14  -6 7.84279 6.53400   2
   0  14   6 11.0568 9.92364   3
   0 -14   6 4.65807 4.42735   2
   1  14  -6 52.9669 12.3245   1
   1  14  -6 41.0099 13.9554   3
  -1  14   6 48.8268 11.8729   1
  -1  14   6 64.5857 17.0912   3
  -1 -14  -6 52.6727 9.89611   2
   1 -14  -6 38.4387 9.91755   2
   1  14   6 40.3501 9.95828   1
  -1  14  -6 57.3725 16.4770   3
  -1  14  -6 31.7363 10.6968   1
   1  14   6 47.0643 15.0806   3
  -2  14   6 14.8947 10.5018   3
   2  14  -6 17.3575 10.1974   1
   2  14  -6 11.5011 10.3738   3
  -2  14   6 20.9792 9.90948   1
  -2 -14  -6 23.2682 8.05737   2
  -2  14  -6 -1.4300 7.82983   1
   2  14   6 23.3834 8.60675   1
   2  14   6 12.0310 8.37593   3
  -2  14  -6 10.7825 9.57205   3
   3  14  -6 34.4394 12.0756   1
  -3  14   6 42.9476 15.7382   3
  -3  14   6 22.1141 11.9110   1
   3  14  -6 39.9071 16.2270   3
  -3  14  -6 34.8558 12.7402   1
   3  14   6 53.9892 11.6360   1
  -3  14  -6 30.3422 14.3075   3
   3  14   6 57.2808 16.3249   3
  -4  14   6 82.9720 20.8846   1
  -4  14   6 53.3878 17.3004   3
   4  14  -6 84.7684 21.8000   3
   4  14  -6 73.6538 16.5853   1
   4  14   6 70.4627 18.2920   3
  -4  14  -6 80.5453 20.3764   3
   4  14   6 65.1524 14.1817   1
  -4  14  -6 88.8890 19.0404   1
  -5  14   6 42.8760 17.0507   1
  -5  14   6 19.5464 17.0203   3
  -5  14  -6 56.5425 18.0734   3
   5  14   6 14.0550 11.5349   1
   0 -15  -6 212.295 19.1549   2
   0  15   6 211.061 22.1245   1
   0  15   6 201.632 30.7662   3
   0  15  -6 181.875 22.5274   1
   0  15  -6 194.033 28.7753   3
  -1  15   6 15.5771 10.6521   3
  -1  15   6 -7.2979 6.88130   1
   1  15  -6 -0.3249 7.28870   3
  -1 -15  -6 -8.1443 5.21436   2
   1  15  -6 2.34137 6.64990   1
  -1  15  -6 7.71538 9.11334   3
   1 -15  -6 3.72071 6.35013   2
   1  15   6 -1.7583 5.45148   1
  -1  15  -6 3.48001 7.57293   1
   1  15   6 -2.9776 8.50035   3
   2  15  -6 17.7858 12.4453   3
  -2  15   6 26.4537 10.9151   1
  -2 -15  -6 -6.0432 6.11300   2
  -2  15   6 28.2216 12.7392   3
   2  15  -6 6.84173 8.84341   1
   2  15   6 13.1245 7.70418   1
  -2  15  -6 6.07501 9.55703   3
  -2  15  -6 22.1157 10.1442   1
   2 -15  -6 30.7670 11.1163   2
   2  15   6 4.42467 12.2152   3
   3  15  -6 -7.7782 10.4002   3
   3  15  -6 2.05866 8.28523   1
  -3  15   6 -10.288 6.14999   1
  -3  15  -6 -0.7872 7.65230   1
   3  15   6 -5.2956 7.97071   3
   3  15   6 -12.343 5.98787   1
  -3  15  -6 12.1047 11.9221   3
   4  15  -6 85.1777 17.3876   1
  -4  15   6 122.376 22.7933   1
  -4  15   6 115.000 26.4269   3
  -4  15  -6 102.192 22.7177   3
   4  15   6 96.2317 17.1212   1
   5  15  -6 -9.9632 10.0516   1
   5  15   6 -16.106 8.21471   1
   0  16   6 94.6051 16.8935   1
   0  16  -6 89.5310 18.4524   1
   0  16  -6 108.447 22.8884   3
   0  16   6 89.9583 20.9897   3
   0 -16  -6 103.180 14.7587   2
   1  16  -6 30.6271 11.2481   1
  -1  16   6 30.4107 15.1193   3
  -1  16   6 33.9453 11.7307   1
  -1 -16  -6 7.06632 6.06450   2
   1  16  -6 48.5663 15.6006   3
   1  16   6 24.3769 9.64907   1
   1  16   6 40.5108 14.2260   3
  -1  16  -6 56.0832 16.1955   3
   2  16  -6 18.9717 14.4011   3
   2  16  -6 23.7676 11.7202   1
  -2  16   6 42.9416 12.3855   1
  -2  16   6 29.9995 16.0590   3
  -2 -16  -6 6.56452 8.80673   2
  -2  16  -6 35.2049 14.6444   1
  -2  16  -6 12.7846 11.1802   3
   2  16   6 48.6160 11.2915   1
   2 -16  -6 24.5981 11.4112   2
   2  16   6 4.21644 12.1922   3
  -3  16   6 7.47969 13.0313   3
   3  16  -6 2.45956 8.62879   1
  -3  16   6 1.48859 10.0556   1
  -3  16  -6 -12.121 11.4099   3
   3  16   6 8.05759 7.63503   1
  -3  16  -6 -5.3219 9.47347   1
   4  16  -6 2.51813 9.62012   1
  -4  16  -6 12.6807 17.0776   3
   4  16   6 13.2312 9.71845   1
   0  17   6 -14.068 6.93871   1
   0  17  -6 4.28665 7.61524   1
   0  17  -6 -0.2229 11.9031   3
   0 -17  -6 -2.6425 8.13786   2
   1  17  -6 11.3934 13.8963   3
  -1 -17  -6 -15.052 9.40312   2
  -1  17   6 10.6172 10.5459   1
   1  17  -6 12.1666 8.76783   1
  -1  17  -6 38.7208 16.7609   3
   1  17   6 5.39011 8.60499   1
  -1  17  -6 29.2836 11.1320   1
   1 -17  -6 10.8353 9.47655   2
  -2  17   6 -18.976 8.08690   1
   2  17  -6 7.40586 9.07787   1
  -2  17  -6 40.3812 16.8555   3
   2 -17  -6 10.6440 11.3417   2
   2  17   6 7.27894 8.13503   1
  -3  17   6 0.33749 12.1859   1
   3  17  -6 8.11966 10.7370   1
  -3  17  -6 8.96712 13.6654   3
   3  17   6 25.1849 11.3981   1
   3 -17  -6 15.5196 14.7761   2
   0  18   6 5.46428 10.4052   1
  -1  18   6 22.3458 12.4286   1
   1 -18  -6 28.5207 13.2079   2
   1  18   6 19.1177 11.8038   1
   0   0  -7 1.87337 1.36135   3
   0   0   7 3.50675 1.11353   1
   0   0   7 3.76237 1.62300   3
   0   0  -7 3.60284 1.71329   2
   0   0   7 2.16702 1.42089   2
  -1   0   7 543.574 28.4880   1
  -1   0  -7 535.125 26.1694   1
   1   0  -7 547.049 29.6525   3
   1   0  -7 555.579 28.7823   1
  -1   0   7 532.001 29.5838   3
  -1   0  -7 509.534 30.1435   2
  -1   0  -7 562.224 27.0008   3
   1   0  -7 519.760 27.9377   1
   1   0   7 563.224 30.4079   2
   1   0   7 543.633 25.9600   1
   1   0   7 551.605 26.1276   3
   1   0   7 569.424 25.2974   3
  -2   0  -7 942.437 46.5660   3
   2   0   7 1008.41 47.7087   3
   2   0  -7 950.692 50.2329   1
   2   0  -7 984.783 52.2115   3
   2   0   7 1013.48 52.0122   3
   2   0   7 1018.33 48.0953   1
   2   0   7 965.882 52.8737   2
  -2   0   7 946.996 51.8239   3
  -2   0   7 1014.96 51.4748   1
  -2   0  -7 984.754 48.5371   1
  -2   0   7 972.418 50.8061   1
   2   0  -7 1001.22 51.0050   1
   3   0  -7 373.566 26.1665   1
  -3   0  -7 379.615 24.3261   1
   3   0  -7 345.375 26.5795   3
   3   0   7 386.924 29.6984   3
  -3   0   7 394.959 27.8497   3
   3   0   7 338.736 27.4014   2
   3   0   7 343.741 23.0752   1
  -3   0  -7 364.113 22.4953   3
   4   0   7 202.998 21.9370   2
   4   0  -7 233.967 20.7624   1
   4   0   7 187.224 17.9111   3
  -4   0  -7 220.484 18.8448   1
   4   0  -7 183.347 22.2069   1
   4   0  -7 191.229 20.9371   3
   4   0   7 206.909 18.0623   1
   4   0   7 161.843 25.5242   3
  -4   0   7 200.808 20.2021   3
  -4   0   7 218.724 20.4469   1
  -4   0  -7 189.411 16.6317   3
   5   0   7 3.86302 7.47873   2
  -5   0  -7 4.64156 5.61093   3
   5   0  -7 -0.5171 6.06930   1
  -5   0   7 21.6885 9.79177   3
   5   0   7 17.1976 11.3564   3
   5   0   7 -2.5883 5.26386   3
  -5   0   7 5.19291 4.98780   1
   5   0   7 0.86325 5.15193   1
   5   0   7 -8.1682 5.39375   1
  -5   0  -7 4.44116 5.44273   1
   6   0   7 240.158 39.0928   3
   6   0  -7 325.312 31.1918   1
  -6   0   7 304.283 30.6895   3
   6   0   7 284.111 29.4068   1
  -6   0   7 303.213 29.9151   1
  -6   0  -7 288.926 25.8607   3
   6   0   7 319.705 29.7439   3
  -6   0  -7 272.082 27.2464   1
   7   0   7 31.4899 21.1296   3
   7   0   7 37.4211 14.4703   1
  -7   0  -7 46.5559 14.4798   1
   7   0  -7 31.6613 12.7428   1
  -7   0   7 53.9396 15.6475   1
  -7   0  -7 38.3976 13.0006   3
  -7   0   7 41.5061 13.3867   3
  -8   0   7 144.757 26.2930   1
  -8   0  -7 165.475 27.8795   1
  -8   0  -7 154.115 24.4041   3
  -8   0   7 189.120 32.3320   3
   8   0  -7 162.073 26.6980   1
   8   0   7 208.216 31.6890   1
   8   0   7 165.835 38.5173   3
   8   0  -7 160.572 65.4518   3
   0   1   7 4.02436 1.21494   1
   0  -1   7 5.87548 2.09943   2
   0   1  -7 7.46346 1.89510   1
   0   1   7 4.67798 1.78668   2
   0  -1  -7 2.16111 1.87644   3
   0  -1   7 6.91925 1.89130   1
   0  -1  -7 3.90758 1.74655   2
   0   1   7 5.09151 2.14498   3
   0  -1  -7 5.62379 1.22319   1
   0   1  -7 5.07753 1.73862   3
   0   1  -7 2.53284 1.78316   2
   0  -1   7 5.24207 1.61090   3
   0  -1  -7 4.47444 1.27434   1
   1  -1   7 293.893 18.6849   2
  -1  -1  -7 293.308 16.2852   3
   1   1  -7 281.429 17.5730   3
   1   1  -7 272.949 16.0068   1
  -1   1   7 279.703 17.9605   3
  -1  -1  -7 295.862 18.3978   2
   1   1  -7 294.429 14.8442   2
  -1  -1  -7 271.110 13.7754   1
   1  -1   7 274.453 14.8279   1
  -1   1   7 282.387 16.5197   1
   1  -1  -7 249.661 17.3121   3
  -1   1  -7 246.499 17.8836   2
   1   1   7 265.294 13.5221   1
  -1  -1   7 278.346 16.5887   1
  -1  -1   7 253.735 16.9698   3
   1   1   7 269.994 14.9246   3
   1  -1  -7 257.354 16.0217   1
  -1   1  -7 242.289 14.5861   1
   1   1   7 269.615 17.4002   2
   1  -1  -7 248.928 15.9998   1
  -2   1   7 624.532 36.7627   1
   2   1  -7 658.916 38.4200   3
   2   1  -7 621.744 36.1373   1
   2  -1   7 639.809 34.7115   1
   2   1  -7 655.012 37.5742   1
   2  -1   7 671.790 33.7660   3
  -2  -1  -7 594.243 39.0523   3
  -2  -1  -7 618.149 38.3129   2
  -2   1   7 642.309 38.3472   3
   2  -1   7 681.967 40.0233   2
  -2  -1  -7 627.644 34.2545   1
   2   1   7 695.580 34.5621   1
   2  -1  -7 714.604 37.9064   1
   2  -1  -7 711.219 39.1903   3
  -2   1  -7 685.298 33.4579   3
  -2  -1   7 737.330 39.2733   3
   2   1   7 685.896 38.9812   2
   2  -1  -7 715.936 37.5043   1
  -2  -1   7 717.234 37.8586   1
   2   1   7 712.626 38.6080   3
   2   1   7 754.635 35.4735   3
  -2   1  -7 706.323 35.6651   1
   3  -1   7 336.655 21.7524   3
   3  -1   7 321.255 26.5379   2
   3  -1   7 342.343 22.0921   1
  -3  -1  -7 377.439 23.0716   1
   3   1  -7 349.205 26.1256   3
  -3   1   7 344.780 28.5890   3
  -3  -1  -7 346.938 21.2808   3
   3   1  -7 370.387 25.2344   1
   3  -1  -7 305.509 24.8111   3
   3   1   7 299.714 21.8680   3
   3   1   7 329.432 27.7461   3
  -3   1  -7 341.659 22.8871   1
   3  -1  -7 286.050 22.8014   1
   3   1   7 332.143 21.8762   1
  -3  -1   7 300.621 24.0477   1
   3   1   7 280.421 24.4661   2
  -3   1  -7 310.553 20.7325   3
  -4  -1  -7 380.745 26.1057   3
   4   1  -7 382.957 28.7848   1
   4  -1   7 377.402 26.7706   1
   4   1  -7 346.248 29.3600   1
  -4   1   7 342.606 29.3444   3
  -4  -1  -7 407.508 27.8114   1
  -4   1   7 345.797 28.4835   1
   4  -1   7 379.911 27.4175   3
  -4  -1   7 482.735 31.5637   1
   4   1   7 429.385 29.2128   1
   4   1   7 370.814 26.9272   1
   4   1   7 376.379 28.0488   3
  -4   1  -7 416.508 28.6983   1
   4  -1  -7 378.378 29.3197   1
   4   1   7 428.154 33.3310   2
   4   1   7 329.159 32.8044   3
  -4  -1   7 399.540 30.4880   3
   4  -1  -7 416.947 30.5011   1
   4  -1  -7 364.125 30.4457   3
  -4   1  -7 447.181 27.3299   3
  -5   1   7 24.2341 9.36821   1
   5  -1   7 27.8355 9.33746   3
  -5  -1  -7 32.2946 8.73224   1
   5  -1   7 29.3174 9.11238   1
  -5   1   7 28.1082 9.80015   3
  -5  -1  -7 37.7567 9.61084   3
   5   1  -7 32.6919 10.4140   1
  -5   1  -7 31.0877 9.91577   1
   5   1   7 53.5627 14.9008   2
   5  -1  -7 17.5598 9.13044   1
  -5   1  -7 23.7333 7.74828   3
   5   1   7 35.7621 9.66506   1
   5   1   7 22.4553 7.50261   1
   5   1   7 9.85597 10.0349   3
  -5  -1   7 35.0773 10.2465   3
  -5  -1   7 34.0660 10.0310   1
   5   1   7 28.6647 9.65178   3
   6  -1   7 103.449 17.6274   3
  -6  -1  -7 98.9177 17.6087   1
  -6   1   7 101.532 19.5163   1
   6  -1   7 95.2988 24.0043   3
  -6  -1  -7 97.2931 15.1516   3
  -6   1   7 92.4433 22.0643   3
   6  -1   7 82.9957 19.3832   1
   6   1  -7 118.237 19.8735   1
   6  -1  -7 80.2441 17.4111   1
   6   1   7 44.3157 20.1296   3
  -6  -1   7 51.8652 13.5140   1
  -6  -1   7 75.9166 16.2015   3
   6   1   7 85.0073 16.7403   1
  -6   1  -7 86.6653 15.1905   3
  -6   1  -7 84.0787 18.6132   1
  -7  -1  -7 53.3034 16.1103   1
  -7  -1  -7 46.9842 13.5691   3
  -7   1   7 44.8596 15.5762   1
   7   1  -7 59.6188 15.1039   1
   7  -1   7 29.0189 21.2169   3
   7  -1   7 42.8444 15.1821   1
   7   1  -7 60.2870 26.5550   3
  -7   1   7 55.3686 16.0220   3
  -7   1  -7 76.3545 18.1441   1
   7   1   7 64.4898 17.2419   1
  -7   1  -7 72.2349 14.7342   3
  -7  -1   7 59.0634 16.3406   3
   7   1   7 41.2466 21.3179   3
   7  -1  -7 28.9565 12.7157   1
   8   1  -7 26.3688 15.4204   1
  -8   1   7 14.9431 12.0082   3
   8  -1   7 -7.3391 19.5040   3
  -8  -1  -7 18.6168 9.77308   3
  -8   1   7 26.8634 13.7140   1
  -8  -1  -7 14.9799 13.9932   1
  -8   1  -7 10.5651 10.5923   3
   8  -1  -7 17.4406 11.7683   1
   8   1   7 14.5644 18.8532   3
   8   1   7 11.0094 12.9761   1
   0   2   7 54.0847 5.18429   2
   0  -2   7 50.8228 5.20592   2
   0   2  -7 46.6330 5.30665   2
   0   2   7 42.9246 5.58686   3
   0   2  -7 46.7799 4.47346   3
   0  -2   7 35.4883 6.49340   3
   0  -2   7 46.1480 4.88881   1
   0   2  -7 43.2459 6.53828   3
   0  -2  -7 45.5419 4.94171   2
   0  -2  -7 45.4609 3.34817   1
   0  -2  -7 48.0751 6.05419   3
   0   2  -7 53.9304 5.46670   1
  -1  -2  -7 389.740 21.9205   2
   1  -2   7 357.616 22.6369   2
   1   2  -7 373.404 17.5995   2
   1  -2   7 415.852 17.4434   3
   1  -2   7 382.142 19.6698   1
   1   2  -7 396.373 20.6333   1
  -1  -2  -7 387.000 21.4247   3
  -1   2   7 366.916 22.5381   3
   1   2  -7 380.443 21.9253   3
  -1   2   7 369.206 20.4763   1
   1   2  -7 327.268 26.3735   3
   1   2   7 349.048 19.8763   3
  -1  -2   7 345.730 20.3208   1
  -1   2  -7 307.177 18.9704   1
   1   2   7 337.511 20.3727   2
   1   2   7 324.346 17.1587   1
   1  -2  -7 330.512 21.6857   3
   1   2   7 342.323 17.6219   1
  -1  -2   7 337.420 20.9068   3
  -1   2  -7 312.143 17.9126   3
   1  -2  -7 324.504 19.5449   1
   2  -2   7 119.058 10.0542   1
  -2  -2  -7 100.701 11.3743   2
  -2   2   7 93.9600 10.4323   1
  -2  -2  -7 112.850 9.23598   1
  -2   2   7 108.419 11.9633   3
  -2  -2  -7 109.581 13.7320   3
   2   2  -7 119.976 11.9736   1
   2   2  -7 114.610 10.7933   1
   2  -2   7 104.641 8.66008   3
   2   2  -7 126.883 12.6975   3
   2   2   7 115.878 9.41889   1
   2  -2  -7 126.142 11.2489   1
   2   2   7 116.090 9.41744   1
  -2  -2   7 133.294 12.3218   3
  -2   2  -7 113.637 10.1887   1
   2   2   7 115.498 11.7252   2
  -2   2  -7 111.928 8.74352   3
   2  -2  -7 137.383 13.2030   3
  -2  -2   7 130.432 11.8817   1
   2   2   7 109.063 9.80807   3
   2   2   7 113.748 11.8022   3
  -3   2   7 377.754 27.4022   1
  -3   2   7 347.506 31.0141   3
   3   2  -7 368.046 25.6550   1
   3  -2   7 356.013 24.2177   1
   3   2  -7 308.317 25.8574   1
   3   2  -7 372.129 28.0252   3
   3  -2   7 370.755 23.9051   3
  -3  -2  -7 378.122 24.4686   1
   3   2   7 448.776 32.1187   3
  -3   2  -7 390.279 23.8574   3
   3   2   7 432.700 25.4265   1
   3   2   7 373.260 25.4974   3
   3   2   7 362.514 24.1243   1
  -3  -2   7 395.244 27.4323   1
  -3  -2   7 437.560 28.7140   3
  -3   2  -7 395.196 25.8021   1
   3  -2  -7 426.977 29.2142   3
   3   2   7 418.166 28.7793   2
   3  -2  -7 392.745 26.7266   1
   4  -2   7 25.2903 7.90058   1
   4  -2   7 19.9230 6.83348   3
  -4  -2  -7 33.8199 7.58676   3
  -4   2   7 40.1475 10.1596   1
  -4  -2  -7 19.5204 7.20172   1
   4   2  -7 38.1065 9.95637   1
  -4   2   7 36.1815 9.57203   3
   4   2  -7 20.2491 6.92981   1
   4   2  -7 28.6335 9.63555   3
   4   2   7 29.7670 7.93046   1
  -4   2  -7 26.5493 7.26515   1
  -4   2  -7 33.8620 7.38701   3
   4   2   7 37.8427 9.04661   1
   4   2   7 26.7396 7.70339   3
   4   2   7 21.9963 8.57134   2
   4  -2  -7 39.9751 10.1809   1
  -4  -2   7 30.8697 8.91901   3
   4   2   7 10.4530 9.43334   3
   4  -2  -7 22.4039 7.59214   1
  -5   2   7 268.493 26.6944   1
   5  -2   7 263.490 24.0058   3
  -5  -2  -7 287.029 24.7401   1
  -5  -2  -7 260.765 22.7638   3
  -5   2   7 306.907 28.5865   3
   5   2  -7 278.213 24.8974   1
   5  -2  -7 294.790 28.0304   1
  -5  -2   7 276.193 26.2996   3
   5   2   7 265.745 32.9173   3
  -5   2  -7 259.864 22.6636   3
   5   2   7 268.688 24.3148   1
   5   2   7 237.537 23.1439   1
  -5   2  -7 277.247 25.5775   1
   5   2   7 269.760 25.8596   3
   5   2   7 285.770 29.1925   2
   6   2  -7 66.0494 27.9600   3
  -6  -2  -7 101.091 17.1688   1
  -6   2   7 102.524 19.7394   1
   6   2  -7 102.568 19.0926   1
  -6  -2  -7 117.657 17.7621   3
  -6   2   7 121.036 21.3238   3
   6  -2   7 74.0307 15.6515   3
   6   2   7 100.974 18.1614   1
  -6   2  -7 80.5469 15.2598   3
   6   2   7 110.363 26.1780   3
  -6  -2   7 111.614 18.8837   3
  -6   2  -7 115.091 19.1529   1
   6  -2  -7 82.4965 18.6585   1
   7   2  -7 14.8383 19.9612   3
  -7   2   7 21.4788 12.3356   3
  -7   2   7 32.1500 13.8785   1
   7  -2   7 25.7170 10.7321   1
  -7  -2  -7 26.0752 10.8110   3
  -7  -2  -7 9.86498 10.0745   1
   7   2  -7 28.2487 11.8157   1
   7  -2   7 -15.344 14.0370   3
   7   2   7 9.51650 13.1598   3
  -7   2  -7 14.2651 10.1924   1
   7   2   7 4.38374 10.8450   1
   7  -2  -7 22.7137 12.7754   1
  -7  -2   7 5.99661 10.1922   3
  -7   2  -7 25.2875 10.8976   3
   8   2  -7 -5.7323 8.97344   1
   8  -2   7 -6.1741 11.7773   1
  -8   2   7 1.16664 11.0854   3
  -8  -2  -7 4.01695 9.29065   3
  -8   2   7 -8.1930 9.25952   1
   8  -2   7 -2.5320 23.2525   3
   8   2  -7 -29.012 18.1715   3
   8  -2  -7 -19.656 9.34961   1
  -8  -2   7 3.44419 10.4248   3
  -8   2  -7 2.91940 10.5189   3
  -8   2  -7 15.3608 10.9175   1
   8   2   7 11.1121 11.4422   1
   8   2   7 -24.696 17.8976   3
   0   3  -7 1875.10 84.6371   1
   0   3   7 1843.75 86.5700   3
   0  -3   7 1813.51 84.2050   2
   0   3   7 1808.72 82.0747   1
   0  -3   7 1883.03 84.5163   1
   0   3  -7 1889.75 86.4057   3
   0   3  -7 1932.78 84.3481   3
   0  -3  -7 1778.91 83.9779   2
   0   3   7 1850.59 84.5159   2
   0  -3  -7 1817.90 85.7051   3
   0  -3   7 1748.01 88.0401   3
   0  -3  -7 1869.88 81.7385   1
   1   3  -7 279.894 13.4480   2
   1  -3   7 311.809 15.3112   3
  -1  -3  -7 282.764 13.9620   1
  -1  -3  -7 309.504 19.1370   3
   1   3  -7 279.791 18.0124   3
  -1   3   7 308.064 19.8442   3
   1   3  -7 285.489 16.7858   1
   1   3  -7 275.688 22.7975   3
  -1   3   7 283.073 16.8161   1
  -1  -3  -7 268.981 17.1185   2
   1  -3   7 281.767 19.3292   2
  -1  -3   7 246.119 16.9470   3
   1   3   7 226.533 15.4643   2
   1  -3  -7 243.567 15.6026   1
   1   3   7 239.042 13.1958   1
  -1   3  -7 228.725 14.5523   3
  -1  -3   7 235.863 16.4554   1
   1   3   7 267.846 17.0350   3
   1  -3  -7 261.091 18.4480   3
  -1  -3   7 191.426 20.8094   3
  -1   3  -7 255.415 16.2090   1
   2   3  -7 55.2411 13.7987   3
   2   3  -7 64.3992 7.79524   1
  -2  -3  -7 68.6760 12.8108   3
  -2   3   7 52.1385 8.37916   1
   2  -3   7 55.6003 6.32600   3
  -2  -3  -7 62.0882 7.02249   1
   2  -3   7 59.2318 7.18009   1
  -2  -3  -7 52.8741 9.02137   2
   2   3  -7 63.6233 10.3971   3
  -2   3   7 67.0131 10.7795   3
   2   3   7 48.0587 8.60108   2
  -2  -3   7 73.3575 10.6007   3
   2  -3  -7 78.5035 10.0134   3
  -2  -3   7 59.2369 9.15044   1
   2   3   7 72.8110 6.89451   1
   2  -3  -7 55.7896 8.33124   1
   2   3   7 51.8234 6.43513   1
   2   3   7 67.1835 10.6484   3
  -2   3  -7 65.5122 7.81704   1
  -2   3  -7 64.4734 6.68778   3
   2   3   7 61.3207 7.72858   3
  -3  -3  -7 1395.21 82.6021   3
   3   3  -7 1375.54 74.3031   1
   3  -3   7 1346.05 70.2618   1
   3   3  -7 1510.83 72.6957   1
   3   3  -7 1435.40 88.8046   3
  -3   3   7 1410.84 75.8051   3
  -3   3   7 1551.72 75.2409   1
   3   3  -7 1430.07 75.8603   3
   3   3   7 1453.39 72.8258   3
  -3  -3   7 1457.46 74.6515   3
  -3  -3   7 1460.43 74.3184   1
   3  -3  -7 1391.13 75.2802   3
   3   3   7 1451.12 77.9420   3
   3   3   7 1304.50 69.9425   1
  -3   3  -7 1460.17 72.5196   1
   3   3   7 1410.64 73.9561   2
  -3   3  -7 1368.31 69.5690   3
   3   3   7 1435.07 69.9191   1
   3  -3  -7 1369.00 72.2394   1
   4   3  -7 1249.14 67.9033   3
  -4   3   7 1144.48 65.6241   3
  -4   3   7 1246.40 65.6262   1
   4   3  -7 1145.45 80.6637   3
   4   3  -7 1078.91 61.3440   1
   4  -3   7 1029.77 59.4350   1
  -4  -3  -7 1157.24 60.3550   1
   4   3  -7 1152.90 64.9377   1
   4  -3   7 1158.88 60.4884   3
   4   3   7 1141.18 64.8600   2
  -4  -3   7 1122.13 64.7225   1
  -4   3  -7 1140.88 62.7923   1
   4  -3  -7 1029.05 64.0618   3
   4   3   7 1063.72 60.0504   1
   4   3   7 1009.09 61.5237   3
  -4   3  -7 1082.63 59.3258   3
   4   3   7 1158.20 60.4328   1
   4  -3  -7 1057.53 61.6075   1
  -4  -3   7 1123.91 63.9664   3
   4   3   7 1128.05 70.2393   3
  -5   3   7 48.2939 14.0597   3
  -5  -3  -7 59.6142 12.2838   1
   5   3  -7 30.5683 16.8441   3
  -5   3   7 71.8278 15.0930   1
   5  -3   7 49.8146 11.1816   3
   5   3  -7 87.1068 14.7693   1
   5   3   7 33.9586 11.7422   3
   5   3   7 57.3963 12.5742   1
  -5   3  -7 55.5854 11.5852   3
   5   3   7 52.7156 11.3741   1
  -5   3  -7 66.7695 13.2305   1
   5  -3  -7 44.2757 12.5779   1
  -5  -3   7 50.1896 12.6488   3
   5   3   7 42.8608 13.5213   2
   5   3   7 60.9561 13.6160   3
   6   3  -7 265.164 26.2078   1
  -6   3   7 239.525 27.5457   1
  -6   3   7 291.645 30.2880   3
   6  -3   7 194.992 23.3227   3
   6   3  -7 306.838 51.0178   3
   6   3   7 275.252 41.2830   3
  -6  -3   7 268.472 27.8779   3
  -6   3  -7 277.399 27.5495   1
  -6   3  -7 233.572 24.0411   3
   6  -3  -7 283.119 30.3561   1
   6   3   7 279.410 26.1518   1
  -7   3   7 108.548 22.4879   1
   7   3  -7 127.502 32.3026   3
   7   3  -7 129.690 21.6227   1
  -7   3   7 106.136 21.2903   3
   7   3   7 99.2835 18.9694   1
  -7  -3   7 84.9470 19.0333   3
  -7   3  -7 106.663 18.4779   3
   7   3   7 98.2977 26.9943   3
   7  -3  -7 103.158 22.3474   1
  -7   3  -7 74.9770 18.2610   1
   8   3  -7 72.4092 18.8955   1
   8  -3   7 62.3119 29.2395   3
  -8   3   7 73.6302 20.6288   1
   8  -3   7 101.011 23.4410   1
   8   3  -7 74.7775 32.5025   3
   8   3   7 95.0222 20.0138   1
  -8   3  -7 134.475 24.2679   1
   8   3   7 86.6367 28.7655   3
  -8  -3   7 88.9338 21.1374   3
   8  -3  -7 102.018 23.2178   1
  -8   3  -7 83.1174 17.9893   3
   0  -4  -7 402.790 22.5586   2
   0  -4   7 400.580 26.9061   3
   0   4  -7 398.443 23.2624   1
   0  -4   7 421.274 23.4223   1
   0  -4   7 410.069 22.7532   2
   0  -4  -7 397.867 20.7983   1
   0  -4  -7 434.423 24.9817   3
   0   4   7 443.505 25.9269   3
   0   4   7 426.333 21.3202   1
   0   4  -7 407.938 24.4894   3
   1  -4   7 2027.33 92.0629   1
  -1   4   7 1908.82 91.5796   1
   1  -4   7 2037.91 90.9982   3
  -1   4   7 1963.00 96.0641   3
  -1  -4  -7 1944.05 95.1340   3
  -1  -4  -7 1879.32 88.4646   1
   1   4  -7 1947.13 93.7267   3
   1   4  -7 1985.01 91.8964   1
   1   4  -7 1936.56 99.5072   3
  -1  -4  -7 1912.99 91.7608   2
  -1   4  -7 1956.44 90.7509   3
   1  -4  -7 1986.04 90.6806   1
   1  -4  -7 2136.03 95.5099   3
   1   4   7 2055.28 88.3985   1
  -1  -4   7 1922.21 102.208   3
   1   4   7 2106.22 93.7792   3
  -1   4  -7 2086.88 92.2748   1
   1   4   7 1768.55 89.9211   2
  -1  -4   7 2028.13 92.5617   1
   2   4  -7 2592.34 132.105   3
  -2  -4  -7 2471.63 125.924   3
  -2  -4  -7 2465.46 119.450   2
   2  -4   7 2418.46 115.363   3
  -2   4   7 2465.81 122.283   3
  -2  -4  -7 2488.45 115.558   1
   2   4  -7 2617.09 118.223   1
   2  -4   7 2512.19 117.318   1
   2   4  -7 2375.12 120.689   3
  -2   4   7 2440.32 119.198   1
   2  -4  -7 2557.48 117.971   1
   2   4   7 2728.03 121.752   3
   2   4   7 2673.06 114.753   1
  -2  -4   7 2655.25 119.803   1
  -2  -4   7 2625.36 120.411   3
  -2   4  -7 2637.43 118.834   1
   2   4   7 2522.25 116.150   1
   2  -4  -7 2308.68 120.698   3
   2   4   7 2593.97 117.598   2
  -2   4  -7 2550.51 116.720   3
  -3   4   7 258.549 21.5707   1
   3  -4   7 266.751 19.2286   3
  -3   4   7 293.546 24.1731   3
   3  -4   7 253.876 19.4962   1
   3   4  -7 235.857 29.6166   3
   3   4  -7 250.303 22.8131   3
  -3  -4  -7 251.580 28.3764   3
   3   4  -7 316.888 21.6511   1
   3   4  -7 297.382 23.3732   1
   3   4   7 297.573 19.2560   1
  -3  -4   7 254.345 21.5771   1
   3   4   7 265.729 21.4178   3
   3  -4  -7 329.743 22.4378   1
  -3  -4   7 292.039 22.6605   3
   3  -4  -7 249.627 22.6940   3
  -3   4  -7 256.641 19.4201   3
  -3   4  -7 265.122 20.8491   1
   3   4   7 299.145 21.9009   2
   3   4   7 264.225 19.8076   1
   4  -4   7 224.376 19.5025   3
   4   4  -7 236.037 22.5104   1
  -4   4   7 225.772 22.6969   3
   4  -4   7 227.766 19.3575   1
   4   4  -7 201.661 22.6456   3
  -4   4   7 249.487 22.9334   1
   4   4  -7 230.152 20.2774   1
   4   4  -7 208.091 34.5633   3
   4   4   7 229.180 21.3364   3
   4   4   7 248.349 26.1330   3
   4  -4  -7 233.057 21.2681   1
   4   4   7 205.894 20.7047   2
  -4  -4   7 246.693 23.5968   1
   4  -4  -7 235.954 23.3097   3
  -4   4  -7 268.245 20.8113   3
   4   4   7 244.690 19.5378   1
   4   4   7 231.871 20.2375   1
  -4   4  -7 206.154 20.3477   1
  -4  -4   7 228.368 21.9966   3
   5  -4   7 47.1843 11.0482   3
   5   4  -7 10.5964 7.28399   1
   5   4  -7 20.3204 13.4624   3
  -5   4   7 21.1688 9.56437   3
  -5   4   7 42.9446 12.2858   1
  -5   4  -7 16.3106 6.26473   3
   5   4   7 15.1302 8.65671   3
   5   4   7 31.0529 10.7722   2
   5   4   7 20.0241 11.9891   3
  -5  -4   7 26.5131 9.78481   3
   5   4   7 17.2852 7.68578   1
   5   4   7 23.5618 8.38007   1
  -5   4  -7 28.5921 9.39056   1
  -6   4   7 130.497 22.7202   1
   6   4  -7 117.987 33.9209   3
   6  -4   7 155.148 19.9232   3
  -6   4   7 164.965 25.5896   3
   6   4  -7 157.135 22.6667   1
  -6  -4   7 146.155 22.2381   3
   6  -4  -7 157.963 26.2518   1
   6   4   7 142.360 20.6837   1
   6   4   7 133.909 27.5081   3
  -6   4  -7 131.049 22.8804   1
  -6   4  -7 168.268 19.1341   3
   7   4  -7 30.5725 23.5413   3
  -7   4   7 65.1466 17.2687   1
   7   4  -7 48.2516 14.4826   1
  -7   4   7 51.8164 15.8027   3
  -7   4  -7 39.3062 15.4495   1
  -7   4  -7 75.9428 15.9870   3
   7   4   7 34.9744 11.8909   1
  -7  -4   7 41.3569 13.7038   3
   7   4   7 32.7835 17.5249   3
   7  -4  -7 41.9609 17.7650   1
  -8   4   7 196.527 32.8802   1
  -8   4   7 130.373 29.6987   3
   8  -4   7 185.780 31.4705   1
   8   4  -7 176.248 41.4334   3
   8   4  -7 159.435 26.2754   1
   8   4   7 139.368 33.5730   3
   8   4   7 144.645 23.3997   1
  -8  -4   7 154.457 28.2103   3
  -8   4  -7 173.328 29.7253   1
   8  -4  -7 124.515 26.3154   1
  -8   4  -7 150.090 24.3164   3
   0   5   7 73.5624 6.74770   1
   0   5  -7 82.4663 9.12917   3
   0  -5   7 73.3691 8.20747   1
   0  -5   7 61.8555 7.14745   2
   0   5  -7 83.4152 8.68455   1
   0  -5  -7 68.9348 6.49576   1
   0  -5   7 63.3878 11.4161   3
   0  -5  -7 73.4055 9.32809   3
   0   5   7 77.3014 9.86479   3
   0  -5  -7 60.8071 6.75125   2
  -1   5   7 1670.40 77.4592   1
   1  -5   7 1658.79 78.0572   1
   1  -5   7 1630.24 77.5896   3
   1   5  -7 1635.74 84.4733   3
   1   5  -7 1626.01 79.6351   3
   1   5  -7 1730.28 78.0470   1
  -1  -5  -7 1603.29 74.2802   1
  -1  -5  -7 1683.85 82.2600   3
  -1   5   7 1666.87 82.2963   3
  -1  -5  -7 1700.72 77.1061   2
   1  -5  -7 1450.02 79.3919   3
  -1   5  -7 1603.63 77.0652   3
   1   5   7 1544.93 73.9631   1
   1   5   7 1770.96 80.5312   3
  -1  -5   7 1469.28 87.1795   3
  -1  -5   7 1604.77 77.9938   1
   1   5   7 1636.42 75.7235   2
   1  -5  -7 1613.57 75.8951   1
  -1   5  -7 1576.92 77.5464   1
   2   5  -7 175.337 20.9855   3
  -2  -5  -7 149.507 12.1642   1
   2  -5   7 169.211 13.9456   1
   2   5  -7 171.617 16.3860   3
  -2   5   7 178.463 17.5147   3
   2   5  -7 150.419 13.5556   1
  -2  -5  -7 154.216 19.1113   3
   2  -5   7 164.672 14.2576   3
  -2   5   7 172.376 14.9337   1
  -2  -5  -7 168.870 14.9412   2
   2  -5  -7 164.557 13.7074   1
  -2   5  -7 162.374 13.8521   3
  -2  -5   7 171.197 14.8697   1
   2  -5  -7 159.888 15.9291   3
  -2   5  -7 144.445 13.5963   1
   2   5   7 174.398 16.6114   3
   2   5   7 172.537 12.8547   2
  -2  -5   7 142.680 23.8392   3
   2   5   7 175.407 11.9032   1
   3   5  -7 71.3029 17.3086   3
   3  -5   7 71.7120 10.7398   1
   3   5  -7 95.9836 16.6411   3
  -3   5   7 89.2976 13.7816   1
   3  -5   7 86.9974 9.95647   3
  -3  -5  -7 77.8431 10.9800   1
  -3  -5  -7 80.1162 12.7560   2
  -3  -5  -7 84.0458 18.4209   3
   3   5  -7 69.2496 10.6510   1
  -3   5   7 91.7696 15.0031   3
  -3  -5   7 67.7415 11.6728   1
   3  -5  -7 79.5407 13.4098   3
  -3  -5   7 65.6845 11.5110   3
   3   5   7 72.0868 8.49503   1
   3  -5  -7 65.0420 10.8880   1
  -3   5  -7 60.9467 9.89875   3
  -3   5  -7 91.5087 13.3856   1
   3   5   7 81.5858 11.6383   2
   3   5   7 53.2167 10.6179   3
   3   5   7 64.0548 10.3954   1
   3   5   7 69.7538 13.6122   3
  -4   5   7 117.800 18.0757   1
  -4  -5  -7 113.206 25.3740   3
   4   5  -7 123.912 19.2176   1
   4  -5   7 123.459 14.1760   3
   4  -5   7 140.625 15.1337   1
   4   5  -7 176.588 31.6894   3
   4   5  -7 155.952 16.1860   1
  -4   5   7 131.555 20.0484   3
   4   5  -7 130.576 22.0339   3
   4   5   7 124.581 14.6944   1
   4  -5  -7 145.465 15.9065   1
  -4   5  -7 136.576 16.3548   1
   4  -5  -7 121.200 18.9221   3
  -4  -5   7 147.646 17.6960   1
   4   5   7 136.193 22.6300   3
   4   5   7 138.890 15.6533   2
   4   5   7 111.638 17.6102   3
  -4   5  -7 149.188 17.9446   3
  -4  -5   7 155.884 17.3754   3
   4   5   7 127.036 13.3936   1
   5   5  -7 64.1505 12.6684   1
   5   5  -7 35.6990 16.4024   3
   5  -5   7 64.8061 12.6991   3
  -5   5   7 52.4105 14.3166   3
  -5   5   7 46.0082 12.6557   1
   5   5   7 83.1860 15.1158   1
  -5  -5   7 77.2375 16.1965   3
   5   5   7 82.0424 16.3736   2
   5   5   7 92.3085 14.1407   1
  -5   5  -7 69.2221 14.6999   1
  -5   5  -7 88.6375 14.9162   3
   5   5   7 68.0750 18.5681   3
   6   5  -7 3.06770 12.2253   3
   6  -5   7 -1.5993 7.85230   3
   6   5  -7 -0.2462 4.78206   1
   6   5  -7 4.88367 8.45899   2
  -6   5   7 -2.0469 8.00959   1
  -6   5   7 3.45386 7.20268   3
  -6   5  -7 -0.4734 5.66877   3
  -6   5  -7 -0.5399 7.37878   1
   6   5   7 -5.2343 5.91650   1
   6   5   7 5.72817 11.1405   3
  -6  -5   7 3.29898 6.41963   3
   7   5  -7 -5.5745 18.6442   3
  -7   5   7 -7.9346 8.71295   3
  -7   5   7 6.86111 9.94343   1
   7   5  -7 -7.9155 6.18301   1
  -7   5  -7 16.7844 9.85996   3
   7   5   7 12.5387 15.8219   3
  -7  -5   7 11.3391 9.26328   3
   7   5   7 -3.0221 8.11580   1
   7  -5  -7 15.2244 12.6203   1
  -7   5  -7 1.03377 10.4823   1
   8   5  -7 22.2101 22.6686   3
  -8   5   7 13.0829 14.1891   3
   8   5  -7 -9.1252 8.62402   1
  -8  -5   7 26.8007 14.1642   3
  -8   5  -7 4.06417 13.0711   1
   8   5   7 6.70163 10.9220   1
   8   5   7 -20.609 15.2748   3
  -8   5  -7 12.7319 12.7245   3
   0   6  -7 1056.87 53.7211   1
   0  -6   7 1074.16 53.3370   1
   0   6  -7 1076.72 54.5099   3
   0  -6  -7 1044.77 51.7678   2
   0  -6   7 1055.29 59.0875   3
   0  -6  -7 985.505 54.9016   3
   0   6   7 1047.10 50.7227   1
   0   6   7 1060.14 57.0103   3
  -1   6   7 1347.57 69.3194   3
   1   6  -7 1452.57 70.9631   3
   1   6  -7 1368.27 66.4079   3
  -1  -6  -7 1362.68 62.4131   2
  -1   6   7 1309.39 63.1934   1
   1  -6   7 1200.90 63.2405   1
   1  -6   7 1246.99 64.3016   3
  -1  -6  -7 1338.78 69.2272   3
  -1  -6  -7 1301.29 60.3728   1
  -1  -6   7 1187.27 63.3200   1
   1   6   7 1286.55 60.2440   1
  -1  -6   7 1079.53 72.4267   3
   1  -6  -7 1238.47 61.3738   1
  -1   6  -7 1301.04 63.8867   1
   1   6   7 1186.49 60.8290   2
  -1   6  -7 1245.03 63.5219   3
   1   6   7 1381.46 71.6962   3
   1  -6  -7 1192.86 65.5421   3
   2   6  -7 69.3667 10.3129   1
  -2   6   7 95.9638 15.2291   3
   2   6  -7 121.923 19.8085   3
  -2  -6  -7 91.9674 10.8271   2
   2   6  -7 96.3942 14.4479   3
  -2   6   7 79.3417 12.0442   1
  -2  -6  -7 84.6927 15.7573   3
  -2  -6  -7 85.4898 9.28648   1
   2  -6   7 88.0046 10.1299   3
   2  -6   7 70.4003 10.7920   1
  -2   6  -7 110.155 11.9736   1
  -2  -6   7 142.361 13.0692   1
   2  -6  -7 115.183 11.0827   1
   2  -6  -7 106.284 12.7677   3
   2   6   7 126.330 14.0240   3
  -2   6  -7 112.969 11.8460   3
   2   6   7 122.955 9.75713   1
  -2  -6   7 70.8000 18.2055   3
   2   6   7 117.890 9.44550   2
  -3  -6  -7 357.117 24.4843   1
  -3  -6  -7 314.841 35.6203   3
   3   6  -7 338.526 19.3082   2
   3  -6   7 315.395 23.7352   3
   3   6  -7 365.523 25.5150   1
  -3   6   7 343.910 26.8096   1
   3   6  -7 401.555 37.3654   3
   3   6  -7 300.567 27.6217   3
   3  -6   7 335.184 24.8014   1
  -3   6   7 374.333 30.2396   3
  -3  -6  -7 357.878 26.3977   2
  -3   6  -7 376.424 25.8422   3
   3   6   7 351.727 24.9457   1
   3   6   7 394.154 30.3677   3
   3   6   7 373.812 23.9423   2
   3   6   7 386.460 31.2499   3
   3  -6  -7 376.254 29.3085   3
   3   6   7 398.696 23.3681   1
  -3   6  -7 390.438 27.6692   1
  -3  -6   7 371.819 30.6529   1
  -4  -6  -7 5.84873 10.2671   3
  -4   6   7 20.9278 8.38625   1
  -4   6   7 16.3679 8.07588   3
   4   6  -7 7.33729 5.83235   1
   4   6  -7 36.2076 15.1790   3
  -4  -6  -7 17.4475 7.55487   1
   4   6  -7 20.4436 6.16232   2
   4  -6   7 21.5358 6.97336   3
   4  -6  -7 10.3515 7.20571   3
   4   6   7 25.9567 6.98039   1
  -4   6  -7 13.1341 6.35083   3
   4   6   7 13.3322 8.53090   3
   4   6   7 27.6663 9.50650   3
   4   6   7 35.0919 8.95167   2
  -4   6  -7 19.9169 7.45178   1
   4   6   7 25.0612 7.03723   1
   5  -6   7 211.925 23.9987   3
   5   6  -7 227.782 21.3159   2
   5   6  -7 209.533 38.9012   3
  -5   6   7 198.738 23.7570   1
   5   6  -7 192.393 21.5473   1
  -5   6   7 278.535 27.9697   3
  -5   6  -7 280.094 23.9530   3
   5   6   7 270.301 31.3496   3
   5   6   7 240.578 23.9402   1
  -5   6  -7 237.005 25.1789   1
  -5  -6   7 287.888 26.6520   3
   5   6   7 259.113 22.0777   1
  -6   6   7 16.8536 10.0833   1
   6   6  -7 23.8022 9.44731   1
  -6   6   7 7.50733 8.23119   3
   6   6  -7 23.6126 10.4899   2
   6   6  -7 9.16991 15.3492   3
  -6   6  -7 18.7652 9.03967   3
  -6  -6   7 16.0120 8.97482   3
  -6   6  -7 18.0931 10.1383   1
   6   6   7 15.7654 11.1696   3
   6   6   7 16.6919 8.39898   1
  -7   6   7 25.3974 14.5090   3
   7   6  -7 -28.184 17.6031   3
   7   6  -7 12.4545 9.25548   1
  -7   6  -7 5.48584 9.82202   1
  -7   6  -7 19.0122 14.1931   3
   7   6   7 16.8755 10.5614   1
  -7  -6   7 18.0402 11.4362   3
   7   6   7 17.4569 14.9475   3
   8   6  -7 -3.5128 10.3317   1
  -8   6   7 13.9730 12.7416   3
   8   6   7 2.27731 10.1121   1
   8   6   7 -12.009 15.9629   3
  -8   6  -7 14.2767 13.8561   3
   0   7  -7 1675.17 81.4678   3
   0   7  -7 1621.70 80.0152   1
   0  -7   7 1652.00 80.0185   1
   0  -7  -7 1608.14 77.0438   1
   0   7   7 1755.43 85.0331   3
   0  -7  -7 1663.91 83.1560   3
   0  -7   7 1457.39 85.7566   3
   0   7   7 1637.43 77.4951   1
   0  -7  -7 1675.13 78.1954   2
   1   7  -7 228.759 16.9173   1
  -1  -7  -7 228.380 14.6797   1
  -1   7   7 223.933 20.4560   3
   1  -7   7 200.848 17.8989   3
   1   7  -7 239.774 19.0260   3
  -1  -7  -7 214.697 14.9619   2
   1   7  -7 254.462 21.5648   3
   1  -7   7 207.649 16.6587   1
  -1   7   7 219.189 16.4211   1
  -1  -7  -7 214.497 20.7659   3
   1  -7  -7 182.341 17.4461   3
   1   7   7 187.917 13.6710   1
  -1  -7   7 138.852 23.0781   3
  -1   7  -7 173.069 15.6988   1
  -1   7  -7 169.292 16.1862   3
   1  -7  -7 187.828 14.6846   1
   1   7   7 192.484 18.2314   3
  -1  -7   7 177.432 15.8032   1
  -2  -7  -7 75.1897 11.0307   2
   2  -7   7 73.8768 10.9343   3
  -2  -7  -7 45.6748 12.8573   3
  -2   7   7 59.9827 10.5687   1
   2   7  -7 76.2803 11.0979   1
  -2  -7  -7 65.7474 9.00180   1
  -2   7   7 67.4813 13.7730   3
   2  -7   7 65.3335 12.2955   1
   2   7  -7 59.6614 13.4852   3
   2   7  -7 58.9044 14.0001   3
  -2  -7   7 93.1037 23.3716   3
   2   7   7 97.8995 14.3574   3
  -2   7  -7 64.7852 10.7335   1
   2   7   7 78.6534 8.54411   1
   2   7   7 71.0203 7.52748   2
   2  -7  -7 82.1767 9.69738   1
   2  -7  -7 83.8406 15.4365   3
  -2  -7   7 65.9076 10.9847   1
  -2   7  -7 94.5856 11.7722   3
  -3  -7  -7 177.753 16.1889   1
   3  -7   7 209.135 18.0557   1
   3   7  -7 206.485 17.8052   1
  -3  -7  -7 175.029 30.7859   3
   3   7  -7 179.725 27.7363   3
  -3  -7  -7 187.110 17.6636   2
  -3   7   7 184.237 21.3031   3
  -3   7   7 185.802 18.7199   1
   3  -7   7 176.293 16.6607   3
   3   7  -7 179.888 20.6237   3
   3   7   7 183.874 14.4933   2
  -3   7  -7 201.304 21.3354   3
   3   7   7 197.876 20.8652   3
   3   7   7 192.291 15.0222   1
   3  -7  -7 161.039 19.5177   3
  -3  -7   7 213.237 19.7027   1
  -3  -7   7 163.078 31.1212   3
  -3   7  -7 197.626 18.6736   1
   3   7   7 169.767 18.6122   3
   3  -7  -7 193.192 17.7583   1
   3   7   7 197.349 17.0213   1
   4  -7   7 470.326 32.8895   3
   4   7  -7 488.866 27.4319   2
  -4   7   7 510.245 37.8582   1
   4   7  -7 542.714 49.1843   3
  -4  -7  -7 511.107 34.4174   1
   4   7  -7 489.039 33.6292   1
  -4   7   7 508.753 39.9961   3
  -4   7  -7 488.267 34.6153   3
   4   7   7 445.497 30.5403   2
   4   7   7 527.711 41.1825   3
   4   7   7 502.498 31.2549   1
   4   7   7 421.123 32.6227   1
  -4   7  -7 534.559 37.5608   1
   5   7  -7 129.052 30.1753   3
  -5   7   7 158.625 25.6891   1
   5  -7   7 160.908 18.6293   3
   5   7  -7 177.277 19.1635   1
   5   7  -7 142.081 15.0401   2
   5   7   7 189.194 21.1609   1
   5   7   7 135.547 17.4113   2
  -5   7  -7 163.646 19.4420   3
  -5   7  -7 160.829 23.4343   1
   5   7   7 190.158 18.3934   1
[truncated: 2,111,359 more chars]
