# Supplementary material for: Investigation of nitro–nitrito photoisomerization: crystal structures of trans-{2,2′-[ethane-1,2-diylbis(nitrilo­methyl­idyne)]diphenolato}(pyridine/4-methyl­pyridine)­nitro­cobalt(III)
Source: Acta Crystallogr E Crystallogr Commun. 2018 Nov 9;74(Pt 12):1759–63. doi: 10.1107/S2056989018015487 (PMC6281106; doi:10.1107/S2056989018015487)
Supplement: Supplementary file 2 [file e-74-01759-Isup2.hkl]

data_I                                                                          
_shelx_title ' mo_180210ohbasalpy_0m_a.res in P2(1)2(1)2(1)'                    
_shelx_refln_list_code          4                                               
_shelx_F_calc_maximum      256.51                                               
_exptl_crystal_F_000      1856.00                                               
_reflns_d_resolution_high  0.7627                                               
                                                                                
loop_                                                                           
 _space_group_symop_operation_xyz                                               
 'x, y, z'                                                                      
 '-x+1/2, -y, z+1/2'                                                            
 '-x, y+1/2, -z+1/2'                                                            
 'x+1/2, -y+1/2, -z'                                                            
                                                                                
_cell_length_a     6.9238                                                       
_cell_length_b    14.0068                                                       
_cell_length_c    40.3388                                                       
_cell_angle_alpha  90.000                                                       
_cell_angle_beta   90.000                                                       
_cell_angle_gamma  90.000                                                       
                                                                                
_shelx_F_squared_multiplier     1.000                                           
                                                                                
loop_                                                                           
 _refln_index_h                                                                 
 _refln_index_k                                                                 
 _refln_index_l                                                                 
 _refln_F_squared_calc                                                          
 _refln_F_squared_meas                                                          
 _refln_F_squared_sigma                                                         
 _refln_observed_status                                                         
   2   0   0       5959.60       6518.05       198.11 o                         
   4   0   0        866.46        910.36        45.39 o                         
   6   0   0       8713.06       8629.35       326.36 o                         
   8   0   0        615.20        613.78        79.60 o                         
   1   1   0      13067.34      13224.12       173.35 o                         
   2   1   0         68.61         62.57         8.08 o                         
   3   1   0        219.63        167.72        14.08 o                         
   4   1   0        656.84        677.70        31.35 o                         
   5   1   0       4154.84       4191.09        92.44 o                         
   6   1   0       5669.30       5777.82       177.54 o                         
   7   1   0         15.26         22.35        21.48 o                         
   8   1   0         70.04         16.96        34.03 o                         
   9   1   0        202.54         23.76        82.23 o                         
   0   2   0        295.21        298.33        20.44 o                         
   1   2   0      10170.74      10245.99       150.59 o                         
   2   2   0        390.77        416.07        17.30 o                         
   3   2   0        660.61        714.78        25.89 o                         
   4   2   0       3913.13       3878.17        81.90 o                         
   5   2   0         17.10         14.47        16.04 o                         
   6   2   0        283.06        267.96        36.44 o                         
   7   2   0        636.13        620.49        54.65 o                         
   8   2   0          2.42        -26.36        41.88 o                         
   1   3   0      14753.94      14847.89       214.18 o                         
   2   3   0       3024.15       2961.63        55.13 o                         
   3   3   0         39.76         83.19         9.64 o                         
   4   3   0       1827.06       1686.48        47.93 o                         
   5   3   0       1321.98       1372.41        50.84 o                         
   6   3   0       2725.77       2594.02       128.57 o                         
   7   3   0        160.15        142.05        36.25 o                         
   8   3   0         96.55         50.49        51.01 o                         
   0   4   0       2559.26       2773.33        77.07 o                         
   1   4   0       6504.40       6475.54       101.13 o                         
   2   4   0         65.61         96.21        10.18 o                         
   3   4   0       4261.31       4718.60        88.40 o                         
   4   4   0       4998.09       4808.22        91.43 o                         
   5   4   0         16.02         17.97        15.30 o                         
   6   4   0         25.19         25.39        21.34 o                         
   7   4   0          9.03         13.87        24.38 o                         
   8   4   0        629.59        564.08        74.32 o                         
   1   5   0        382.33        338.36        15.11 o                         
   2   5   0        837.66       1033.61        28.84 o                         
   3   5   0        472.32        636.57        27.30 o                         
   4   5   0          6.21          0.62         9.38 o                         
   5   5   0        372.28        387.39        41.31 o                         
   6   5   0         12.82         15.72        21.25 o                         
   7   5   0        136.82         88.71        48.91 o                         
   8   5   0        145.42        185.44        46.78 o                         
   0   6   0       2710.95       2771.14       100.11 o                         
   1   6   0       2900.27       2875.02        58.00 o                         
   2   6   0          3.15          3.40         6.46 o                         
   3   6   0      16098.13      14993.57       256.98 o                         
   4   6   0       2238.66       2208.67        62.33 o                         
   5   6   0         23.90         48.56        19.74 o                         
   6   6   0        366.64        416.42        52.04 o                         
   7   6   0        925.35        933.26        82.90 o                         
   8   6   0          0.93         31.96        43.66 o                         
   1   7   0       1825.36       1866.80        44.27 o                         
   2   7   0      19147.90      19001.44       285.60 o                         
   3   7   0        474.25        486.91        24.07 o                         
   4   7   0       1939.83       1925.62        59.05 o                         
   5   7   0        590.03        623.98        49.46 o                         
   6   7   0       1002.42       1030.41        88.11 o                         
   7   7   0        171.39        171.74        45.47 o                         
   8   7   0        608.86        758.59        94.86 o                         
   0   8   0       1879.66       1868.23        71.24 o                         
   1   8   0          6.74          1.52         7.40 o                         
   2   8   0        746.68        752.72        28.70 o                         
   3   8   0        670.21        656.69        32.95 o                         
   4   8   0        135.01        176.98        22.54 o                         
   5   8   0         17.88          7.89        18.36 o                         
   6   8   0         33.59        -22.22        23.44 o                         
   7   8   0        414.79        470.70        62.60 o                         
   8   8   0         33.47        -15.59        58.54 o                         
   1   9   0       5937.34       5604.22       107.21 o                         
   2   9   0        973.67       1039.94        47.28 o                         
   3   9   0         56.29         98.78        19.79 o                         
   4   9   0        179.73        178.71        22.87 o                         
   5   9   0        649.23        648.80        57.15 o                         
   6   9   0         37.78         45.61        25.13 o                         
   7   9   0          0.85         12.67        33.90 o                         
   0  10   0      12547.20      12343.65       277.77 o                         
   1  10   0       9106.80       9116.50       168.83 o                         
   2  10   0         96.98         92.03        17.56 o                         
   3  10   0         43.79         21.48        23.88 o                         
   4  10   0        297.56        311.74        42.96 o                         
   5  10   0         51.60        -11.70        33.77 o                         
   6  10   0        533.32        547.46        68.06 o                         
   7  10   0        813.91        908.76       176.79 o                         
   1  11   0        221.10        202.71        21.41 o                         
   2  11   0         34.31         44.43        24.68 o                         
   3  11   0         38.05         31.11        23.73 o                         
   4  11   0          3.43        -27.58        27.58 o                         
   5  11   0        384.62        365.35        56.35 o                         
   6  11   0        407.71        422.52        58.85 o                         
   7  11   0         16.86        -68.02        68.02 o                         
   0  12   0       4314.87       4523.51       187.35 o                         
   1  12   0         52.08         40.11        16.19 o                         
   2  12   0       2544.64       2530.72       111.87 o                         
   3  12   0        329.10        298.78        42.19 o                         
   4  12   0         18.78        -24.37        24.37 o                         
   5  12   0        581.04        554.61        75.05 o                         
   6  12   0        405.85        350.26        72.18 o                         
   1  13   0       2915.62       3040.75        98.43 o                         
   2  13   0        171.77        218.09        47.06 o                         
   3  13   0        217.34        192.34        40.07 o                         
   4  13   0         15.04         11.37        30.87 o                         
   5  13   0       2070.36       2395.84       121.58 o                         
   6  13   0         18.66         32.51        99.57 o                         
   0  14   0       1763.03       1675.21        95.03 o                         
   1  14   0        942.90        985.18        58.04 o                         
   2  14   0        111.55         91.04        30.74 o                         
   3  14   0        344.80        385.55        53.56 o                         
   4  14   0        185.53        192.31        55.67 o                         
   5  14   0        159.06         69.61        54.20 o                         
   1  15   0         40.60         43.63        23.53 o                         
   2  15   0         42.22         95.54        34.52 o                         
   3  15   0          5.71        -15.22        44.01 o                         
   4  15   0          0.45        -34.68        34.68 o                         
   5  15   0        109.99        120.83        81.49 o                         
   0  16   0        420.98        264.79       100.62 o                         
   1  16   0        198.87        219.55        34.51 o                         
   2  16   0        247.48        285.94        62.34 o                         
   3  16   0        391.40        456.64        66.33 o                         
   4  16   0        183.75        464.75       153.18 o                         
   1  17   0        673.94        694.61        58.23 o                         
   2  17   0          0.33         -1.04        46.65 o                         
   0  18   0        429.93        384.20        95.88 o                         
   1  18   0          4.91        -44.96        65.28 o                         
   1   0   1       6331.83       5774.01        96.59 o                         
   2   0   1        949.30        920.69        25.56 o                         
   3   0   1        117.30        110.41        11.67 o                         
   4   0   1         69.77         62.11        11.36 o                         
   5   0   1        560.16        493.79        30.27 o                         
   6   0   1        249.15        301.92        42.14 o                         
   7   0   1        152.58        119.88        28.73 o                         
   8   0   1        631.49        596.03        61.30 o                         
   9   0   1          4.55        -54.34        80.04 o                         
  -9   1   1        473.60        395.64       147.27 o                         
  -8   1   1        255.94        209.56        41.46 o                         
  -7   1   1        372.45        378.31        40.40 o                         
  -6   1   1        458.41        475.57        48.15 o                         
  -5   1   1       8314.71       8254.54       158.37 o                         
  -4   1   1        703.58        770.27        38.70 o                         
  -3   1   1        750.10        759.91        27.52 o                         
  -2   1   1       1101.82       1099.93        29.32 o                         
  -1   1   1      54493.66      51430.85       681.72 o                         
   1   1   1      54185.58      51908.68       680.73 o                         
   2   1   1       1146.46       1188.66        28.82 o                         
   3   1   1       1008.35        972.31        30.45 o                         
   4   1   1        729.49        775.86        30.66 o                         
   5   1   1       8436.94       8356.29       152.89 o                         
   6   1   1        494.20        514.21        45.23 o                         
   7   1   1        292.63        298.39        37.28 o                         
   8   1   1        232.01        215.08        38.70 o                         
   9   1   1        451.32        326.98       104.36 o                         
  -8   2   1        512.78        584.93        64.11 o                         
  -7   2   1        510.85        555.87        52.26 o                         
  -6   2   1        396.98        393.72        42.00 o                         
  -5   2   1        836.28        844.95        42.02 o                         
  -4   2   1        967.48        903.14        36.35 o                         
  -3   2   1       7351.61       7299.06       117.38 o                         
  -2   2   1       1805.91       1674.08        38.60 o                         
  -1   2   1      13427.59      13263.07       179.74 o                         
   0   2   1        346.01        299.69         9.76 o                         
   1   2   1      12687.76      12798.53       179.71 o                         
   2   2   1       1614.14       1541.94        35.83 o                         
   3   2   1       6196.52       6240.07       108.60 o                         
   4   2   1        888.58        875.32        33.45 o                         
   5   2   1        694.13        663.72        37.50 o                         
   6   2   1        362.17        354.26        39.64 o                         
   7   2   1        513.26        501.74        51.29 o                         
   8   2   1        585.38        594.65        59.07 o                         
  -8   3   1        216.08        239.53        41.99 o                         
  -7   3   1        552.87        648.67        54.18 o                         
  -6   3   1        402.95        382.50        47.27 o                         
  -5   3   1       4887.41       4925.52       126.49 o                         
  -4   3   1       3528.57       3539.36        81.69 o                         
  -3   3   1       5826.10       5904.97       108.18 o                         
  -2   3   1        354.67        289.28        16.10 o                         
  -1   3   1       5503.50       5777.37        82.20 o                         
   0   3   1      12136.69      12989.55       208.20 o                         
   1   3   1       4876.97       5151.94        84.82 o                         
   2   3   1        382.75        325.41        15.33 o                         
   3   3   1       6334.84       6354.39       104.18 o                         
   4   3   1       3575.01       3686.28        78.34 o                         
   5   3   1       4871.07       4897.52       109.72 o                         
   6   3   1        446.48        429.82        53.94 o                         
   7   3   1        466.12        539.48        53.05 o                         
   8   3   1        203.98        191.78        43.47 o                         
  -8   4   1        217.60        309.01        52.52 o                         
  -7   4   1        127.22        139.35        34.97 o                         
  -6   4   1        299.35        324.48        38.19 o                         
  -5   4   1        671.03        670.62        43.70 o                         
  -4   4   1       3709.09       3609.46        74.41 o                         
  -3   4   1        172.82        145.10        13.50 o                         
  -2   4   1      11969.87      11991.93       183.97 o                         
  -1   4   1        429.37        399.33        15.67 o                         
   0   4   1         20.30         25.18         6.14 o                         
   1   4   1        610.92        573.20        27.52 o                         
   2   4   1      11785.40      11883.55       183.68 o                         
   3   4   1        246.43        240.05        16.99 o                         
   4   4   1       3693.78       3553.28        74.11 o                         
   5   4   1        631.64        649.64        40.52 o                         
   6   4   1        328.05        388.10        45.48 o                         
   7   4   1        158.09        136.27        32.01 o                         
   8   4   1        202.71        223.34        52.59 o                         
  -8   5   1        135.27         77.38        40.93 o                         
  -7   5   1         73.85         74.56        41.44 o                         
  -6   5   1        296.99        334.87        41.70 o                         
  -5   5   1       1913.20       1827.98        74.95 o                         
  -4   5   1       2264.92       2242.70        59.28 o                         
  -3   5   1       2982.07       2740.38        58.29 o                         
  -2   5   1       5243.86       5331.90        87.66 o                         
  -1   5   1       1098.97       1060.30        28.95 o                         
   0   5   1       2643.11       2798.81        62.21 o                         
   1   5   1       1223.71       1209.83        29.05 o                         
   2   5   1       5114.89       5183.29        91.61 o                         
   3   5   1       2981.03       2732.29        58.58 o                         
   4   5   1       2547.50       2546.12        61.88 o                         
   5   5   1       1954.69       2129.39        71.96 o                         
   6   5   1        245.35        244.28        34.77 o                         
   7   5   1         64.06         18.42        34.10 o                         
   8   5   1        126.14        152.20        43.22 o                         
  -8   6   1        107.25        177.25        59.20 o                         
  -7   6   1        413.10        418.95        59.66 o                         
  -6   6   1        167.46        114.21        36.18 o                         
  -5   6   1       1306.24       1394.66        62.67 o                         
  -4   6   1        284.74        272.35        24.36 o                         
  -3   6   1       4042.77       4095.63        83.30 o                         
  -2   6   1       1833.57       1939.61        46.39 o                         
  -1   6   1       2502.14       2424.83        52.20 o                         
   0   6   1         18.46         23.67         8.47 o                         
   1   6   1       2594.96       2607.17        56.32 o                         
   2   6   1       1797.75       1972.03        44.45 o                         
   3   6   1       4051.45       3842.94        85.02 o                         
   4   6   1        336.58        318.94        24.52 o                         
   5   6   1       1282.36       1272.29        66.73 o                         
   6   6   1        162.48        191.87        35.96 o                         
   7   6   1        396.73        474.03        58.28 o                         
   8   6   1        102.20        186.50        59.34 o                         
  -8   7   1         99.87         54.76        88.98 o                         
  -7   7   1        104.42         89.49        39.40 o                         
  -6   7   1        571.34        591.84        55.20 o                         
  -5   7   1        112.17        110.97        25.58 o                         
  -4   7   1       2634.45       2486.89        68.34 o                         
  -3   7   1        948.70        990.25        38.70 o                         
  -2   7   1        659.59        645.68        24.63 o                         
  -1   7   1       4897.05       5044.88        98.66 o                         
   0   7   1        683.76        820.46        29.43 o                         
   1   7   1       4764.31       5003.59        97.21 o                         
   2   7   1        582.80        613.07        26.35 o                         
   3   7   1        936.39        933.15        32.25 o                         
   4   7   1       2462.54       2314.29        73.62 o                         
   5   7   1        139.29        121.44        25.86 o                         
   6   7   1        651.74        653.94        63.77 o                         
   7   7   1        123.51         87.86        39.69 o                         
   8   7   1        118.36        103.42        55.37 o                         
  -8   8   1         72.82        147.00        63.63 o                         
  -7   8   1        505.23        524.21        74.16 o                         
  -6   8   1        281.83        226.09        36.42 o                         
  -5   8   1        412.19        438.98        42.02 o                         
  -4   8   1        548.81        519.80        33.76 o                         
  -3   8   1        807.32        770.76        35.95 o                         
  -2   8   1         37.95         19.04         8.58 o                         
  -1   8   1       3564.99       3496.74        73.53 o                         
   0   8   1       6495.62       6201.46       120.10 o                         
   1   8   1       3534.35       3470.92        71.23 o                         
   2   8   1         31.69         25.73         9.82 o                         
   3   8   1        886.78        920.66        33.96 o                         
   4   8   1        577.76        542.23        34.13 o                         
   5   8   1        517.57        590.59        48.81 o                         
   6   8   1        204.41        172.50        56.72 o                         
   7   8   1        494.49        502.34        66.26 o                         
  -7   9   1        162.57        173.89        46.00 o                         
  -6   9   1        248.04        230.23        37.01 o                         
  -5   9   1        872.21        839.20        52.00 o                         
  -4   9   1        200.52        227.64        22.67 o                         
  -3   9   1       1753.26       1703.93        64.66 o                         
  -2   9   1        591.06        627.36        30.53 o                         
  -1   9   1       4792.33       4835.42        94.88 o                         
   0   9   1       5083.85       5168.41       107.38 o                         
   1   9   1       4664.43       4804.75       104.87 o                         
   2   9   1        630.28        650.90        29.71 o                         
   3   9   1       1711.61       1788.13        65.55 o                         
   4   9   1        183.10        188.13        22.51 o                         
   5   9   1        743.57        653.02        49.29 o                         
   6   9   1        273.31        328.74        39.33 o                         
   7   9   1        197.20        153.72        46.20 o                         
  -7  10   1        187.59        164.51        98.46 o                         
  -6  10   1         60.51         48.95        33.37 o                         
  -5  10   1        555.32        495.44        46.99 o                         
  -4  10   1        436.91        378.69        46.81 o                         
  -3  10   1        939.81        889.35        54.85 o                         
  -2  10   1       1964.23       1927.59        58.92 o                         
  -1  10   1       2768.06       2864.09        70.22 o                         
   0  10   1       2828.38       2912.27        67.96 o                         
   1  10   1       2879.95       3044.40        71.05 o                         
   2  10   1       1863.60       1884.20        59.15 o                         
   3  10   1        894.47        799.37        61.06 o                         
   4  10   1        406.35        437.96        45.56 o                         
   5  10   1        593.97        562.96        40.21 o                         
   6  10   1         73.54          8.95        32.78 o                         
   7  10   1        193.36        224.39        69.54 o                         
  -7  11   1        242.48        142.88        82.44 o                         
  -6  11   1        705.63        858.70        80.52 o                         
  -5  11   1        220.82        265.90        45.72 o                         
  -4  11   1        420.71        395.65        48.63 o                         
  -3  11   1         59.34         35.74        22.27 o                         
  -2  11   1       3515.12       3496.30        95.53 o                         
  -1  11   1        882.16        883.14        40.31 o                         
   0  11   1       3154.15       3361.11        82.94 o                         
   1  11   1        873.00        807.98        40.87 o                         
   2  11   1       3045.90       2999.01       120.37 o                         
   3  11   1         33.09         40.28        22.51 o                         
   4  11   1        455.88        472.05        51.91 o                         
   5  11   1        217.70        224.55        41.17 o                         
   6  11   1        685.71        755.35        74.65 o                         
   7  11   1        252.96        251.01        75.53 o                         
  -6  12   1        173.74        138.89        62.90 o                         
  -5  12   1         91.54         15.40        40.02 o                         
  -4  12   1       1003.01       1027.91        76.59 o                         
  -3  12   1        202.09        252.35        65.82 o                         
  -2  12   1        930.11        971.56        50.25 o                         
  -1  12   1        552.54        552.08        41.12 o                         
   0  12   1       2803.93       2996.10       106.97 o                         
   1  12   1        499.89        512.69        36.42 o                         
   2  12   1        961.26        992.85        71.37 o                         
   3  12   1        207.89        243.13        39.88 o                         
   4  12   1        984.11       1034.22        75.50 o                         
   5  12   1         82.76         32.43        45.19 o                         
   6  12   1        186.46        164.43        57.79 o                         
  -6  13   1        622.47        481.53        88.82 o                         
  -5  13   1         47.68         63.58        38.69 o                         
  -4  13   1        110.32         52.07        35.84 o                         
  -3  13   1        878.03        814.77        70.24 o                         
  -2  13   1          2.83        -10.93        26.88 o                         
  -1  13   1        692.88        719.26        50.19 o                         
   0  13   1        408.48        387.48        36.78 o                         
   1  13   1        652.99        707.92        43.58 o                         
   2  13   1          1.55          6.69        23.17 o                         
   3  13   1        821.96        956.21        73.89 o                         
   4  13   1        116.75         77.15        34.13 o                         
   5  13   1         47.82         73.41        34.24 o                         
   6  13   1        588.87        481.81       127.56 o                         
  -5  14   1         76.07         57.02        62.51 o                         
  -4  14   1        313.97        293.39        60.32 o                         
  -3  14   1        309.49        232.46        42.51 o                         
  -2  14   1        363.65        372.70        48.84 o                         
  -1  14   1         63.00         76.71        21.34 o                         
   0  14   1        925.74        968.53        46.69 o                         
   1  14   1         81.75         53.65        17.10 o                         
   2  14   1        458.00        479.61        61.87 o                         
   3  14   1        292.38        371.55        47.57 o                         
   4  14   1        337.04        322.23        52.33 o                         
   5  14   1         75.88         18.88        51.65 o                         
  -5  15   1          0.75        -53.03        53.03 o                         
  -4  15   1        113.98         19.90        65.35 o                         
  -3  15   1        267.93        305.13        49.63 o                         
  -2  15   1       1191.39       1467.26        89.16 o                         
  -1  15   1        195.73        218.59        32.53 o                         
   0  15   1         54.47         81.14        19.93 o                         
   1  15   1        208.60        157.50        27.61 o                         
   2  15   1       1302.37       1548.85        92.54 o                         
   3  15   1        299.41        292.46        54.52 o                         
   4  15   1        119.24         41.86        76.98 o                         
   5  15   1          0.92         73.61        94.65 o                         
  -4  16   1        168.69        185.28       104.24 o                         
  -3  16   1         45.23         74.42        44.56 o                         
  -2  16   1        338.58        437.76        63.65 o                         
  -1  16   1        294.24        273.97        39.73 o                         
   0  16   1        240.66        197.89        37.30 o                         
   1  16   1        305.77        250.33        35.40 o                         
   2  16   1        332.78        320.63        62.13 o                         
   3  16   1         35.38         22.77        61.00 o                         
   4  16   1        181.84        154.61       155.93 o                         
  -3  17   1        241.86        159.79        83.78 o                         
  -2  17   1        149.42        175.26        50.48 o                         
  -1  17   1        159.55        137.13        35.19 o                         
   0  17   1        291.05        250.94       114.40 o                         
   1  17   1        189.49        174.54        37.81 o                         
   2  17   1        151.24        145.88        66.50 o                         
   3  17   1        251.58        169.79        72.40 o                         
  -1  18   1        315.06        352.17       118.73 o                         
   0  18   1        154.68        233.24        57.56 o                         
   1  18   1        325.10         89.32        73.68 o                         
   1   0   2      10596.95      10746.58       162.90 o                         
   2   0   2       6407.75       6546.38       110.08 o                         
   3   0   2        431.60        439.71        22.69 o                         
   4   0   2        213.72        197.26        16.83 o                         
   5   0   2          0.79         -0.38        11.84 o                         
   6   0   2       1133.20       1157.92        67.97 o                         
   7   0   2          0.95         15.38        21.39 o                         
   8   0   2        103.91         27.49        41.14 o                         
   9   0   2         32.07          6.86        63.28 o                         
  -9   1   2        189.93        222.93        74.54 o                         
  -8   1   2        272.42        223.90        36.48 o                         
  -7   1   2        362.09        311.56        37.50 o                         
  -6   1   2       1576.05       1648.45        71.21 o                         
  -5   1   2       2673.88       2623.47        72.13 o                         
  -4   1   2        281.20        328.16        22.66 o                         
  -3   1   2        293.47        295.78        18.28 o                         
  -2   1   2      14155.82      14256.39       209.14 o                         
  -1   1   2      13929.25      14026.48       180.94 o                         
   1   1   2      13645.33      13701.51       188.70 o                         
   2   1   2      12365.25      12449.11       188.60 o                         
   3   1   2        428.09        432.30        21.29 o                         
   4   1   2        391.25        364.49        23.80 o                         
   5   1   2       2418.11       2317.56        64.28 o                         
   6   1   2       1660.05       1617.98        72.89 o                         
   7   1   2        274.82        219.80        32.11 o                         
   8   1   2        237.42        170.59        48.10 o                         
   9   1   2        196.62         -5.82       165.68 o                         
  -8   2   2        257.98        239.71        48.22 o                         
  -7   2   2        295.26        285.86        37.51 o                         
  -6   2   2        605.58        567.80        44.90 o                         
  -5   2   2       5091.26       5107.00       124.56 o                         
  -4   2   2       7663.31       7305.70       129.41 o                         
  -3   2   2       1505.41       1532.66        39.78 o                         
  -2   2   2      29324.04      28613.61       387.66 o                         
  -1   2   2       2526.08       2592.09        45.05 o                         
   0   2   2      42903.15      42241.61       696.71 o                         
   1   2   2       2502.29       2527.80        44.63 o                         
   2   2   2      28847.35      28021.92       388.05 o                         
   3   2   2       1466.27       1516.89        38.07 o                         
   4   2   2       7330.53       6999.67       136.03 o                         
   5   2   2       5612.62       5694.31       112.88 o                         
   6   2   2        666.64        678.22        50.46 o                         
   7   2   2        317.37        270.31        38.65 o                         
   8   2   2        309.23        341.62        55.33 o                         
  -8   3   2         42.00         15.29        30.83 o                         
  -7   3   2          0.74         -9.03        27.50 o                         
  -6   3   2        888.28        965.55        60.98 o                         
  -5   3   2        992.35       1036.23        52.43 o                         
  -4   3   2       1157.10       1235.87        42.21 o                         
  -3   3   2        451.22        459.17        23.75 o                         
  -2   3   2        771.94        777.97        26.88 o                         
  -1   3   2       4602.17       4800.50        74.56 o                         
   0   3   2      42736.39      42998.61       666.22 o                         
   1   3   2       4815.22       5151.97        83.79 o                         
   2   3   2        953.08        976.54        24.22 o                         
   3   3   2        427.82        404.39        21.76 o                         
   4   3   2       1036.66       1127.20        38.20 o                         
   5   3   2        881.87        889.78        43.57 o                         
   6   3   2        826.58        754.65        58.67 o                         
   7   3   2          2.50        -22.66        22.66 o                         
   8   3   2         50.33         -1.80        28.14 o                         
  -8   4   2        202.42        132.94        49.98 o                         
  -7   4   2       1075.82       1113.04        78.83 o                         
  -6   4   2        340.93        302.45        37.35 o                         
  -5   4   2        226.46        196.06        25.89 o                         
  -4   4   2       1602.36       1410.31        45.54 o                         
  -3   4   2       7387.57       7522.72       130.54 o                         
  -2   4   2       5424.85       5330.63        86.78 o                         
  -1   4   2      11525.59      11617.46       177.75 o                         
   0   4   2        339.20        515.02        17.89 o                         
   1   4   2      11116.05      11001.73       167.32 o                         
   2   4   2       5236.14       5233.97        91.18 o                         
   3   4   2       7234.03       7503.02       121.49 o                         
   4   4   2       1556.57       1472.97        45.02 o                         
   5   4   2        201.60        193.60        23.46 o                         
   6   4   2        376.17        367.71        45.06 o                         
   7   4   2       1103.79       1235.55        72.57 o                         
   8   4   2        173.49        149.24        46.80 o                         
  -8   5   2        673.75        664.92        74.67 o                         
  -7   5   2        300.00        335.58        61.83 o                         
  -6   5   2        294.79        293.26        41.38 o                         
  -5   5   2       1007.00       1041.83        56.65 o                         
  -4   5   2       3193.98       3292.69        73.64 o                         
  -3   5   2       5252.71       5249.09        93.27 o                         
  -2   5   2      17393.77      16665.61       312.68 o                         
  -1   5   2       1097.11       1105.03        29.26 o                         
   0   5   2       4029.10       4167.19        79.32 o                         
   1   5   2       1193.28       1172.98        26.73 o                         
   2   5   2      17922.40      17480.50       255.09 o                         
   3   5   2       5003.36       4958.52        96.14 o                         
   4   5   2       3228.66       3141.78        71.92 o                         
   5   5   2       1114.53       1174.15        56.70 o                         
   6   5   2        317.15        337.73        43.03 o                         
   7   5   2        348.47        362.47        55.85 o                         
   8   5   2        648.40        765.42       108.62 o                         
  -8   6   2        335.13        359.74        79.54 o                         
  -7   6   2         76.07        103.51        37.21 o                         
  -6   6   2         18.01         43.12        24.89 o                         
  -5   6   2        659.11        659.95        48.00 o                         
  -4   6   2        599.34        618.64        36.62 o                         
  -3   6   2        143.67        133.70        14.03 o                         
  -2   6   2        411.08        387.11        16.75 o                         
  -1   6   2        743.82        688.95        23.42 o                         
   0   6   2       2151.47       2249.05        51.59 o                         
   1   6   2        767.36        716.94        22.21 o                         
   2   6   2        435.70        434.73        20.11 o                         
   3   6   2        136.54        136.54        15.18 o                         
   4   6   2        625.63        634.83        36.26 o                         
   5   6   2        597.51        721.33        54.27 o                         
   6   6   2         33.05         35.05        27.53 o                         
   7   6   2         73.91         62.59        33.74 o                         
   8   6   2        382.32        564.72        83.03 o                         
  -8   7   2         43.81         79.35        67.84 o                         
  -7   7   2        122.28        221.46        53.51 o                         
  -6   7   2         64.89         31.59        34.03 o                         
  -5   7   2        272.48        272.38        36.41 o                         
  -4   7   2        405.19        411.70        29.38 o                         
  -3   7   2       1428.12       1453.59        41.00 o                         
  -2   7   2        368.89        398.45        21.37 o                         
  -1   7   2        420.15        400.65        23.33 o                         
   0   7   2        535.30        597.31        26.47 o                         
   1   7   2        462.46        463.76        19.31 o                         
   2   7   2        382.03        382.67        20.39 o                         
   3   7   2       1511.12       1540.30        43.69 o                         
   4   7   2        377.17        417.01        29.25 o                         
   5   7   2        210.93        167.55        29.00 o                         
   6   7   2         72.07         36.06        28.37 o                         
   7   7   2        109.77        155.53        45.51 o                         
   8   7   2         46.22        -41.36        98.66 o                         
  -8   8   2        185.27         95.82        79.64 o                         
  -7   8   2        879.79        973.07        86.60 o                         
  -6   8   2        646.17        686.33        68.88 o                         
  -5   8   2         10.18         16.81        17.50 o                         
  -4   8   2       3882.80       3721.23        95.62 o                         
  -3   8   2       5759.85       5615.75       133.44 o                         
  -2   8   2       5573.35       5609.39       103.79 o                         
  -1   8   2       2076.84       2024.75        48.94 o                         
   0   8   2        260.86        279.01        17.89 o                         
   1   8   2       1989.23       1892.16        49.72 o                         
   2   8   2       5763.97       5864.60       138.46 o                         
   3   8   2       5976.59       5875.31       117.76 o                         
   4   8   2       3848.08       3758.16       104.05 o                         
   5   8   2          2.49         -8.04        19.26 o                         
   6   8   2        594.24        569.69        55.25 o                         
   7   8   2        809.38        881.14        89.91 o                         
   8   8   2        199.05        102.71        58.64 o                         
  -7   9   2        453.76        433.75        64.37 o                         
  -6   9   2        283.20        354.01        45.95 o                         
  -5   9   2        389.66        395.59        51.48 o                         
  -4   9   2        469.12        424.56        27.96 o                         
  -3   9   2       1202.94       1141.43        52.48 o                         
  -2   9   2       6911.58       6905.88       134.04 o                         
  -1   9   2       1730.60       1650.75        47.88 o                         
   0   9   2         68.50         81.92        14.00 o                         
   1   9   2       1796.10       1721.07        44.95 o                         
   2   9   2       6871.94       6801.34       153.18 o                         
   3   9   2       1370.53       1300.06        48.08 o                         
   4   9   2        372.93        360.46        31.59 o                         
   5   9   2        374.37        394.60        38.00 o                         
   6   9   2        238.51        257.25        36.50 o                         
   7   9   2        433.97        520.18        64.19 o                         
  -7  10   2          9.44        -24.56        49.54 o                         
  -6  10   2         77.00         72.40        93.31 o                         
  -5  10   2          4.99        -11.14        11.14 o                         
  -4  10   2        577.19        532.61        55.96 o                         
  -3  10   2        410.03        348.15        36.48 o                         
  -2  10   2        444.54        469.05        30.00 o                         
  -1  10   2        581.39        568.77        30.93 o                         
   0  10   2        518.02        522.81        27.61 o                         
   1  10   2        545.97        517.61        27.15 o                         
   2  10   2        406.55        392.25        34.93 o                         
   3  10   2        432.69        379.77        43.09 o                         
   4  10   2        614.73        568.91        37.84 o                         
   5  10   2          7.36          3.63        15.91 o                         
   6  10   2         71.63         41.10        35.14 o                         
   7  10   2         14.06        -37.59        37.59 o                         
  -7  11   2         34.48         12.70        49.54 o                         
  -6  11   2        338.97        406.60        57.29 o                         
  -5  11   2       1337.22       1537.35       119.58 o                         
  -4  11   2         51.83         12.86        28.09 o                         
  -3  11   2        600.56        555.12        62.87 o                         
  -2  11   2       1661.01       1613.73        60.64 o                         
  -1  11   2       3547.66       3573.34        95.61 o                         
   0  11   2       6545.90       6332.42       146.66 o                         
   1  11   2       3437.89       3557.00       102.71 o                         
   2  11   2       1689.03       1580.26        77.33 o                         
   3  11   2        460.79        459.65        46.90 o                         
   4  11   2         97.71        102.69        32.68 o                         
   5  11   2       1363.77       1557.24        93.34 o                         
   6  11   2        328.37        251.55        49.04 o                         
   7  11   2         36.51        -49.54        49.54 o                         
  -6  12   2        135.34         46.91        50.15 o                         
  -5  12   2        576.81        568.05        64.46 o                         
  -4  12   2        673.27        694.81        68.51 o                         
  -3  12   2       1327.35       1352.41        80.12 o                         
  -2  12   2        757.72        759.58        49.45 o                         
  -1  12   2        873.79        812.21        66.69 o                         
   0  12   2       2835.87       2896.40        83.90 o                         
   1  12   2        657.48        605.42        38.84 o                         
   2  12   2        936.13        993.35        64.18 o                         
   3  12   2       1375.64       1307.96        93.32 o                         
   4  12   2        630.05        530.63        74.85 o                         
   5  12   2        632.27        623.67        85.45 o                         
   6  12   2        104.34        108.86        50.18 o                         
  -6  13   2        114.37        110.03        59.61 o                         
  -5  13   2         37.73          6.95        36.13 o                         
  -4  13   2          2.21         -0.14        31.62 o                         
  -3  13   2        285.27        295.96        44.72 o                         
  -2  13   2        270.31        269.47        35.58 o                         
  -1  13   2        217.00        217.81        27.50 o                         
   0  13   2       2435.63       2483.04        76.75 o                         
   1  13   2        238.59        224.30        25.48 o                         
   2  13   2        325.89        343.87        43.38 o                         
   3  13   2        310.83        354.51        45.55 o                         
   4  13   2          3.08         37.04        30.73 o                         
   5  13   2         37.23         19.13        37.21 o                         
   6  13   2        109.86         -8.36        52.76 o                         
  -5  14   2         93.32         30.75        53.43 o                         
  -4  14   2        440.40        417.74        64.78 o                         
  -3  14   2        259.85        316.50        59.72 o                         
  -2  14   2        368.09        342.28        45.80 o                         
  -1  14   2        181.80        205.25        27.92 o                         
   0  14   2        420.94        407.29        32.47 o                         
   1  14   2        229.97        193.58        23.66 o                         
   2  14   2        319.31        314.93        42.31 o                         
   3  14   2        241.73        329.15        46.01 o                         
   4  14   2        438.92        437.58        57.15 o                         
   5  14   2        103.97        108.63        64.50 o                         
  -5  15   2        318.12        467.96       150.07 o                         
  -4  15   2        202.70        221.88       104.46 o                         
  -3  15   2        156.11        122.98        37.26 o                         
  -2  15   2         13.22         20.97        19.67 o                         
  -1  15   2       1113.00       1236.11        66.87 o                         
   0  15   2       1788.43       1922.36        78.66 o                         
   1  15   2       1061.99       1112.94        71.16 o                         
   2  15   2         10.92         25.30        35.13 o                         
   3  15   2        173.92        174.45        46.58 o                         
   4  15   2        141.26         76.09        45.95 o                         
   5  15   2        402.03        371.48        84.60 o                         
  -4  16   2         36.01         40.15        53.75 o                         
  -3  16   2        183.85        273.32        51.61 o                         
  -2  16   2         52.60        111.83        34.98 o                         
  -1  16   2        378.34        419.26        46.43 o                         
   0  16   2        537.91        496.18        47.18 o                         
   1  16   2        389.30        421.14        44.56 o                         
   2  16   2         47.27        -24.37        39.76 o                         
   3  16   2        184.38        141.22        48.19 o                         
   4  16   2         52.65          5.13        91.42 o                         
  -3  17   2        113.77        308.83        93.20 o                         
  -2  17   2        110.46          3.33        52.29 o                         
  -1  17   2          5.78        -12.37        39.30 o                         
   0  17   2         52.47         42.61        33.53 o                         
   1  17   2          4.99        -30.68        30.68 o                         
   2  17   2        122.08         50.89        35.53 o                         
   3  17   2        106.92        162.69       112.92 o                         
  -1  18   2        183.63        190.79        56.20 o                         
   0  18   2        124.63        128.24       119.56 o                         
   1  18   2        154.20        202.84        75.81 o                         
   1   0   3      34485.86      32193.40       426.88 o                         
   2   0   3       5414.26       5303.27        97.39 o                         
   3   0   3         34.36         58.90         9.45 o                         
   4   0   3        894.52        991.17        39.56 o                         
   5   0   3        118.10         85.36        17.13 o                         
   6   0   3        874.85        848.70        54.63 o                         
   7   0   3       1576.72       1671.08        74.11 o                         
   8   0   3         12.98        -30.46        34.64 o                         
   9   0   3         74.43         77.66        64.51 o                         
  -9   1   3         38.62         15.96        51.48 o                         
  -8   1   3        445.29        461.60        55.73 o                         
  -7   1   3        101.11         43.50        26.35 o                         
  -6   1   3       1621.64       1742.32        76.82 o                         
  -5   1   3       1480.95       1578.90        55.42 o                         
  -4   1   3        344.61        281.57        20.57 o                         
  -3   1   3        531.51        561.80        23.42 o                         
  -2   1   3       2410.16       2363.44        56.69 o                         
  -1   1   3      11564.69      11449.69       172.31 o                         
   0   1   3      22836.35      20791.71       527.76 o                         
   1   1   3      11398.08      11164.59       155.02 o                         
   2   1   3       2677.65       2709.87        48.09 o                         
   3   1   3        374.73        410.56        22.02 o                         
   4   1   3        282.09        221.46        17.68 o                         
   5   1   3       1464.33       1488.54        49.68 o                         
   6   1   3       1744.70       1873.05        76.47 o                         
   7   1   3        104.01         70.14        26.54 o                         
   8   1   3        445.02        446.32        53.07 o                         
   9   1   3         53.51       -117.57       125.32 o                         
  -8   2   3        153.11         74.11        45.85 o                         
  -7   2   3         34.84         42.88        22.23 o                         
  -6   2   3       3248.61       3222.60       114.19 o                         
  -5   2   3       1482.48       1523.25        56.23 o                         
  -4   2   3       2344.90       2305.39        57.69 o                         
  -3   2   3        385.31        431.16        21.74 o                         
  -2   2   3       2006.89       1952.58        40.81 o                         
  -1   2   3       5127.41       5452.25        85.76 o                         
   0   2   3      14413.10      14465.88       214.99 o                         
   1   2   3       5086.04       5515.84        88.91 o                         
   2   2   3       2668.01       2659.80        45.46 o                         
   3   2   3        396.70        400.88        20.60 o                         
   4   2   3       2440.43       2332.67        57.94 o                         
   5   2   3       1395.85       1295.75        43.90 o                         
   6   2   3       3099.59       3203.83       111.43 o                         
   7   2   3         35.41        -16.90        23.40 o                         
   8   2   3        169.50        131.71        34.37 o                         
  -8   3   3        491.77        633.01        63.10 o                         
  -7   3   3         47.05         52.59        29.18 o                         
  -6   3   3        855.84        915.25        65.41 o                         
  -5   3   3       5832.42       5843.86       166.25 o                         
  -4   3   3       1446.81       1492.15        52.10 o                         
  -3   3   3      10580.59      11245.73       180.58 o                         
  -2   3   3      13399.71      13458.13       215.81 o                         
  -1   3   3       5123.66       4852.79        81.88 o                         
   0   3   3       2579.84       2584.45        46.06 o                         
   1   3   3       5660.75       5481.99        87.10 o                         
   2   3   3      13574.53      13443.59       191.91 o                         
   3   3   3      10607.89      11336.52       171.02 o                         
   4   3   3       1389.46       1376.70        43.01 o                         
   5   3   3       5691.43       5489.38       126.76 o                         
   6   3   3        814.07        862.17        59.69 o                         
   7   3   3         56.34         61.60        29.45 o                         
   8   3   3        472.74        553.52        60.97 o                         
  -8   4   3         51.69         31.28        35.12 o                         
  -7   4   3        598.24        749.86        75.02 o                         
  -6   4   3        744.66        631.72        57.60 o                         
  -5   4   3        302.84        350.29        30.71 o                         
  -4   4   3        199.22        140.05        18.39 o                         
  -3   4   3      13765.90      13791.02       216.72 o                         
  -2   4   3       4767.70       4944.79        91.48 o                         
  -1   4   3       8668.91       8757.87       133.50 o                         
   0   4   3         33.09         43.89         6.96 o                         
   1   4   3       8803.91       8658.74       140.38 o                         
   2   4   3       5007.09       5309.77        89.55 o                         
   3   4   3      13833.33      13698.85       203.46 o                         
   4   4   3        169.18        154.88        16.06 o                         
   5   4   3        257.50        288.15        27.03 o                         
   6   4   3        655.35        700.05        60.86 o                         
   7   4   3        636.26        750.57        62.99 o                         
   8   4   3         49.64         33.07        33.68 o                         
  -8   5   3        251.48        293.87        59.01 o                         
  -7   5   3        572.15        570.47        68.13 o                         
  -6   5   3        172.01        228.64        43.44 o                         
  -5   5   3         10.79         25.45        16.17 o                         
  -4   5   3       3714.11       3568.09        78.24 o                         
  -3   5   3       3027.30       3073.96        62.56 o                         
  -2   5   3       3742.73       3988.31        71.20 o                         
  -1   5   3       6272.69       6407.50       107.29 o                         
   0   5   3       3536.58       3795.11        73.54 o                         
   1   5   3       5953.68       6122.84       106.31 o                         
   2   5   3       3695.52       3900.49        73.45 o                         
   3   5   3       2987.26       2941.78        63.20 o                         
   4   5   3       3675.22       3491.55        73.42 o                         
   5   5   3         17.02         19.35        14.84 o                         
   6   5   3        180.14        214.62        33.20 o                         
   7   5   3        631.18        628.71        58.36 o                         
   8   5   3        258.72        287.06        67.10 o                         
  -8   6   3        248.75        270.98       109.21 o                         
  -7   6   3         88.02         82.99        40.79 o                         
  -6   6   3        109.11        123.39        38.12 o                         
  -5   6   3        175.62        136.54        26.03 o                         
  -4   6   3       3208.67       3170.43        85.98 o                         
  -3   6   3       2177.32       2331.06        61.77 o                         
  -2   6   3       3716.47       3680.39        76.45 o                         
  -1   6   3        222.50        237.71        15.06 o                         
   0   6   3       5151.96       4901.04        93.68 o                         
   1   6   3        251.21        260.00        17.26 o                         
   2   6   3       3834.61       3696.23        75.34 o                         
   3   6   3       2254.81       2429.36        79.70 o                         
   4   6   3       3163.36       3123.43        75.98 o                         
   5   6   3        206.61        179.36        29.77 o                         
   6   6   3        147.69        148.13        32.35 o                         
   7   6   3         67.14         79.56        37.18 o                         
   8   6   3        250.46        198.94        61.68 o                         
  -8   7   3         19.41         22.09        56.43 o                         
  -7   7   3        586.78        670.54        74.78 o                         
  -6   7   3        257.96        216.20        36.64 o                         
  -5   7   3       1934.67       2004.24        78.35 o                         
  -4   7   3       1732.21       1669.20        54.53 o                         
  -3   7   3       2566.04       2557.40        58.34 o                         
  -2   7   3        354.87        350.89        20.57 o                         
  -1   7   3       3013.77       2786.10        57.74 o                         
   0   7   3       3153.70       3216.40        73.46 o                         
   1   7   3       2614.98       2454.93        56.08 o                         
   2   7   3        315.90        288.50        18.33 o                         
   3   7   3       2572.88       2581.75        94.44 o                         
   4   7   3       1776.84       1761.91        56.07 o                         
   5   7   3       2070.78       2125.46        85.47 o                         
   6   7   3        254.07        200.12        34.13 o                         
   7   7   3        609.21        619.74        68.03 o                         
   8   7   3          9.24        -14.65        44.74 o                         
  -8   8   3         71.28         94.59        75.79 o                         
  -7   8   3         34.35         91.10        68.26 o                         
  -6   8   3        120.84        111.78        31.12 o                         
  -5   8   3        688.28        644.83        54.64 o                         
  -4   8   3         51.39         61.28        13.77 o                         
  -3   8   3        467.71        490.09        35.69 o                         
  -2   8   3       1311.99       1286.06        37.62 o                         
  -1   8   3        662.11        657.67        27.01 o                         
   0   8   3         18.13         20.81         9.02 o                         
   1   8   3        712.15        711.41        24.79 o                         
   2   8   3       1361.48       1322.92        68.01 o                         
   3   8   3        439.80        438.94        24.81 o                         
   4   8   3         34.39         46.20        14.95 o                         
   5   8   3        716.99        872.77        53.74 o                         
   6   8   3        149.29        176.96        33.58 o                         
   7   8   3         23.94        -32.80        62.97 o                         
   8   8   3         72.04        -51.40        51.40 o                         
  -7   9   3          5.91        -35.22        35.22 o                         
  -6   9   3        911.35        930.79        62.39 o                         
  -5   9   3         36.06         23.78        18.24 o                         
  -4   9   3        590.77        555.05        30.35 o                         
  -3   9   3        222.02        202.45        25.75 o                         
  -2   9   3       2965.66       2908.25        71.02 o                         
  -1   9   3        138.51        128.23        14.76 o                         
   0   9   3       3306.60       3436.06        78.48 o                         
   1   9   3        135.36        139.16        14.36 o                         
   2   9   3       3068.82       2915.20        88.60 o                         
   3   9   3        204.12        246.26        23.36 o                         
   4   9   3        515.54        515.69        34.84 o                         
   5   9   3         23.40         40.19        20.68 o                         
   6   9   3        929.86        945.00        64.33 o                         
   7   9   3          5.06        -43.68        43.68 o                         
  -7  10   3        397.12        290.19        98.09 o                         
  -6  10   3        637.70        645.34        83.61 o                         
  -5  10   3        169.40        126.00        35.73 o                         
  -4  10   3       1554.83       1743.10       103.33 o                         
  -3  10   3        822.24        851.80        52.89 o                         
  -2  10   3        898.19        854.67        40.17 o                         
  -1  10   3        838.57        876.93        35.08 o                         
   0  10   3      14404.03      14289.81       268.33 o                         
   1  10   3        840.36        842.13        33.30 o                         
   2  10   3        873.61        826.84        48.48 o                         
   3  10   3        775.53        772.10       110.95 o                         
   4  10   3       1688.15       1758.02        77.22 o                         
   5  10   3        154.47        111.01        24.37 o                         
   6  10   3        633.26        654.24        69.16 o                         
   7  10   3        433.51        425.22        71.73 o                         
  -7  11   3        187.09        171.76        64.45 o                         
  -6  11   3         91.75        104.90        53.90 o                         
  -5  11   3        474.38        553.48        60.49 o                         
  -4  11   3        322.61        356.61        48.02 o                         
  -3  11   3        566.10        514.90        56.58 o                         
  -2  11   3        146.91        176.56        24.47 o                         
  -1  11   3       4377.48       4441.39       112.96 o                         
   0  11   3        368.20        463.95        37.63 o                         
   1  11   3       4586.74       4475.37       120.58 o                         
   2  11   3        140.43        115.08        26.25 o                         
   3  11   3        458.60        379.42        43.81 o                         
   4  11   3        304.89        313.21        45.45 o                         
   5  11   3        467.42        388.17        35.68 o                         
   6  11   3         91.41         69.91        38.09 o                         
   7  11   3        215.12        258.29       114.26 o                         
  -6  12   3        253.08        195.83        66.94 o                         
  -5  12   3        736.89        682.88        70.41 o                         
  -4  12   3        396.66        399.35        52.99 o                         
  -3  12   3          3.23        -21.79        21.79 o                         
  -2  12   3        130.78         99.82        32.87 o                         
  -1  12   3       2303.99       2277.33        83.08 o                         
   0  12   3        124.68         87.87        16.42 o                         
   1  12   3       2520.11       2508.81        81.84 o                         
   2  12   3        155.63        147.09        28.58 o                         
   3  12   3          2.26         -3.78        22.14 o                         
   4  12   3        387.68        402.07        49.24 o                         
   5  12   3        733.97        796.84        93.88 o                         
   6  12   3        248.63        321.75        65.62 o                         
  -6  13   3        103.58         31.55        62.11 o                         
  -5  13   3         47.28         45.72        33.55 o                         
  -4  13   3        305.12        368.63        49.60 o                         
  -3  13   3        115.01         58.09        30.16 o                         
  -2  13   3       2476.77       2633.53        92.73 o                         
  -1  13   3         21.62         27.19        17.12 o                         
   0  13   3        426.55        424.32        32.21 o                         
   1  13   3         17.50          7.71        12.23 o                         
   2  13   3       2433.83       2436.76       106.46 o                         
   3  13   3        117.04         87.93        35.12 o                         
   4  13   3        326.66        286.15        43.99 o                         
   5  13   3         46.12        -26.78        44.25 o                         
   6  13   3        121.89        247.05        68.25 o                         
  -5  14   3        214.98        147.47        60.42 o                         
  -4  14   3        345.52        364.70        66.59 o                         
  -3  14   3        408.42        404.61        51.01 o                         
  -2  14   3         71.54         27.05        31.47 o                         
  -1  14   3        536.67        570.11        45.48 o                         
   0  14   3         33.84         36.67        20.32 o                         
   1  14   3        552.55        561.11        45.93 o                         
   2  14   3         56.43         70.70        33.55 o                         
   3  14   3        443.13        439.11        57.38 o                         
   4  14   3        382.12        400.62        56.22 o                         
   5  14   3        237.09        125.18        63.79 o                         
  -5  15   3         29.46        -72.60       139.72 o                         
  -4  15   3          9.74        -15.64        36.29 o                         
  -3  15   3        417.33        404.04        54.80 o                         
  -2  15   3         20.02         -6.37        25.83 o                         
  -1  15   3        453.05        449.17        43.09 o                         
   0  15   3         77.66         79.75        19.29 o                         
   1  15   3        391.77        433.33        42.81 o                         
   2  15   3         24.01         39.94        31.78 o                         
   3  15   3        378.37        425.70        52.06 o                         
   4  15   3          6.51        -13.46        48.87 o                         
   5  15   3         37.65         10.24        84.61 o                         
  -4  16   3        349.29        431.49        86.28 o                         
  -3  16   3        332.16        315.49        57.06 o                         
  -2  16   3         44.17        -17.01        30.76 o                         
  -1  16   3        266.42        245.06        36.07 o                         
   0  16   3        179.44        208.57        40.61 o                         
   1  16   3        227.65        215.91        35.05 o                         
   2  16   3         40.35         13.99        26.78 o                         
   3  16   3        331.83        265.98        60.71 o                         
   4  16   3        381.81        316.30        74.34 o                         
  -3  17   3         38.34        -34.66        51.22 o                         
  -2  17   3        650.94        625.47        76.76 o                         
  -1  17   3         61.91        121.14        60.21 o                         
   0  17   3          2.64          8.43        23.50 o                         
   1  17   3         59.20         38.09        30.19 o                         
   2  17   3        641.60        610.85        62.14 o                         
   3  17   3         38.03         11.40        51.15 o                         
  -1  18   3        198.79        137.17        60.58 o                         
   0  18   3          3.31        -37.44        37.44 o                         
   1  18   3        201.00        -68.68        68.68 o                         
   1   0   4      59074.39      57412.35       756.17 o                         
   2   0   4      60500.61      58251.94       905.99 o                         
   3   0   4       3493.08       3509.94        71.80 o                         
   4   0   4       1442.39       1556.14        46.07 o                         
   5   0   4       9277.45       9332.67       181.84 o                         
   6   0   4        751.82        726.16        49.16 o                         
   7   0   4          7.61         -4.77        28.61 o                         
   8   0   4         46.65         20.45        29.11 o                         
   9   0   4        591.28        589.97       118.80 o                         
  -9   1   4          5.88        -61.11        61.11 o                         
  -8   1   4         86.32         74.70        36.56 o                         
  -7   1   4        646.97        531.45        52.51 o                         
  -6   1   4       1565.81       1698.15        79.32 o                         
  -5   1   4        730.60        747.82        41.33 o                         
  -4   1   4       4988.80       4878.71       101.01 o                         
  -3   1   4       2392.41       2395.16        55.92 o                         
  -2   1   4      16792.44      16354.15       245.25 o                         
  -1   1   4       8861.04       8664.76       133.90 o                         
   0   1   4      34524.55      34527.57       616.85 o                         
   1   1   4       8729.65       8591.53       126.53 o                         
   2   1   4      15751.35      15494.98       213.34 o                         
   3   1   4       2687.52       2663.56        53.38 o                         
   4   1   4       5033.91       5066.35        90.82 o                         
   5   1   4        732.91        741.69        36.07 o                         
   6   1   4       1699.07       1849.58        79.02 o                         
   7   1   4        553.40        589.78        49.58 o                         
   8   1   4         59.90         31.63        33.28 o                         
   9   1   4          6.64          1.29       161.83 o                         
  -8   2   4        174.83        114.34        33.04 o                         
  -7   2   4        372.89        331.82        38.60 o                         
  -6   2   4        901.71        965.25        65.42 o                         
  -5   2   4        320.74        349.01        31.54 o                         
  -4   2   4       1445.66       1370.54        41.31 o                         
  -3   2   4        543.25        582.01        25.04 o                         
  -2   2   4       5726.61       5690.63        96.35 o                         
  -1   2   4       7085.22       7080.32       108.73 o                         
   0   2   4      29083.06      27587.16       365.52 o                         
   1   2   4       7132.22       7194.02       102.85 o                         
   2   2   4       5211.71       5098.27        84.36 o                         
   3   2   4        569.10        622.09        23.52 o                         
   4   2   4       1171.96       1144.62        39.61 o                         
   5   2   4        280.56        290.99        24.83 o                         
   6   2   4       1039.28       1080.63        77.99 o                         
   7   2   4        353.03        340.11        43.64 o                         
   8   2   4        182.77        156.30        42.37 o                         
  -8   3   4        124.14         83.58        36.99 o                         
  -7   3   4       1347.28       1364.20        76.35 o                         
  -6   3   4        822.89        812.72        65.11 o                         
  -5   3   4        890.80        829.93        51.75 o                         
  -4   3   4       2878.74       2817.54        73.96 o                         
  -3   3   4       9068.47       8670.38       170.98 o                         
  -2   3   4       6071.38       6219.35       106.63 o                         
  -1   3   4       7622.57       8016.21       116.16 o                         
   0   3   4        405.88        432.35        13.64 o                         
   1   3   4       6628.39       6973.34       120.05 o                         
   2   3   4       6580.79       6566.50        99.84 o                         
   3   3   4       8473.00       8210.86       132.04 o                         
   4   3   4       2843.74       2767.28        65.00 o                         
   5   3   4        849.76        819.55        41.84 o                         
   6   3   4        591.36        562.60        47.82 o                         
   7   3   4       1318.68       1300.31        77.23 o                         
   8   3   4        161.26        130.53        44.89 o                         
  -8   4   4        330.35        365.05        54.36 o                         
  -7   4   4        246.59        265.68        50.75 o                         
  -6   4   4         43.58         26.79        28.25 o                         
  -5   4   4       4923.51       4817.05       170.61 o                         
  -4   4   4        652.40        604.32        34.79 o                         
  -3   4   4       4552.29       4484.28        88.25 o                         
  -2   4   4       6464.09       7005.45       110.60 o                         
  -1   4   4       9532.35       9323.01       143.47 o                         
   0   4   4       4515.77       4638.76        84.25 o                         
   1   4   4       9637.76       9565.99       150.86 o                         
   2   4   4       6766.32       7154.77       118.21 o                         
   3   4   4       4592.45       4579.12        81.43 o                         
   4   4   4        723.69        737.19        32.04 o                         
   5   4   4       5148.00       4813.74       146.67 o                         
   6   4   4         63.26         39.22        21.85 o                         
   7   4   4        223.20        218.69        36.00 o                         
   8   4   4        346.58        366.00        52.09 o                         
  -8   5   4          8.65        -39.40        39.40 o                         
  -7   5   4         73.93         31.90        33.41 o                         
  -6   5   4        167.79        154.80        35.25 o                         
  -5   5   4        778.71        791.76        50.20 o                         
  -4   5   4       1561.91       1614.61        47.31 o                         
  -3   5   4        743.00        735.37        28.32 o                         
  -2   5   4       5875.40       5836.82        99.59 o                         
  -1   5   4       1437.79       1531.57        35.10 o                         
   0   5   4       1133.90       1216.41        29.94 o                         
   1   5   4       1310.66       1314.07        38.77 o                         
   2   5   4       6102.72       6161.79       114.58 o                         
   3   5   4        761.48        765.48        27.52 o                         
   4   5   4       1524.92       1539.90        43.68 o                         
   5   5   4        809.06        776.25        46.11 o                         
   6   5   4        218.09        229.29        31.60 o                         
   7   5   4         59.35         55.08        47.49 o                         
   8   5   4         13.60        -12.42        33.66 o                         
  -8   6   4       1188.38       1620.53       162.27 o                         
  -7   6   4         63.45         40.24        68.11 o                         
  -6   6   4        472.29        484.72        52.23 o                         
  -5   6   4        369.81        427.33        40.50 o                         
  -4   6   4       1631.05       1656.92        60.81 o                         
  -3   6   4        333.36        326.04        20.65 o                         
  -2   6   4      17662.55      17287.80       259.22 o                         
  -1   6   4       6964.14       6952.64       119.70 o                         
   0   6   4        527.68        581.97        20.92 o                         
   1   6   4       6954.34       6965.99       128.47 o                         
   2   6   4      17088.00      16880.81       270.63 o                         
   3   6   4        413.12        436.11        24.60 o                         
   4   6   4       1588.94       1532.37        48.90 o                         
   5   6   4        334.17        394.51        36.42 o                         
   6   6   4        486.25        503.91        63.62 o                         
   7   6   4         52.47         44.39        31.82 o                         
   8   6   4       1224.48       1226.06       161.65 o                         
  -8   7   4        376.15        328.54       134.46 o                         
  -7   7   4       1562.35       1707.71        97.77 o                         
  -6   7   4        166.66        196.61        36.55 o                         
  -5   7   4        583.61        636.86        46.21 o                         
  -4   7   4        587.64        600.63        38.75 o                         
  -3   7   4       3711.81       3470.52        72.40 o                         
  -2   7   4       2494.74       2304.92        53.21 o                         
  -1   7   4       5625.52       5695.82       105.53 o                         
   0   7   4        242.35        171.97        13.80 o                         
   1   7   4       6048.09       6039.65       140.16 o                         
   2   7   4       2549.69       2360.54        62.63 o                         
   3   7   4       3737.64       3505.06        73.90 o                         
   4   7   4        614.63        634.66        35.31 o                         
   5   7   4        566.55        562.75        48.79 o                         
   6   7   4        207.68        198.08        34.19 o                         
   7   7   4       1631.55       1850.71       107.92 o                         
   8   7   4        358.17        334.22        68.48 o                         
  -8   8   4         73.04         22.40        80.48 o                         
  -7   8   4         40.26         -1.95        37.74 o                         
  -6   8   4        121.71        101.74        30.55 o                         
  -5   8   4         36.36         16.64        23.08 o                         
  -4   8   4        680.19        651.48        33.97 o                         
  -3   8   4        484.25        501.44        36.44 o                         
  -2   8   4        991.28        955.47        35.78 o                         
  -1   8   4        734.80        729.08        28.34 o                         
   0   8   4        870.31        892.96        29.62 o                         
   1   8   4        778.85        703.50        24.70 o                         
   2   8   4        868.85        828.23        35.75 o                         
   3   8   4        494.89        437.87        25.91 o                         
   4   8   4        627.28        640.90        39.98 o                         
   5   8   4         40.88         28.65        20.36 o                         
   6   8   4        108.03         72.22        33.42 o                         
   7   8   4         38.53         40.36        45.98 o                         
   8   8   4         75.03         -0.94       124.30 o                         
  -7   9   4        258.30        185.65        64.82 o                         
  -6   9   4         39.10         -3.91        23.74 o                         
  -5   9   4        570.65        516.79        38.99 o                         
  -4   9   4        888.39        805.68        50.04 o                         
  -3   9   4       2166.33       2234.53        78.58 o                         
  -2   9   4        329.07        284.82        23.55 o                         
  -1   9   4       1134.32       1170.92        37.11 o                         
   0   9   4       2410.95       2432.22        58.63 o                         
   1   9   4       1155.47       1136.74        34.49 o                         
   2   9   4        396.80        359.70        26.97 o                         
   3   9   4       2323.41       2414.48        74.09 o                         
   4   9   4        704.01        660.84        39.53 o                         
   5   9   4        508.87        462.34        41.90 o                         
   6   9   4         35.28        -21.74        45.45 o                         
   7   9   4        235.88        147.56        45.07 o                         
  -7  10   4        163.40        165.54       112.39 o                         
  -6  10   4        499.21        503.10        69.45 o                         
  -5  10   4        603.43        653.45        63.93 o                         
  -4  10   4        257.46        251.41        48.19 o                         
  -3  10   4       1662.66       1673.52        66.40 o                         
  -2  10   4       5019.58       5029.42       120.68 o                         
  -1  10   4       1814.16       1763.36        55.05 o                         
   0  10   4        636.28        624.60        30.98 o                         
   1  10   4       1784.43       1710.11        64.98 o                         
   2  10   4       5667.44       5720.09       149.25 o                         
   3  10   4       1396.90       1384.04        88.39 o                         
   4  10   4        160.62        138.68        26.16 o                         
   5  10   4        645.16        628.64        51.06 o                         
   6  10   4        458.45        532.55       101.48 o                         
   7  10   4        165.48         55.97        62.76 o                         
  -7  11   4        163.10        168.79        92.32 o                         
  -6  11   4         72.63         88.03        33.30 o                         
  -5  11   4        161.65        177.45        46.10 o                         
  -4  11   4        628.23        661.99        63.35 o                         
  -3  11   4        613.01        640.35        53.36 o                         
  -2  11   4         13.96         14.82        13.74 o                         
  -1  11   4        588.44        615.34        35.78 o                         
   0  11   4         59.69         46.19        15.17 o                         
   1  11   4        439.00        437.13        27.80 o                         
   2  11   4         28.04         16.03        18.54 o                         
   3  11   4        736.90        724.29        58.87 o                         
   4  11   4        658.62        609.52        57.87 o                         
   5  11   4        167.57        178.86        27.37 o                         
   6  11   4         91.02         19.34        36.42 o                         
   7  11   4        122.44        110.04        58.52 o                         
  -6  12   4        117.56        172.81       133.38 o                         
  -5  12   4        159.97        161.37        43.52 o                         
  -4  12   4        144.01        103.67        36.89 o                         
  -3  12   4        265.99        201.99        37.76 o                         
  -2  12   4        360.10        397.57        41.17 o                         
  -1  12   4       1294.45       1317.53        58.08 o                         
   0  12   4        528.21        494.91        39.47 o                         
   1  12   4       1220.39       1236.97        70.46 o                         
   2  12   4        334.71        334.57        39.97 o                         
   3  12   4        209.38        156.84        38.82 o                         
   4  12   4        141.24        135.09        41.99 o                         
   5  12   4        150.90        154.79        43.67 o                         
   6  12   4        128.54         75.68        64.47 o                         
  -6  13   4        198.45        128.22        72.02 o                         
  -5  13   4        393.74        396.24        56.62 o                         
  -4  13   4       2773.44       3020.59       135.28 o                         
  -3  13   4        193.88        194.67        37.47 o                         
  -2  13   4        839.68        761.92        52.46 o                         
  -1  13   4        530.41        584.73        49.65 o                         
   0  13   4       1914.01       2106.34        69.22 o                         
   1  13   4        541.51        526.31        32.63 o                         
   2  13   4        827.24        822.85        63.58 o                         
   3  13   4        238.18        289.69        41.14 o                         
   4  13   4       2788.79       3113.20       131.97 o                         
   5  13   4        371.57        386.96        55.65 o                         
   6  13   4        234.62        188.23        65.40 o                         
  -5  14   4        400.53        354.85        91.47 o                         
  -4  14   4        123.50        118.98        39.48 o                         
  -3  14   4        589.21        636.99        65.01 o                         
  -2  14   4        785.08        735.71        65.67 o                         
  -1  14   4        679.19        659.37        59.68 o                         
   0  14   4         18.46         -2.36        14.72 o                         
   1  14   4        738.53        791.89        80.02 o                         
   2  14   4        881.56        872.32        66.44 o                         
   3  14   4        643.71        714.96        64.73 o                         
   4  14   4        114.70        134.29        36.93 o                         
   5  14   4        390.01        298.12        76.01 o                         
  -5  15   4         37.80        -52.54        72.76 o                         
  -4  15   4         21.65        -29.70        36.98 o                         
  -3  15   4        208.64        215.56        43.06 o                         
  -2  15   4         75.45         -7.72        22.76 o                         
  -1  15   4         20.05         -6.85        21.76 o                         
   0  15   4         35.74         -3.62        18.02 o                         
   1  15   4         14.69         22.88        21.47 o                         
   2  15   4         78.88         27.90        36.85 o                         
   3  15   4        204.99        144.26        39.40 o                         
   4  15   4         15.99        -36.86        45.28 o                         
   5  15   4         35.69         -3.72        52.05 o                         
  -4  16   4         29.85        -45.12        62.10 o                         
  -3  16   4        127.48         50.29        53.68 o                         
  -2  16   4        398.34        320.56        50.01 o                         
  -1  16   4        335.77        377.69        42.50 o                         
   0  16   4        384.76        365.87        39.85 o                         
   1  16   4        320.30        344.74        44.95 o                         
   2  16   4        389.41        449.92        47.33 o                         
   3  16   4        130.62        195.83        54.22 o                         
   4  16   4         19.66        -15.18        49.60 o                         
  -2  17   4         22.07        -17.49        44.41 o                         
  -1  17   4        112.95        109.02        42.50 o                         
   0  17   4        754.03        754.04        69.55 o                         
   1  17   4        131.11          4.17        33.04 o                         
   2  17   4         18.98         -7.10        32.59 o                         
   3  17   4         24.34          8.94        46.43 o                         
  -1  18   4        111.76         29.67        92.25 o                         
   0  18   4         16.04        -54.59        54.59 o                         
   1  18   4         90.61         29.28        96.13 o                         
   1   0   5         39.99         28.18         3.96 o                         
   2   0   5        259.39        239.48        13.88 o                         
   3   0   5       1277.90       1277.27        36.42 o                         
   4   0   5         98.65         90.23        13.35 o                         
   5   0   5        103.23         98.75        16.62 o                         
   6   0   5       1117.37       1144.91        60.32 o                         
   7   0   5         65.27         23.97        28.20 o                         
   8   0   5          5.37        -22.57        28.87 o                         
   9   0   5         43.02        144.61       148.89 o                         
  -8   1   5        402.04        368.93        44.47 o                         
  -7   1   5         86.82         84.51        24.39 o                         
  -6   1   5       2373.09       2490.16        97.58 o                         
  -5   1   5       2907.51       2886.84        78.76 o                         
  -4   1   5       3636.99       3431.91        81.04 o                         
  -3   1   5       1453.04       1587.26        41.47 o                         
  -2   1   5        650.66        683.65        22.23 o                         
  -1   1   5       5016.99       4826.23        71.99 o                         
   0   1   5      24979.50      24185.72       294.53 o                         
   1   1   5       4431.24       4254.33        73.99 o                         
   2   1   5        450.02        479.05        16.64 o                         
   3   1   5       1368.52       1531.60        36.39 o                         
   4   1   5       3603.30       3176.46        71.02 o                         
   5   1   5       2868.57       2825.70        71.79 o                         
   6   1   5       2586.97       2571.87       103.73 o                         
   7   1   5         61.95         73.90        28.17 o                         
   8   1   5        410.00        453.90        54.32 o                         
  -8   2   5        419.91        476.83        52.80 o                         
  -7   2   5       1214.18       1302.84        70.99 o                         
  -6   2   5       1127.65       1064.11        57.96 o                         
  -5   2   5        541.77        489.93        36.81 o                         
  -4   2   5        661.65        761.23        33.36 o                         
  -3   2   5       4327.01       3921.39        84.73 o                         
  -2   2   5       6586.38       6109.24       101.63 o                         
  -1   2   5      11576.56      11767.10       175.01 o                         
   0   2   5        678.31        720.22        14.58 o                         
   1   2   5      11920.40      12151.32       172.86 o                         
   2   2   5       7290.81       6931.11       101.12 o                         
   3   2   5       4434.00       4090.29        77.16 o                         
   4   2   5        567.13        630.24        29.86 o                         
   5   2   5        498.95        526.44        32.20 o                         
   6   2   5       1077.00       1042.52        61.47 o                         
   7   2   5       1279.38       1438.43        86.62 o                         
   8   2   5        338.34        426.37        54.61 o                         
  -8   3   5        581.42        691.29        70.40 o                         
  -7   3   5         86.59         38.92        34.07 o                         
  -6   3   5       1171.93       1172.59        67.09 o                         
  -5   3   5        296.34        294.90        31.48 o                         
  -4   3   5       1556.22       1513.49        47.66 o                         
  -3   3   5       1173.91       1289.45        42.95 o                         
  -2   3   5       8708.61       8627.84       138.16 o                         
  -1   3   5       9219.74       9382.61       133.25 o                         
   0   3   5      36726.04      37185.23       517.46 o                         
   1   3   5       9068.48       9333.61       140.21 o                         
   2   3   5       8794.66       8615.35       128.46 o                         
   3   3   5       1199.04       1325.33        34.98 o                         
   4   3   5       1567.84       1564.69        43.29 o                         
   5   3   5        322.56        332.79        29.08 o                         
   6   3   5       1311.45       1329.72        67.00 o                         
   7   3   5         84.23         41.45        26.46 o                         
   8   3   5        591.91        501.14        59.76 o                         
  -8   4   5         75.54        116.67        41.45 o                         
  -7   4   5         57.49         31.11        32.28 o                         
  -6   4   5       1478.19       1441.12       100.60 o                         
  -5   4   5         40.59         52.40        21.35 o                         
  -4   4   5       1251.19       1169.91        44.45 o                         
  -3   4   5        207.35        179.45        15.95 o                         
  -2   4   5       2339.47       2406.96        50.32 o                         
  -1   4   5       3141.86       3077.87        53.89 o                         
   0   4   5      15850.97      15954.33       242.83 o                         
   1   4   5       2844.28       2739.38        54.57 o                         
   2   4   5       2273.59       2288.11        44.24 o                         
   3   4   5        220.11        234.83        15.96 o                         
   4   4   5       1124.95       1079.87        36.71 o                         
   5   4   5         86.96         89.15        17.14 o                         
   6   4   5       1465.57       1527.84        78.61 o                         
   7   4   5         50.04         22.91        26.51 o                         
   8   4   5         88.65         97.78        36.34 o                         
  -8   5   5        314.90        266.01        93.35 o                         
  -7   5   5        414.65        413.76        60.81 o                         
  -6   5   5        666.94        600.42        56.89 o                         
  -5   5   5       2146.21       2227.85        83.06 o                         
  -4   5   5       5515.53       5449.01       107.31 o                         
  -3   5   5       5109.26       4986.49        96.92 o                         
  -2   5   5       6029.19       5958.85       103.47 o                         
  -1   5   5       3583.87       3657.54        71.93 o                         
   0   5   5       3183.67       3100.55        58.90 o                         
   1   5   5       4161.96       4121.03        72.51 o                         
   2   5   5       5795.27       5820.42       106.72 o                         
   3   5   5       5127.31       4935.66        87.42 o                         
   4   5   5       5592.57       5619.47       101.83 o                         
   5   5   5       2037.25       2077.28        77.40 o                         
   6   5   5        636.20        560.92        52.41 o                         
   7   5   5        427.33        485.46        49.00 o                         
   8   5   5        301.55        314.71        54.77 o                         
  -8   6   5        147.08        170.31        66.29 o                         
  -7   6   5        433.11        440.56        63.59 o                         
  -6   6   5        495.59        524.72        52.52 o                         
  -5   6   5        130.43        125.76        23.63 o                         
  -4   6   5        156.44        127.08        19.81 o                         
  -3   6   5       3918.63       3657.84        76.12 o                         
  -2   6   5       4178.40       4276.75        82.35 o                         
  -1   6   5       3523.19       3621.65        70.07 o                         
   0   6   5       1005.37        990.11        28.23 o                         
   1   6   5       3520.49       3506.99        79.63 o                         
   2   6   5       4288.04       4565.75        85.95 o                         
   3   6   5       3913.99       3764.13        77.27 o                         
   4   6   5        113.84         68.01        13.79 o                         
   5   6   5        134.02        145.39        24.67 o                         
   6   6   5        527.48        514.67        50.80 o                         
   7   6   5        456.16        375.78        55.23 o                         
   8   6   5        128.32         95.20        51.63 o                         
  -8   7   5        250.11        140.36        67.51 o                         
  -7   7   5        627.82        645.83        72.94 o                         
  -6   7   5         65.24         56.07        26.98 o                         
  -5   7   5        215.22        277.09        34.08 o                         
  -4   7   5         74.10         58.47        17.03 o                         
  -3   7   5        358.43        315.75        22.09 o                         
  -2   7   5        500.63        510.85        24.11 o                         
  -1   7   5       2897.24       2796.34        60.47 o                         
   0   7   5        966.77       1035.83        30.64 o                         
   1   7   5       3006.67       2832.18        58.26 o                         
   2   7   5        582.30        610.81        25.78 o                         
   3   7   5        353.00        321.78        21.69 o                         
   4   7   5         89.18        107.56        18.35 o                         
   5   7   5        198.33        188.54        29.65 o                         
   6   7   5         46.93          5.63        22.90 o                         
   7   7   5        612.36        607.68        64.72 o                         
   8   7   5        261.61        195.19        63.92 o                         
  -8   8   5        304.24        198.92       119.64 o                         
  -7   8   5        246.07        201.38        53.96 o                         
  -6   8   5        368.22        434.52        48.03 o                         
  -5   8   5       1806.74       1808.33       109.57 o                         
  -4   8   5       1156.83       1120.17        44.32 o                         
  -3   8   5       1331.02       1284.61        47.72 o                         
  -2   8   5        589.08        623.03        27.66 o                         
  -1   8   5       1813.08       1759.16        56.19 o                         
   0   8   5       7465.83       7231.21       127.58 o                         
   1   8   5       2076.07       2071.01        46.82 o                         
   2   8   5        473.94        487.33        27.15 o                         
   3   8   5       1208.13       1144.09        40.23 o                         
   4   8   5       1321.76       1325.80        77.61 o                         
   5   8   5       1605.95       1622.47        74.09 o                         
   6   8   5        386.64        375.69        43.57 o                         
   7   8   5        241.90        264.50        50.14 o                         
   8   8   5        330.57        341.83       134.75 o                         
  -7   9   5         64.69         55.90        47.59 o                         
  -6   9   5        239.15        254.82        34.88 o                         
  -5   9   5       1123.61       1229.93        58.36 o                         
  -4   9   5        251.47        245.10        30.17 o                         
  -3   9   5       1297.05       1341.52        63.61 o                         
  -2   9   5        540.28        549.99        31.29 o                         
  -1   9   5       5681.56       5700.19       109.19 o                         
   0   9   5       5799.21       5515.07       109.67 o                         
   1   9   5       5746.19       5693.52       106.66 o                         
   2   9   5        497.66        510.91        32.35 o                         
   3   9   5       1326.37       1329.83        53.73 o                         
   4   9   5        211.36        193.27        23.14 o                         
   5   9   5       1160.91       1325.48        64.28 o                         
   6   9   5        228.05        236.06        37.22 o                         
   7   9   5         82.76         65.36        81.94 o                         
  -7  10   5        157.85         46.58       104.00 o                         
  -6  10   5        389.15        288.75        62.01 o                         
  -5  10   5         79.70         88.27        30.07 o                         
  -4  10   5        397.45        379.64        48.68 o                         
  -3  10   5        412.11        384.91        31.13 o                         
  -2  10   5        360.22        353.70        27.83 o                         
  -1  10   5       1079.55       1046.07        43.80 o                         
   0  10   5         38.70         32.69        12.55 o                         
   1  10   5       1219.94       1240.64        39.08 o                         
   2  10   5        407.67        416.61        35.69 o                         
   3  10   5        414.75        382.83        44.34 o                         
   4  10   5        428.29        403.99        34.72 o                         
   5  10   5         48.47         47.47        18.91 o                         
   6  10   5        398.36        347.12        53.84 o                         
   7  10   5        161.82        138.75        52.70 o                         
  -7  11   5        107.79         34.58       102.92 o                         
  -6  11   5        682.80        787.98        79.72 o                         
  -5  11   5        392.05        369.24        53.06 o                         
  -4  11   5       1041.53        966.12        77.53 o                         
  -3  11   5        407.36        418.88        36.29 o                         
  -2  11   5        847.92        861.13        46.37 o                         
  -1  11   5       1431.23       1442.88        54.55 o                         
   0  11   5         53.34         67.51        15.70 o                         
   1  11   5       1454.84       1508.51        50.02 o                         
   2  11   5        615.86        642.99        61.68 o                         
   3  11   5        354.17        461.35        45.37 o                         
   4  11   5        981.47        912.76        67.85 o                         
   5  11   5        361.04        340.55        38.11 o                         
   6  11   5        694.22        827.82        77.67 o                         
   7  11   5        118.07        143.52        67.44 o                         
  -6  12   5         96.96        109.74        51.80 o                         
  -5  12   5        641.66        770.90        74.58 o                         
  -4  12   5        537.57        662.88        65.70 o                         
  -3  12   5       1159.70       1151.73        64.47 o                         
  -2  12   5        909.86        930.52        52.36 o                         
  -1  12   5       1844.81       1897.13        66.06 o                         
   0  12   5       3046.89       3227.94       101.76 o                         
   1  12   5       1790.87       1793.87        58.96 o                         
   2  12   5        824.07        796.31        62.27 o                         
   3  12   5       1263.22       1306.45        73.07 o                         
   4  12   5        567.96        652.75        60.39 o                         
   5  12   5        658.66        701.83        71.41 o                         
   6  12   5         80.39        -17.59        39.89 o                         
  -6  13   5         27.03          6.58        53.94 o                         
  -5  13   5        186.30        230.33        60.90 o                         
  -4  13   5        184.83        214.07        45.01 o                         
  -3  13   5        269.96        228.87        41.99 o                         
  -2  13   5         85.23         85.99        23.41 o                         
  -1  13   5         41.47         51.60        24.67 o                         
   0  13   5        328.34        350.83        29.67 o                         
   1  13   5         36.36         19.70        13.97 o                         
   2  13   5         63.57         93.46        27.65 o                         
   3  13   5        228.95        208.62        38.61 o                         
   4  13   5        205.56        200.45        37.21 o                         
   5  13   5        178.91        200.79        69.93 o                         
   6  13   5         33.58         11.68        54.80 o                         
  -5  14   5        445.02        431.20        70.46 o                         
  -4  14   5        262.34        311.64        54.23 o                         
  -3  14   5        696.44        727.79        69.85 o                         
  -2  14   5        221.95        258.12        34.26 o                         
  -1  14   5        640.63        649.74        48.98 o                         
   0  14   5          1.97         -5.37        14.05 o                         
   1  14   5        540.09        572.29        55.60 o                         
   2  14   5        212.89        223.83        66.00 o                         
   3  14   5        666.08        662.00        63.53 o                         
   4  14   5        258.14        297.50        53.68 o                         
   5  14   5        469.86        362.12       133.76 o                         
  -5  15   5         23.60        -14.50        53.69 o                         
  -4  15   5        184.31         -9.17        62.17 o                         
  -3  15   5        217.79        322.12        74.43 o                         
  -2  15   5       1391.59       1541.06        91.48 o                         
  -1  15   5        558.38        573.23        47.93 o                         
   0  15   5         66.77         44.02        24.05 o                         
   1  15   5        554.91        513.56        46.48 o                         
   2  15   5       1414.51       1612.07        85.02 o                         
   3  15   5        238.77        236.10        48.26 o                         
   4  15   5        205.08        226.68        50.09 o                         
   5  15   5         21.97        -60.76        60.76 o                         
  -4  16   5         12.81        -59.73        59.73 o                         
  -3  16   5        232.72        311.12        58.74 o                         
  -2  16   5          5.28        -26.50        26.50 o                         
  -1  16   5        235.38        174.94        33.14 o                         
   0  16   5         80.41        139.80        34.48 o                         
   1  16   5        232.75        218.17        40.61 o                         
   2  16   5          5.86         13.68        26.32 o                         
   3  16   5        222.20        157.25        74.06 o                         
   4  16   5         10.01         47.36        54.25 o                         
  -3  17   5         81.30        -57.24        57.24 o                         
  -2  17   5         90.93          8.52        69.94 o                         
  -1  17   5        275.39        209.78        46.12 o                         
   0  17   5         14.85        -21.45        24.43 o                         
   1  17   5        255.98        230.31        38.21 o                         
   2  17   5         84.11         33.81        38.02 o                         
   3  17   5         92.27        -40.06        40.06 o                         
  -1  18   5        249.83        359.87        98.85 o                         
   0  18   5        617.69        644.29       124.60 o                         
   1  18   5        260.36        217.15        88.31 o                         
   0   0   6      13190.16      13551.17       245.44 o                         
   1   0   6      15545.74      15682.41       204.42 o                         
   2   0   6      14485.90      14383.81       203.28 o                         
   3   0   6       2008.27       2026.92        45.48 o                         
   4   0   6       7787.99       7550.96       134.50 o                         
   5   0   6        636.26        620.74        34.48 o                         
   6   0   6        185.26        180.45        27.74 o                         
   7   0   6         28.06        -11.66        23.03 o                         
   8   0   6         14.54         22.07        28.42 o                         
  -8   1   6         53.18         24.32        29.55 o                         
  -7   1   6        627.14        614.52        48.37 o                         
  -6   1   6       2501.70       2511.25        87.44 o                         
  -5   1   6       1109.65       1067.40        47.39 o                         
  -4   1   6       3203.81       3060.29        76.11 o                         
  -3   1   6       4475.29       4358.47        88.07 o                         
  -2   1   6       5724.18       5893.84        98.58 o                         
  -1   1   6      17194.73      17094.02       242.86 o                         
   0   1   6      15549.54      15298.24       195.93 o                         
   1   1   6      17286.80      17014.99       231.26 o                         
   2   1   6       6080.71       6326.60        99.77 o                         
   3   1   6       3746.67       3774.39        70.03 o                         
   4   1   6       3298.02       3224.42        65.37 o                         
   5   1   6       1339.62       1288.14        43.02 o                         
   6   1   6       2284.84       2359.82        87.19 o                         
   7   1   6        748.78        831.58        63.81 o                         
   8   1   6         62.63         92.54        36.87 o                         
  -8   2   6        131.39        102.27        36.55 o                         
  -7   2   6         56.51         16.90        25.75 o                         
  -6   2   6        597.43        729.42        53.49 o                         
  -5   2   6      12784.60      12746.79       255.43 o                         
  -4   2   6       5036.96       4787.25       100.47 o                         
  -3   2   6        426.58        420.85        24.91 o                         
  -2   2   6        954.79       1092.56        28.46 o                         
  -1   2   6       3927.46       3887.65        63.06 o                         
   0   2   6      20452.52      19652.76       252.75 o                         
   1   2   6       4955.91       4943.62        72.86 o                         
   2   2   6       1023.78       1113.62        26.89 o                         
   3   2   6        593.76        576.77        23.06 o                         
   4   2   6       4972.33       4952.83        96.03 o                         
   5   2   6      12732.69      12446.13       223.68 o                         
   6   2   6        564.41        556.31        47.77 o                         
   7   2   6         52.80         51.25        28.50 o                         
   8   2   6        147.52        131.30        54.36 o                         
  -8   3   6        295.99        270.21        53.58 o                         
  -7   3   6        155.36        213.71        38.84 o                         
  -6   3   6        232.35        279.59        36.25 o                         
  -5   3   6       3214.53       3210.35        92.38 o                         
  -4   3   6       3415.02       3254.87        76.39 o                         
  -3   3   6        130.23        171.80        15.96 o                         
  -2   3   6      10634.55      10849.45       166.66 o                         
  -1   3   6        564.56        564.27        15.87 o                         
   0   3   6       3887.03       4140.05        66.24 o                         
   1   3   6        762.32        758.19        20.30 o                         
   2   3   6      10268.44      10460.64       154.69 o                         
   3   3   6         92.08        132.13        11.71 o                         
   4   3   6       3240.69       3115.57        70.38 o                         
   5   3   6       3235.53       3132.62        85.51 o                         
   6   3   6        326.07        404.75        40.68 o                         
   7   3   6        120.53        136.32        33.16 o                         
   8   3   6        300.16        345.37        46.65 o                         
  -8   4   6        227.00        200.40        49.16 o                         
  -7   4   6        226.06        192.21        45.65 o                         
  -6   4   6        569.09        539.21        53.70 o                         
  -5   4   6       1259.37       1333.31        69.42 o                         
  -4   4   6        963.43        905.58        39.59 o                         
  -3   4   6       2162.76       2350.68        56.59 o                         
  -2   4   6      11149.85      11118.23       168.32 o                         
  -1   4   6       7939.27       8256.90       127.58 o                         
   0   4   6       3433.20       3243.50        55.81 o                         
   1   4   6       7963.66       8182.04       133.51 o                         
   2   4   6      10264.89      10215.90       162.60 o                         
   3   4   6       2326.46       2527.00        53.02 o                         
   4   4   6        944.81        918.17        33.71 o                         
   5   4   6       1294.15       1323.19        52.22 o                         
   6   4   6        558.79        561.62        47.20 o                         
   7   4   6        229.47        164.78        35.77 o                         
   8   4   6        263.66        313.37        44.16 o                         
  -8   5   6        339.56        286.44        69.34 o                         
  -7   5   6       1729.95       1816.59       109.15 o                         
  -6   5   6        172.81        168.75        36.33 o                         
  -5   5   6        257.25        263.54        31.69 o                         
  -4   5   6       1132.65       1203.09        47.93 o                         
  -3   5   6       8119.44       8221.75       137.96 o                         
  -2   5   6        680.32        613.93        25.54 o                         
  -1   5   6       6666.54       6658.11       105.38 o                         
   0   5   6       4191.73       4140.40        74.49 o                         
   1   5   6       6233.56       6106.78       108.17 o                         
   2   5   6        582.89        545.01        24.05 o                         
   3   5   6       7686.87       7713.54       126.93 o                         
   4   5   6       1400.42       1450.18        41.78 o                         
   5   5   6        224.44        250.80        28.57 o                         
   6   5   6        148.77        233.92        33.07 o                         
   7   5   6       1680.40       1739.72        86.86 o                         
   8   5   6        354.30        426.25        57.01 o                         
  -8   6   6        114.62        183.89        65.53 o                         
  -7   6   6        128.48         47.66        46.26 o                         
  -6   6   6         78.67        127.14        32.18 o                         
  -5   6   6       2386.04       2300.03        83.55 o                         
  -4   6   6        216.49        217.24        20.96 o                         
  -3   6   6        983.54        852.37        28.84 o                         
  -2   6   6        606.46        622.45        24.45 o                         
  -1   6   6       9279.58       9303.76       155.76 o                         
   0   6   6        104.47        336.09        31.11 o                         
   1   6   6       9546.99       9495.83       165.36 o                         
   2   6   6        622.49        603.85        24.38 o                         
   3   6   6       1012.11        938.67        39.19 o                         
   4   6   6        207.78        199.06        19.20 o                         
   5   6   6       2303.66       2237.30        74.30 o                         
   6   6   6         76.17        140.16        28.08 o                         
   7   6   6        151.66        136.07        41.65 o                         
   8   6   6        113.02        -33.44        87.69 o                         
  -8   7   6        172.89         82.76        94.15 o                         
  -7   7   6        214.07        209.79        54.38 o                         
  -6   7   6        694.71        697.42        60.40 o                         
  -5   7   6        273.79        277.37        33.10 o                         
  -4   7   6       1785.21       1718.73        58.23 o                         
  -3   7   6        387.33        392.86        24.44 o                         
  -2   7   6       4488.22       4283.64        90.05 o                         
  -1   7   6        643.23        701.79        25.77 o                         
   0   7   6       1096.49        979.01        29.83 o                         
   1   7   6        607.74        659.48        26.66 o                         
   2   7   6       4785.79       4665.35        88.98 o                         
   3   7   6        385.84        391.90        23.78 o                         
   4   7   6       1723.63       1705.95        61.96 o                         
   5   7   6        299.30        312.07        34.32 o                         
   6   7   6        682.30        739.76        69.60 o                         
   7   7   6        206.77        275.55        47.15 o                         
   8   7   6        174.30        156.68       126.65 o                         
  -8   8   6        535.52        359.40       149.87 o                         
  -7   8   6        198.99        175.88        48.44 o                         
  -6   8   6        965.54       1040.11        68.13 o                         
  -5   8   6        453.17        494.00        50.44 o                         
  -4   8   6       1921.33       1926.06        61.96 o                         
  -3   8   6       1315.96       1398.43        51.87 o                         
  -2   8   6       7808.22       7738.00       132.90 o                         
  -1   8   6       3232.98       3341.24        76.04 o                         
   0   8   6         34.20         45.37         9.48 o                         
   1   8   6       3202.39       3390.25        72.32 o                         
   2   8   6       7571.97       7468.33       136.87 o                         
   3   8   6       1229.83       1290.92        42.91 o                         
   4   8   6       2085.89       2154.61        76.48 o                         
   5   8   6        459.54        492.02        42.79 o                         
   6   8   6        940.75        888.33        65.73 o                         
   7   8   6        207.57        171.09        45.99 o                         
   8   8   6        482.20        355.24        83.50 o                         
  -7   9   6        637.60        602.03        79.27 o                         
  -6   9   6         44.51         -3.08        21.93 o                         
  -5   9   6        236.99        283.86        29.14 o                         
  -4   9   6        190.60        174.56        26.35 o                         
  -3   9   6       2020.05       2000.91        63.62 o                         
  -2   9   6       2169.14       2237.97        64.98 o                         
  -1   9   6       1798.24       1885.44        49.65 o                         
   0   9   6       2134.31       2174.29        56.09 o                         
   1   9   6       1703.33       1737.02        40.84 o                         
   2   9   6       2235.21       2214.69        64.51 o                         
   3   9   6       1834.36       1900.90        85.84 o                         
   4   9   6        177.03        156.16        21.39 o                         
   5   9   6        231.59        250.15        32.08 o                         
   6   9   6         34.51        -22.38        22.38 o                         
   7   9   6        659.27        707.69        74.74 o                         
  -7  10   6        117.81        127.99        63.64 o                         
  -6  10   6         24.06         -6.50        33.59 o                         
  -5  10   6         74.67         98.48        44.96 o                         
  -4  10   6        488.54        434.83        44.21 o                         
  -3  10   6       1592.87       1587.75        58.72 o                         
  -2  10   6        656.48        712.76        38.33 o                         
  -1  10   6        149.60        145.03        18.24 o                         
   0  10   6        897.11        914.38        36.04 o                         
   1  10   6        190.95        175.07        14.71 o                         
   2  10   6        673.22        733.50        44.00 o                         
   3  10   6       1876.21       1889.82        82.89 o                         
   4  10   6        580.22        491.68        35.91 o                         
   5  10   6         69.98         59.05        22.67 o                         
   6  10   6         12.59        -12.64        30.02 o                         
   7  10   6         93.21        127.01        54.08 o                         
  -7  11   6         76.24        -42.41        65.12 o                         
  -6  11   6        226.85        313.47        53.96 o                         
  -5  11   6         30.50         41.38        31.52 o                         
  -4  11   6       1194.75       1198.83        82.64 o                         
  -3  11   6        685.22        672.44        45.29 o                         
  -2  11   6        543.40        536.34        38.67 o                         
  -1  11   6        282.20        312.81        27.28 o                         
   0  11   6       4287.72       4480.21       113.10 o                         
   1  11   6        290.46        286.77        17.72 o                         
   2  11   6        413.26        375.62        42.13 o                         
   3  11   6        741.24        730.98        66.34 o                         
   4  11   6       1084.63       1166.01        83.56 o                         
   5  11   6         24.00         -4.75        19.53 o                         
   6  11   6        247.44        273.78        48.07 o                         
   7  11   6         80.90        -47.61        47.61 o                         
  -6  12   6        613.96        641.41        88.78 o                         
  -5  12   6       1491.84       1841.67       105.57 o                         
  -4  12   6       1851.07       1966.77       103.47 o                         
  -3  12   6        133.27        143.60        26.07 o                         
  -2  12   6        321.24        309.35        30.99 o                         
  -1  12   6       1088.86       1122.66        62.39 o                         
   0  12   6        766.92        769.75        47.20 o                         
   1  12   6       1276.55       1328.07        47.91 o                         
   2  12   6        286.08        278.70        35.68 o                         
   3  12   6        168.72        199.44        33.14 o                         
   4  12   6       1914.79       2066.58       100.83 o                         
   5  12   6       1433.32       1523.02       104.89 o                         
   6  12   6        659.44        822.32        86.33 o                         
  -6  13   6         21.76        -12.10        84.17 o                         
  -5  13   6        558.94        700.67        82.41 o                         
  -4  13   6         24.79          3.22        24.90 o                         
  -3  13   6        681.47        680.91        54.15 o                         
  -2  13   6        216.08        207.28        31.68 o                         
  -1  13   6        129.65        157.22        29.93 o                         
   0  13   6         10.71        -12.90        12.90 o                         
   1  13   6        194.20        173.03        28.08 o                         
   2  13   6        233.05        204.23        33.17 o                         
   3  13   6        705.73        723.16        61.46 o                         
   4  13   6         23.00         -8.98        27.72 o                         
   5  13   6        589.20        625.89        65.35 o                         
   6  13   6         17.02        -48.13        50.71 o                         
  -5  14   6        252.03        208.54        80.51 o                         
  -4  14   6        470.95        493.43        62.67 o                         
  -3  14   6        280.66        226.58        45.33 o                         
  -2  14   6        143.72        119.91        28.88 o                         
  -1  14   6        379.79        347.63        37.11 o                         
   0  14   6         81.02         57.91        19.41 o                         
   1  14   6        300.56        277.83        34.71 o                         
   2  14   6        103.31         72.83        28.50 o                         
   3  14   6        309.44        305.58        44.87 o                         
   4  14   6        463.07        503.58        58.33 o                         
   5  14   6        222.95        207.42       141.99 o                         
  -5  15   6         23.73        -66.59        67.18 o                         
  -4  15   6        598.65        703.31        81.87 o                         
  -3  15   6         24.84        -29.82        29.82 o                         
  -2  15   6        186.68         74.21        40.48 o                         
  -1  15   6         19.71         -7.93        22.87 o                         
   0  15   6       1267.08       1352.71        70.44 o                         
   1  15   6         22.81         11.64        20.95 o                         
   2  15   6        165.48        101.27        29.68 o                         
   3  15   6         26.25        -23.90        27.93 o                         
   4  15   6        658.74        658.17        91.39 o                         
   5  15   6         22.28        -54.90        54.90 o                         
  -4  16   6        141.75         16.83        64.30 o                         
  -3  16   6         77.01         23.04        39.11 o                         
  -2  16   6        164.77        157.13        35.53 o                         
  -1  16   6        203.04        170.37        40.11 o                         
   0  16   6        652.92        653.30        54.19 o                         
   1  16   6        194.70        255.44        53.56 o                         
   2  16   6        200.88        179.83        46.20 o                         
   3  16   6         78.43        -11.73        37.41 o                         
   4  16   6        127.67         87.10        56.45 o                         
  -3  17   6        163.42         29.91        53.84 o                         
  -2  17   6         54.49        -43.76        88.16 o                         
  -1  17   6         98.01         27.85        39.45 o                         
   0  17   6          0.63        -25.05        27.25 o                         
   1  17   6        100.38        120.82        49.95 o                         
   2  17   6         58.17        104.52        60.02 o                         
   3  17   6        173.99        114.50        50.33 o                         
  -1  18   6        195.64        149.35        83.07 o                         
   0  18   6          5.88         36.52        69.55 o                         
   1  18   6        209.74        157.44        58.82 o                         
   1   0   7       3470.58       3646.93        53.64 o                         
   2   0   7       7241.42       6579.29        96.78 o                         
   3   0   7       2635.62       2444.25        60.57 o                         
   4   0   7       1543.15       1352.12        40.16 o                         
   5   0   7         58.94         20.65        13.65 o                         
   6   0   7       1926.32       1975.81        70.49 o                         
   7   0   7        237.48        270.94        36.50 o                         
   8   0   7        955.31       1128.52        71.76 o                         
  -8   1   7         92.33        112.55        35.90 o                         
  -7   1   7        335.71        331.53        38.81 o                         
  -6   1   7        721.91        667.03        44.65 o                         
  -5   1   7        211.16        204.88        23.86 o                         
  -4   1   7       2506.51       2490.37        66.03 o                         
  -3   1   7       2599.69       2337.07        56.63 o                         
  -2   1   7       4520.61       4282.01        74.30 o                         
  -1   1   7       1887.44       1893.86        34.35 o                         
   0   1   7         28.58         32.91         3.01 o                         
   1   1   7       1740.05       1730.39        33.70 o                         
   2   1   7       4948.75       4761.94        74.52 o                         
   3   1   7       2360.79       2077.32        51.78 o                         
   4   1   7       2747.78       2720.05        67.60 o                         
   5   1   7        214.93        191.10        19.98 o                         
   6   1   7        601.18        501.73        41.58 o                         
   7   1   7        393.67        394.57        43.94 o                         
   8   1   7        111.33         88.55        42.37 o                         
  -8   2   7         40.21        -28.27        28.27 o                         
  -7   2   7        171.29        123.35        28.87 o                         
  -6   2   7        692.35        676.84        47.95 o                         
  -5   2   7       1846.79       1848.66        68.43 o                         
  -4   2   7        160.82        194.12        18.10 o                         
  -3   2   7       2441.80       2416.89        61.57 o                         
  -2   2   7        804.94        742.68        22.80 o                         
  -1   2   7       2537.71       2548.88        41.83 o                         
   0   2   7        269.79        315.50         9.73 o                         
   1   2   7       2211.17       2211.66        40.75 o                         
   2   2   7        868.88        796.58        21.41 o                         
   3   2   7       2580.21       2706.95        53.94 o                         
   4   2   7        160.24        192.63        17.45 o                         
   5   2   7       1828.11       1802.50        57.86 o                         
   6   2   7        621.88        666.22        50.98 o                         
   7   2   7        147.98         90.21        30.48 o                         
   8   2   7         39.02         -6.22        39.38 o                         
  -8   3   7        554.35        525.17        70.11 o                         
  -7   3   7        638.58        785.50        78.33 o                         
  -6   3   7       1498.99       1683.30       118.49 o                         
  -5   3   7        425.65        408.78        46.31 o                         
  -4   3   7       8179.07       7694.23       143.52 o                         
  -3   3   7       9479.69       9589.02       180.53 o                         
  -2   3   7        336.21        399.59        18.07 o                         
  -1   3   7       1843.38       1926.21        34.12 o                         
   0   3   7      12694.69      12327.40       163.38 o                         
   1   3   7       1594.87       1614.48        34.09 o                         
   2   3   7        333.55        425.75        16.30 o                         
   3   3   7       8990.54       9455.12       146.89 o                         
   4   3   7       7769.69       7331.16       126.68 o                         
   5   3   7        346.62        353.91        27.78 o                         
   6   3   7       1658.38       1791.78        77.34 o                         
   7   3   7        587.29        635.41        54.86 o                         
   8   3   7        618.30        663.61        59.58 o                         
  -8   4   7       1074.46       1137.22        93.60 o                         
  -7   4   7        257.20        341.08        56.63 o                         
  -6   4   7       1002.07       1001.28        71.25 o                         
  -5   4   7        148.78        189.81        44.41 o                         
  -4   4   7       1534.73       1520.38        52.30 o                         
  -3   4   7       1759.97       1825.15        55.17 o                         
  -2   4   7      16427.56      16608.92       254.34 o                         
  -1   4   7      12993.25      13068.22       196.53 o                         
   0   4   7       2750.37       2767.95        49.52 o                         
   1   4   7      13438.34      13434.65       206.47 o                         
   2   4   7      17038.89      17309.80       250.27 o                         
   3   4   7       1694.35       1863.78        49.13 o                         
   4   4   7       1636.30       1570.76        43.42 o                         
   5   4   7        126.87        144.99        20.40 o                         
   6   4   7        993.49        998.54        61.60 o                         
   7   4   7        301.96        311.80        40.73 o                         
   8   4   7        953.57        992.36        73.64 o                         
  -8   5   7         71.49         24.46        64.21 o                         
  -7   5   7         39.94        -27.93        29.22 o                         
  -6   5   7          0.04          6.66        19.67 o                         
  -5   5   7        435.04        371.21        40.47 o                         
  -4   5   7        873.97        902.45        41.43 o                         
  -3   5   7        529.89        543.77        26.93 o                         
  -2   5   7        973.86       1099.09        32.15 o                         
  -1   5   7      10816.79      11102.46       166.90 o                         
   0   5   7        517.90        478.81        16.88 o                         
   1   5   7      10486.39      10641.79       174.07 o                         
   2   5   7       1026.28       1106.59        32.27 o                         
   3   5   7        494.91        469.07        22.35 o                         
   4   5   7        829.73        912.20        33.60 o                         
   5   5   7        520.64        546.93        39.29 o                         
   6   5   7          0.82         -0.12        20.12 o                         
   7   5   7         32.63         54.50        28.12 o                         
   8   5   7         77.60         43.10        38.79 o                         
  -8   6   7         86.27         28.85        58.43 o                         
  -7   6   7        121.64         42.74        93.96 o                         
  -6   6   7         99.48        109.13        30.15 o                         
  -5   6   7       1495.36       1474.79        67.51 o                         
  -4   6   7        144.77        115.29        18.04 o                         
  -3   6   7       2264.29       2306.26        52.80 o                         
  -2   6   7        603.20        576.61        25.18 o                         
  -1   6   7       9145.64       8854.02       145.32 o                         
   0   6   7       6792.76       7022.39       128.10 o                         
   1   6   7       8548.52       8278.17       149.14 o                         
   2   6   7        759.43        789.99        29.66 o                         
   3   6   7       2452.63       2540.77        60.21 o                         
   4   6   7        133.02        143.64        18.01 o                         
   5   6   7       1699.82       1755.79        68.42 o                         
   6   6   7         96.72        114.20        28.10 o                         
   7   6   7        123.23         99.02        35.02 o                         
   8   6   7        100.35         14.39        48.60 o                         
  -8   7   7        234.76        340.73       134.23 o                         
  -7   7   7        186.15        309.29        53.70 o                         
  -6   7   7       1773.52       1735.62        87.46 o                         
  -5   7   7       1075.22       1044.76        59.45 o                         
  -4   7   7       3367.05       3332.30        88.39 o                         
  -3   7   7       1249.42       1256.84        40.97 o                         
  -2   7   7        523.62        446.43        24.48 o                         
  -1   7   7       1466.63       1489.05        36.99 o                         
   0   7   7      11590.66      10976.70       179.89 o                         
   1   7   7       1185.19       1201.91        38.56 o                         
   2   7   7        566.24        529.10        24.18 o                         
   3   7   7       1360.48       1272.66        37.19 o                         
   4   7   7       3279.55       3236.91       108.51 o                         
   5   7   7       1108.37       1131.89        59.27 o                         
   6   7   7       1760.71       1764.64        96.92 o                         
   7   7   7        201.06        179.93        56.88 o                         
   8   7   7        237.81        281.09        67.90 o                         
  -8   8   7         67.95         50.15       104.84 o                         
  -7   8   7        253.47        199.96       109.01 o                         
  -6   8   7        424.72        353.61        44.59 o                         
  -5   8   7         56.54         51.43        20.95 o                         
  -4   8   7         58.81         27.93        25.27 o                         
  -3   8   7        192.63        175.05        20.52 o                         
  -2   8   7       1007.44        917.04        32.84 o                         
  -1   8   7        596.51        579.25        38.12 o                         
   0   8   7       1510.88       1552.13        43.49 o                         
   1   8   7        586.40        630.85        28.73 o                         
   2   8   7       1091.64       1044.55        34.04 o                         
   3   8   7        187.38        165.14        17.74 o                         
   4   8   7         88.91        141.06        26.17 o                         
   5   8   7         55.19         51.46        24.09 o                         
   6   8   7        500.47        459.90        48.05 o                         
   7   8   7        253.62        144.45        73.16 o                         
   8   8   7         53.61         41.47        59.33 o                         
  -7   9   7        477.85        480.42        71.54 o                         
  -6   9   7        332.80        300.20        37.18 o                         
  -5   9   7        232.25        256.37        23.75 o                         
  -4   9   7        383.80        394.85        40.33 o                         
  -3   9   7       3012.88       3018.61        92.76 o                         
  -2   9   7        500.56        561.22        32.04 o                         
  -1   9   7       6097.53       6258.27       117.07 o                         
   0   9   7        973.30       1015.92        35.41 o                         
   1   9   7       6002.03       5992.21       134.04 o                         
   2   9   7        564.55        603.99        34.61 o                         
   3   9   7       3196.99       3245.61        95.46 o                         
   4   9   7        415.65        389.18        35.98 o                         
   5   9   7        242.78        315.26        35.61 o                         
   6   9   7        321.73        353.06        45.39 o                         
   7   9   7        471.55        472.30        66.29 o                         
  -7  10   7         51.87        -43.31        43.31 o                         
  -6  10   7        628.94        701.56        77.55 o                         
  -5  10   7       2741.10       2973.99       135.06 o                         
  -4  10   7         64.95         44.89        23.11 o                         
  -3  10   7        834.03        826.03        48.54 o                         
  -2  10   7       2354.58       2358.29        69.37 o                         
  -1  10   7       2833.67       2777.78        75.64 o                         
   0  10   7       2410.22       2520.34        69.35 o                         
   1  10   7       2863.54       2864.77        75.03 o                         
   2  10   7       2125.06       2204.59        78.42 o                         
   3  10   7        707.12        693.91        42.31 o                         
   4  10   7         83.80         55.82        17.95 o                         
   5  10   7       2697.52       2926.05       114.21 o                         
   6  10   7        596.01        680.16        67.89 o                         
   7  10   7         53.60         16.91        44.27 o                         
  -7  11   7         12.03        146.68       116.40 o                         
  -6  11   7        359.71        342.85        80.27 o                         
  -5  11   7         69.07         46.89        32.45 o                         
  -4  11   7       1371.99       1359.81        88.13 o                         
  -3  11   7        129.54        114.16        24.12 o                         
  -2  11   7       1394.12       1386.62        62.56 o                         
  -1  11   7       1583.82       1552.46        65.73 o                         
   0  11   7       2874.57       2954.42        84.24 o                         
   1  11   7       1526.01       1495.96        46.44 o                         
   2  11   7       1499.68       1486.05        72.08 o                         
   3  11   7        152.73        126.61        47.09 o                         
   4  11   7       1489.00       1433.08        63.44 o                         
   5  11   7         87.51         77.71        24.84 o                         
   6  11   7        334.53        324.76        52.37 o                         
   7  11   7         13.46        -48.53        48.53 o                         
  -6  12   7          7.31        -48.89        49.95 o                         
  -5  12   7        222.38        239.68        48.86 o                         
  -4  12   7        661.19        794.28        73.64 o                         
  -3  12   7        372.79        332.51        38.74 o                         
  -2  12   7        523.07        542.16        39.99 o                         
  -1  12   7         63.92         45.66        18.16 o                         
   0  12   7         12.33         27.23        15.96 o                         
   1  12   7         99.72         80.41        20.38 o                         
   2  12   7        454.80        471.09        47.59 o                         
   3  12   7        375.99        397.87        45.52 o                         
   4  12   7        657.01        717.05        62.58 o                         
   5  12   7        258.39        307.31        76.61 o                         
   6  12   7         12.33        -28.02        37.81 o                         
  -6  13   7        163.97        139.14        68.51 o                         
  -5  13   7         95.43         82.08        39.45 o                         
  -4  13   7        187.16        150.96        40.86 o                         
  -3  13   7       1814.05       1980.19       118.69 o                         
  -2  13   7        434.85        451.21        42.68 o                         
  -1  13   7       1101.53       1210.62        61.21 o                         
   0  13   7        101.61         72.55        21.35 o                         
   1  13   7       1119.52       1207.34        61.06 o                         
   2  13   7        382.44        352.29        47.00 o                         
   3  13   7       1758.12       1924.93       106.59 o                         
   4  13   7        179.90        152.60        40.46 o                         
   5  13   7         76.73         84.97        33.90 o                         
   6  13   7        151.37        157.14        62.37 o                         
  -5  14   7        216.86        319.94        64.01 o                         
  -4  14   7        383.72        415.09        65.46 o                         
  -3  14   7        675.82        631.41        65.27 o                         
  -2  14   7        836.36        753.56        62.48 o                         
  -1  14   7         62.74        105.92        26.61 o                         
   0  14   7          0.90          8.83        15.29 o                         
   1  14   7         94.95         66.06        35.01 o                         
   2  14   7        886.58        898.77        57.78 o                         
   3  14   7        743.17        711.34        66.71 o                         
   4  14   7        380.33        327.54        47.77 o                         
   5  14   7        244.71        277.73        71.14 o                         
  -4  15   7          4.63        -36.42        36.42 o                         
  -3  15   7        128.46         98.61        38.66 o                         
  -2  15   7         47.59         39.26        37.34 o                         
  -1  15   7        353.46        349.64        37.34 o                         
   0  15   7         26.31         24.55        18.17 o                         
   1  15   7        347.20        369.26        57.56 o                         
   2  15   7         31.34          1.34        34.87 o                         
   3  15   7        132.93        169.81        38.23 o                         
   4  15   7          1.43         84.83        47.43 o                         
   5  15   7         21.39        -17.95        58.69 o                         
  -4  16   7         67.97        -64.89        64.89 o                         
  -3  16   7         63.00         14.85        38.02 o                         
  -2  16   7        189.62         52.45        45.65 o                         
  -1  16   7        589.93        602.24        64.88 o                         
   0  16   7         12.76         10.66        19.06 o                         
   1  16   7        610.50        657.26        56.18 o                         
   2  16   7        186.02        192.08        50.20 o                         
   3  16   7         93.20         94.94        49.57 o                         
   4  16   7         53.54         99.52        54.54 o                         
  -3  17   7        594.06        684.76       150.21 o                         
  -2  17   7         57.76          0.97        41.10 o                         
  -1  17   7        403.04        429.05        66.25 o                         
   0  17   7          0.31         11.95        30.44 o                         
   1  17   7        377.96        437.68        64.77 o                         
   2  17   7         67.86         35.56        34.90 o                         
   3  17   7        562.95        608.63       142.83 o                         
  -1  18   7         74.00          6.56        68.87 o                         
   1  18   7         66.00        159.31       139.94 o                         
   0   0   8      57569.55      58375.79      1467.11 o                         
   1   0   8       4414.23       4316.72        62.69 o                         
   2   0   8       6886.52       6755.96        98.97 o                         
   3   0   8       1543.98       1550.20        40.59 o                         
   4   0   8       5034.76       4833.70        94.80 o                         
   5   0   8       2017.33       1857.63        57.20 o                         
   6   0   8       1438.36       1590.67        62.26 o                         
   7   0   8        148.52         69.50        33.56 o                         
   8   0   8         75.92         59.68        34.68 o                         
  -8   1   8         65.81         31.15        32.01 o                         
  -7   1   8        213.38        241.24        38.19 o                         
  -6   1   8        327.64        292.44        30.39 o                         
  -5   1   8       9625.22       9519.93       199.76 o                         
  -4   1   8       2189.26       2236.52        55.46 o                         
  -3   1   8       7781.66       7410.41       123.19 o                         
  -2   1   8       2078.96       2192.89        43.76 o                         
  -1   1   8       2380.97       2330.56        44.37 o                         
   0   1   8      22867.64      21628.62       276.37 o                         
   1   1   8       2862.51       2845.46        45.99 o                         
   2   1   8       2183.47       2304.43        43.12 o                         
   3   1   8       7391.15       7014.73       111.10 o                         
   4   1   8       2117.10       2158.94        52.31 o                         
   5   1   8       9599.15       9878.63       172.43 o                         
   6   1   8        305.39        333.36        32.31 o                         
   7   1   8        231.41        283.54        41.95 o                         
   8   1   8         76.04         44.72        31.96 o                         
  -8   2   8         92.92        -17.21        58.52 o                         
  -7   2   8         15.24          6.79        19.30 o                         
  -6   2   8        389.96        388.53        36.43 o                         
  -5   2   8        486.35        528.10        39.54 o                         
  -4   2   8       1038.20       1024.09        36.61 o                         
  -3   2   8      13162.78      13527.24       237.64 o                         
  -2   2   8        667.70        685.94        20.44 o                         
  -1   2   8       2049.47       2187.72        40.23 o                         
   0   2   8         38.43         64.29         5.24 o                         
   1   2   8       2290.36       2428.38        43.09 o                         
   2   2   8        572.60        589.49        18.44 o                         
   3   2   8      13266.64      14061.09       203.75 o                         
   4   2   8        902.08        881.25        32.48 o                         
   5   2   8        664.82        605.41        36.95 o                         
   6   2   8        417.60        413.58        50.53 o                         
   7   2   8          7.94        -21.31        21.31 o                         
   8   2   8         90.48         -1.27        48.02 o                         
  -8   3   8        170.73        111.28        44.36 o                         
  -7   3   8       1624.31       1683.01       108.56 o                         
  -6   3   8        424.86        501.50        50.70 o                         
  -5   3   8        964.46        916.54        52.23 o                         
  -4   3   8       2530.76       2440.33        63.32 o                         
  -3   3   8      10671.98      10798.49       200.88 o                         
  -2   3   8       4427.86       4520.69        83.25 o                         
  -1   3   8       5159.03       5128.16        74.72 o                         
   0   3   8       2501.22       2473.17        38.53 o                         
   1   3   8       4989.22       4816.01        83.13 o                         
   2   3   8       3982.77       4006.08        72.96 o                         
   3   3   8      10578.54      11043.67       166.11 o                         
   4   3   8       2511.76       2326.18        55.51 o                         
   5   3   8        974.53        994.79        43.32 o                         
   6   3   8        393.97        413.11        41.74 o                         
   7   3   8       1637.24       1714.06        82.19 o                         
   8   3   8        217.35        253.33        41.85 o                         
  -8   4   8          5.21        -10.33        47.97 o                         
  -7   4   8        542.00        495.09        68.39 o                         
  -6   4   8       1018.75       1101.38        71.65 o                         
  -5   4   8       2231.32       2209.67        92.08 o                         
  -4   4   8       1611.58       1571.77        53.95 o                         
  -3   4   8       7754.83       7349.32       132.08 o                         
  -2   4   8       2105.66       2100.74        42.55 o                         
  -1   4   8      10026.25       9983.00       141.33 o                         
   0   4   8       4095.43       4009.64        67.37 o                         
   1   4   8      10429.14      10328.15       152.10 o                         
   2   4   8       2040.78       2042.84        43.31 o                         
   3   4   8       7952.58       7701.56       126.81 o                         
   4   4   8       1651.96       1673.01        44.87 o                         
   5   4   8       2205.07       2215.85        68.23 o                         
   6   4   8        904.83        921.35        59.39 o                         
   7   4   8        453.76        516.44        48.68 o                         
   8   4   8          1.70        -32.74        32.74 o                         
  -8   5   8        532.65        583.45        87.37 o                         
  -7   5   8        643.48        578.07        68.30 o                         
  -6   5   8        320.94        410.73        50.38 o                         
  -5   5   8        658.82        659.09        58.45 o                         
  -4   5   8       2507.99       2530.90        94.50 o                         
  -3   5   8        860.51        873.86        34.10 o                         
  -2   5   8      14232.94      14473.97       210.35 o                         
  -1   5   8       9995.63      10533.03       161.43 o                         
   0   5   8       6546.49       6433.98       103.14 o                         
   1   5   8      10273.02      10403.12       157.99 o                         
   2   5   8      13962.10      14470.13       242.48 o                         
   3   5   8       1081.55       1106.59        31.29 o                         
   4   5   8       2566.21       2513.92        58.32 o                         
   5   5   8        591.78        616.32        41.81 o                         
   6   5   8        376.68        382.17        42.29 o                         
   7   5   8        635.26        652.46        55.70 o                         
   8   5   8        582.34        728.67        68.78 o                         
  -8   6   8        171.28        242.51       111.24 o                         
  -7   6   8        784.56        908.62       184.81 o                         
  -6   6   8        314.11        302.72        41.51 o                         
  -5   6   8       1218.17       1268.38        71.04 o                         
  -4   6   8         32.07         19.82        13.66 o                         
  -3   6   8       2382.02       2273.31        51.71 o                         
  -2   6   8       1491.33       1410.97        38.76 o                         
  -1   6   8       4150.68       4028.80        76.14 o                         
   0   6   8        146.89        175.83        13.48 o                         
   1   6   8       4662.31       4466.38        80.68 o                         
   2   6   8       1510.43       1402.53        46.80 o                         
   3   6   8       2386.30       2286.10        56.45 o                         
   4   6   8         24.47          8.26        10.54 o                         
   5   6   8       1207.99       1407.80        56.50 o                         
   6   6   8        262.00        243.99        35.00 o                         
   7   6   8        833.82        787.46        67.80 o                         
   8   6   8        155.33        259.71        83.09 o                         
  -8   7   8        348.39        314.92       125.74 o                         
  -7   7   8        315.37        439.05        65.89 o                         
  -6   7   8        167.19         87.09        46.09 o                         
  -5   7   8        590.39        591.38        43.57 o                         
  -4   7   8        557.55        542.87        33.61 o                         
  -3   7   8       2616.86       2650.79        63.14 o                         
  -2   7   8       2684.90       2606.95        61.42 o                         
  -1   7   8        778.77        963.71        29.46 o                         
   0   7   8       3090.05       3172.39        61.51 o                         
   1   7   8        748.76        954.77        32.53 o                         
   2   7   8       2713.67       2604.95        61.09 o                         
   3   7   8       2575.78       2542.01        58.45 o                         
   4   7   8        693.28        644.24        39.24 o                         
   5   7   8        578.64        570.75        45.34 o                         
   6   7   8        172.38        164.39        37.52 o                         
   7   7   8        347.51        410.64        57.41 o                         
   8   7   8        348.26        416.04       121.82 o                         
  -7   8   8        463.41        379.58        64.13 o                         
  -6   8   8        425.45        372.92        45.18 o                         
  -5   8   8        362.52        400.06        36.11 o                         
  -4   8   8         60.77         81.86        20.19 o                         
  -3   8   8       2765.09       2733.44        76.69 o                         
  -2   8   8        852.28        855.28        31.38 o                         
  -1   8   8        678.90        668.04        27.05 o                         
   0   8   8        160.19        202.40        16.70 o                         
   1   8   8        784.70        800.87        32.09 o                         
   2   8   8        828.65        835.71        31.04 o                         
   3   8   8       2714.23       2620.17        75.50 o                         
   4   8   8         46.18         91.03        18.45 o                         
   5   8   8        329.49        353.82        36.99 o                         
   6   8   8        407.11        374.10        59.14 o                         
   7   8   8        436.07        473.24        63.10 o                         
   8   8   8        104.99        178.33       100.51 o                         
  -7   9   8         34.82         39.55        45.06 o                         
  -6   9   8        558.72        655.14        67.74 o                         
  -5   9   8        467.68        562.81        61.07 o                         
  -4   9   8       1048.60        970.92        58.76 o                         
  -3   9   8        349.99        328.13        29.85 o                         
  -2   9   8       1483.60       1388.99        49.65 o                         
  -1   9   8        367.31        339.19        22.62 o                         
   0   9   8       3082.64       3050.64        69.04 o                         
   1   9   8        460.64        521.80        36.26 o                         
   2   9   8       1458.68       1445.16        59.83 o                         
   3   9   8        398.31        418.73        33.07 o                         
   4   9   8        995.84       1062.99        48.39 o                         
   5   9   8        407.22        409.36        41.20 o                         
   6   9   8        522.95        534.07        51.36 o                         
   7   9   8         48.94         33.11        50.83 o                         
  -7  10   8        330.04        156.70        86.91 o                         
  -6  10   8        853.24        812.44        82.49 o                         
  -5  10   8        155.57        165.22        41.42 o                         
  -4  10   8        434.10        512.82        47.50 o                         
  -3  10   8         68.26         25.40        17.44 o                         
  -2  10   8       3972.12       4080.88       102.85 o                         
  -1  10   8       1671.23       1778.07        56.53 o                         
   0  10   8        761.89        820.86        37.64 o                         
   1  10   8       1666.12       1724.86        64.69 o                         
   2  10   8       4164.71       4261.70       119.15 o                         
   3  10   8        120.50         99.70        19.50 o                         
   4  10   8        392.61        410.22        33.23 o                         
   5  10   8        145.76        141.00        26.73 o                         
   6  10   8        804.87        858.27        74.40 o                         
   7  10   8        335.83        302.47        66.48 o                         
  -6  11   8        324.92        369.94        91.23 o                         
  -5  11   8        743.85        799.53        74.33 o                         
  -4  11   8        929.55       1054.12        83.71 o                         
  -3  11   8        534.09        582.70        48.15 o                         
  -2  11   8        699.76        654.57        50.35 o                         
  -1  11   8        253.72        272.89        27.02 o                         
   0  11   8        388.76        403.81        30.68 o                         
   1  11   8        231.04        235.62        25.82 o                         
   2  11   8        535.77        552.26        48.01 o                         
   3  11   8        568.15        645.74        54.78 o                         
   4  11   8        938.44        814.11        49.46 o                         
   5  11   8        681.11        688.88        52.95 o                         
   6  11   8        374.47        339.97        50.43 o                         
   7  11   8        123.88        -30.77        48.97 o                         
  -6  12   8        285.47        221.49        68.80 o                         
  -5  12   8          6.43         -2.10        28.87 o                         
  -4  12   8        660.34        606.64        64.99 o                         
  -3  12   8        112.55         86.98        23.01 o                         
  -2  12   8       1240.53       1146.15        61.08 o                         
  -1  12   8        182.58        181.51        22.26 o                         
   0  12   8        578.67        625.30        38.05 o                         
   1  12   8        151.17        130.60        22.95 o                         
   2  12   8       1201.84       1249.91        69.52 o                         
   3  12   8        143.94        154.16        31.25 o                         
   4  12   8        646.17        681.37        68.81 o                         
   5  12   8          7.05         36.17        32.24 o                         
   6  12   8        305.78        302.26        59.41 o                         
  -6  13   8        115.06         63.72        79.34 o                         
  -5  13   8       1526.53       1409.28       132.64 o                         
  -4  13   8        308.82        368.04        62.69 o                         
  -3  13   8         15.37        -16.65        22.24 o                         
  -2  13   8        305.66        345.25        39.70 o                         
  -1  13   8        437.48        502.17        42.14 o                         
   0  13   8       1024.12       1127.22        57.75 o                         
   1  13   8        444.92        462.98        40.33 o                         
   2  13   8        284.09        304.72        39.78 o                         
   3  13   8          6.34        -10.27        23.30 o                         
   4  13   8        356.18        396.61        52.01 o                         
   5  13   8       1579.70       1686.40        97.28 o                         
   6  13   8        116.41         93.56        57.98 o                         
  -5  14   8         39.73          5.20        60.26 o                         
  -4  14   8        784.69        809.43        79.44 o                         
  -3  14   8         14.00        -22.68        22.68 o                         
  -2  14   8        414.75        494.85        47.59 o                         
  -1  14   8        515.34        526.26        44.51 o                         
   0  14   8        586.68        643.98        39.84 o                         
   1  14   8        474.01        374.42        39.75 o                         
   2  14   8        441.23        517.42        46.44 o                         
   3  14   8         10.35         36.64        26.99 o                         
   4  14   8        838.99        771.20        70.82 o                         
   5  14   8         39.80         54.61        46.97 o                         
  -4  15   8        131.86         16.49        45.67 o                         
  -3  15   8         91.74         44.16        30.24 o                         
  -2  15   8         35.02         49.48        26.87 o                         
  -1  15   8         74.17         89.25        23.55 o                         
   0  15   8        104.31        116.60        27.00 o                         
   1  15   8         95.07        108.77        30.41 o                         
   2  15   8         28.63         25.86        25.39 o                         
   3  15   8         82.96          9.56        28.44 o                         
   4  15   8        124.78         98.44        52.88 o                         
   5  15   8        175.33        202.64        83.18 o                         
  -3  16   8         35.46        -36.60        36.60 o                         
  -2  16   8        243.09        212.86        47.41 o                         
  -1  16   8        200.88        164.07        38.84 o                         
   0  16   8         32.92         21.50        20.47 o                         
   1  16   8        184.69        194.72        33.25 o                         
   2  16   8        217.01        230.91        36.92 o                         
   3  16   8         25.59        -11.28        35.59 o                         
   4  16   8        237.76        134.35        66.74 o                         
  -3  17   8         86.84         98.87        78.31 o                         
  -2  17   8         39.41         41.39        58.26 o                         
  -1  17   8        133.44        156.92        47.42 o                         
   0  17   8        133.27         99.84        43.21 o                         
   1  17   8        150.81        171.84        37.34 o                         
   2  17   8         28.18        -27.68        53.79 o                         
   3  17   8        103.63         34.65        62.61 o                         
   0  18   8        112.75        104.90        72.95 o                         
   1  18   8         88.59        195.19        92.09 o                         
   1   0   9      38987.30      39910.73       530.62 o                         
   2   0   9       9239.47       9019.92       128.80 o                         
   3   0   9         17.47        148.73        12.43 o                         
   4   0   9       2024.20       1966.34        49.92 o                         
   5   0   9        150.35        144.44        19.84 o                         
   6   0   9        183.87        181.95        24.95 o                         
   7   0   9         12.65        -20.31        20.31 o                         
   8   0   9         46.93         54.94        31.87 o                         
  -8   1   9        834.96        789.54        60.22 o                         
  -7   1   9       1622.12       1716.92        77.89 o                         
  -6   1   9        739.36        707.61        48.45 o                         
  -5   1   9        922.11        949.14        42.78 o                         
  -4   1   9        927.18        836.26        32.61 o                         
  -3   1   9       1137.91       1156.99        34.23 o                         
  -2   1   9       6453.47       6365.29        96.02 o                         
  -1   1   9       9138.54       9231.47       137.89 o                         
   0   1   9       7886.85       7722.73        99.27 o                         
   1   1   9       9102.37       9284.21       131.55 o                         
   2   1   9       6405.05       6410.90        98.37 o                         
   3   1   9       1518.09       1549.47        36.57 o                         
   4   1   9       1079.10        948.88        31.27 o                         
   5   1   9        925.85        978.52        41.10 o                         
   6   1   9        822.80        790.04        50.06 o                         
   7   1   9       1749.07       1920.06        87.00 o                         
   8   1   9        805.71        948.38        71.91 o                         
  -8   2   9       1013.88       1128.16        96.95 o                         
  -7   2   9        303.14        327.40        37.40 o                         
  -6   2   9       4307.46       4399.96       122.02 o                         
  -5   2   9         22.19         20.93        13.09 o                         
  -4   2   9       5012.49       4844.50       102.14 o                         
  -3   2   9        785.02        839.06        29.40 o                         
  -2   2   9      17761.70      16718.08       238.11 o                         
  -1   2   9       9784.78      10058.11       146.87 o                         
   0   2   9      13372.83      13636.25       171.92 o                         
   1   2   9       9412.55       9603.42       144.18 o                         
   2   2   9      18402.21      17020.69       242.50 o                         
   3   2   9        665.90        726.95        24.22 o                         
   4   2   9       5249.89       5068.79        92.54 o                         
   5   2   9         25.72         23.65        13.00 o                         
   6   2   9       4313.27       4513.12       132.93 o                         
   7   2   9        280.26        294.01        39.31 o                         
   8   2   9        991.96        965.77        71.82 o                         
  -8   3   9          2.20        -30.26        30.26 o                         
  -7   3   9         81.97         75.16        38.49 o                         
  -6   3   9        394.81        461.02        44.77 o                         
  -5   3   9        171.61        182.32        25.02 o                         
  -4   3   9         93.78         89.72        15.25 o                         
  -3   3   9       5081.51       5387.54       107.77 o                         
  -2   3   9         32.04         32.79         7.93 o                         
  -1   3   9       4698.70       4664.37        75.11 o                         
   0   3   9        986.78       1152.64        23.07 o                         
   1   3   9       4954.53       4973.10        73.08 o                         
   2   3   9         31.71         34.14         6.00 o                         
   3   3   9       5246.56       5531.97        93.12 o                         
   4   3   9        120.16        103.77        13.65 o                         
   5   3   9        175.19        184.77        20.66 o                         
   6   3   9        400.71        443.34        41.22 o                         
   7   3   9         57.90         47.46        25.66 o                         
   8   3   9          5.36        -19.32        36.16 o                         
  -8   4   9        153.62         97.25        45.95 o                         
  -7   4   9        147.62        145.85        79.33 o                         
  -6   4   9        227.26        137.05        31.88 o                         
  -5   4   9       2556.59       2598.56       102.06 o                         
  -4   4   9         52.77         71.17        14.89 o                         
  -3   4   9        761.32        762.91        34.24 o                         
  -2   4   9       1790.87       1900.28        39.63 o                         
  -1   4   9      17909.06      17796.07       230.04 o                         
   0   4   9        712.55        861.22        21.10 o                         
   1   4   9      17033.88      16410.84       247.81 o                         
   2   4   9       1663.29       1717.75        38.73 o                         
   3   4   9        893.17        862.82        28.10 o                         
   4   4   9         42.62         44.57        11.81 o                         
   5   4   9       2733.07       2773.68        81.21 o                         
   6   4   9        252.74        235.34        32.71 o                         
   7   4   9        137.00        169.37        32.56 o                         
   8   4   9        156.00        165.23        39.81 o                         
  -8   5   9        417.77        457.09        83.65 o                         
  -7   5   9        482.57        400.79        62.07 o                         
  -6   5   9       1789.72       1867.25        92.51 o                         
  -5   5   9        256.23        268.52        41.46 o                         
  -4   5   9       4215.23       4062.75        99.08 o                         
  -3   5   9       2170.60       2035.65        53.69 o                         
  -2   5   9       1272.62       1352.31        36.85 o                         
  -1   5   9       3230.89       3260.72        56.98 o                         
   0   5   9      37044.56      35945.63       506.91 o                         
   1   5   9       2837.33       2908.75        54.97 o                         
   2   5   9       1382.83       1507.35        36.68 o                         
   3   5   9       2294.53       2256.86        49.36 o                         
   4   5   9       3886.19       3620.19        75.81 o                         
   5   5   9        295.45        299.58        30.66 o                         
   6   5   9       1858.68       2017.76        86.42 o                         
   7   5   9        438.97        372.64        43.88 o                         
   8   5   9        426.60        492.52        64.66 o                         
  -8   6   9        144.92        201.10       109.78 o                         
  -7   6   9         46.91        116.40        57.45 o                         
  -6   6   9        887.63        841.88        59.57 o                         
  -5   6   9        538.84        556.27        59.84 o                         
  -4   6   9        855.46        830.44        42.90 o                         
  -3   6   9         38.91         47.83         7.47 o                         
  -2   6   9       4880.13       4911.90        95.46 o                         
  -1   6   9       1228.31       1204.84        32.66 o                         
   0   6   9       2545.26       3008.89        57.41 o                         
   1   6   9       1369.53       1318.85        30.70 o                         
   2   6   9       5427.19       5484.01        98.35 o                         
   3   6   9         56.02         64.60        11.53 o                         
   4   6   9        807.64        771.93        40.39 o                         
   5   6   9        525.44        502.04        36.59 o                         
   6   6   9        855.37        894.44        69.95 o                         
   7   6   9         57.63         40.94        26.88 o                         
   8   6   9        137.39         36.06        48.56 o                         
  -8   7   9          6.42        147.02       101.03 o                         
  -7   7   9         81.21         58.61        48.70 o                         
  -6   7   9        478.15        389.84        47.69 o                         
  -5   7   9        620.27        635.13        45.96 o                         
  -4   7   9        188.64        173.01        20.24 o                         
  -3   7   9       1085.86       1050.93        36.98 o                         
  -2   7   9          4.83         15.19         8.10 o                         
  -1   7   9       2741.44       2826.85        57.93 o                         
   0   7   9        101.90        129.69        11.77 o                         
   1   7   9       2492.45       2588.89        62.31 o                         
   2   7   9         10.27          8.38         7.45 o                         
   3   7   9       1016.66        923.74        31.57 o                         
   4   7   9        214.47        226.28        24.16 o                         
   5   7   9        618.83        661.97        46.78 o                         
   6   7   9        490.13        499.03        55.02 o                         
   7   7   9         78.21         -7.26        89.26 o                         
   8   7   9          4.13        -49.84        76.07 o                         
  -7   8   9          0.89        -27.85        34.36 o                         
  -6   8   9       1045.15       1128.05        89.55 o                         
  -5   8   9       3148.15       3401.83       112.68 o                         
  -4   8   9         88.11         94.04        21.75 o                         
  -3   8   9       1311.44       1219.46        48.74 o                         
  -2   8   9       1370.55       1307.24        39.01 o                         
  -1   8   9       4127.60       3856.37        77.56 o                         
   0   8   9        392.51        436.99        21.18 o                         
   1   8   9       4306.12       4041.43        86.59 o                         
   2   8   9       1114.53       1094.18        36.60 o                         
   3   8   9       1417.05       1354.63        49.65 o                         
   4   8   9         97.03        109.19        18.44 o                         
   5   8   9       3121.58       3329.99       101.67 o                         
   6   8   9       1071.88       1241.69        82.64 o                         
   7   8   9          0.09        -31.74        31.74 o                         
  -7   9   9         45.36         12.23        87.87 o                         
  -6   9   9        713.71        845.31        66.74 o                         
  -5   9   9        409.95        457.39        47.45 o                         
  -4   9   9        974.65       1007.90        64.94 o                         
  -3   9   9        649.05        665.79        40.36 o                         
  -2   9   9        302.16        293.32        25.27 o                         
  -1   9   9        520.00        466.09        24.54 o                         
   0   9   9       7979.98       7947.14       143.10 o                         
   1   9   9        548.29        549.33        26.61 o                         
   2   9   9        259.61        258.67        26.50 o                         
   3   9   9        582.11        695.79        40.79 o                         
   4   9   9        891.93        899.11        47.78 o                         
   5   9   9        352.04        332.48        43.44 o                         
   6   9   9        756.57        824.18        70.92 o                         
   7   9   9         40.70        -56.78        56.78 o                         
  -7  10   9        108.46         -3.17        58.98 o                         
  -6  10   9         40.12         68.65        36.88 o                         
  -5  10   9         45.92         67.85        46.34 o                         
  -4  10   9        393.23        385.53        38.53 o                         
  -3  10   9        282.12        290.73        29.79 o                         
  -2  10   9         25.75         41.32        15.16 o                         
  -1  10   9          9.41          4.92         9.66 o                         
   0  10   9         22.75         15.47        11.40 o                         
   1  10   9         10.44         -5.53        11.50 o                         
   2  10   9         31.83         46.11        17.13 o                         
   3  10   9        300.32        286.73        35.90 o                         
   4  10   9        368.61        320.30        29.34 o                         
   5  10   9         48.49         46.66        23.47 o                         
   6  10   9         40.80         48.36        31.57 o                         
   7  10   9        117.29         25.06        45.16 o                         
  -6  11   9        183.28        178.03        54.81 o                         
  -5  11   9        141.80         92.11        34.33 o                         
  -4  11   9        164.80        119.37        31.81 o                         
  -3  11   9       2024.96       2063.60        94.60 o                         
  -2  11   9        594.49        585.77        44.46 o                         
  -1  11   9       2862.01       2890.56        83.49 o                         
   0  11   9          8.13          6.28        12.50 o                         
   1  11   9       3078.51       3150.39        93.84 o                         
   2  11   9        592.26        560.90        50.07 o                         
   3  11   9       1880.67       1787.46        84.33 o                         
   4  11   9        166.56        128.25        25.98 o                         
   5  11   9        138.27         52.46        21.14 o                         
   6  11   9        178.71         80.02        48.94 o                         
   7  11   9        999.42       1074.16       116.83 o                         
  -6  12   9        301.69        328.48        68.27 o                         
  -5  12   9        978.10       1317.92       108.91 o                         
  -4  12   9        768.51        672.17        67.96 o                         
  -3  12   9        205.83        246.95        33.90 o                         
  -2  12   9        836.22        934.39        49.37 o                         
  -1  12   9       1483.62       1530.24        58.49 o                         
   0  12   9        394.02        356.55        27.23 o                         
   1  12   9       1308.43       1395.90        62.47 o                         
   2  12   9        881.53        984.35        62.08 o                         
   3  12   9        208.52        218.06        36.01 o                         
   4  12   9        774.48        713.46        62.48 o                         
   5  12   9        970.40        990.93        92.33 o                         
   6  12   9        300.53        234.35        57.66 o                         
  -5  13   9        147.33        165.21        47.94 o                         
  -4  13   9        146.46         42.61        40.65 o                         
  -3  13   9        353.40        344.52        48.78 o                         
  -2  13   9        168.43        128.44        30.53 o                         
  -1  13   9         38.63         36.08        18.56 o                         
   0  13   9        179.74        165.50        27.19 o                         
   1  13   9         39.90         27.27        18.56 o                         
   2  13   9        167.83        139.69        26.36 o                         
   3  13   9        362.52        378.17        57.93 o                         
   4  13   9        172.43        292.53       105.01 o                         
   5  13   9        145.34        184.07        41.79 o                         
   6  13   9         83.21         86.71        57.56 o                         
  -5  14   9         82.99         -2.13        49.95 o                         
  -4  14   9        370.29        448.57        61.43 o                         
  -3  14   9        140.39         86.72        33.88 o                         
  -2  14   9        242.63        335.01        39.50 o                         
  -1  14   9        445.39        521.01        44.94 o                         
   0  14   9        545.73        478.72        35.53 o                         
   1  14   9        470.76        439.18        41.73 o                         
   2  14   9        239.43        278.55        35.44 o                         
   3  14   9        156.67        106.42        41.35 o                         
   4  14   9        354.90        366.54        52.81 o                         
   5  14   9         77.10         34.07       135.65 o                         
  -4  15   9         18.76          9.49        76.70 o                         
  -3  15   9       1239.16       1600.69       120.46 o                         
  -2  15   9         59.59         81.24        29.87 o                         
  -1  15   9        548.17        584.42        50.71 o                         
   0  15   9        110.84         84.45        30.59 o                         
   1  15   9        497.65        524.55        54.64 o                         
   2  15   9         58.56         32.51        28.17 o                         
   3  15   9       1178.23       1322.46        96.40 o                         
   4  15   9         22.79         40.90        77.71 o                         
  -3  16   9         43.11        102.74        43.73 o                         
  -2  16   9        283.74        320.36        48.98 o                         
  -1  16   9        121.05         74.48        32.62 o                         
   0  16   9         65.91         22.67        24.14 o                         
   1  16   9        134.71         88.09        29.17 o                         
   2  16   9        287.12        313.28        41.39 o                         
   3  16   9         55.04         64.36        40.39 o                         
   4  16   9        274.88        112.92        64.02 o                         
  -2  17   9         34.96         26.66        50.24 o                         
  -1  17   9         51.22          6.46        39.41 o                         
   0  17   9        294.67        231.69        51.62 o                         
   1  17   9         54.91        -33.61        37.53 o                         
   2  17   9         27.33        -44.60        44.60 o                         
   3  17   9         44.43        -65.53        65.53 o                         
   0  18   9         62.22         51.02        60.65 o                         
   0   0  10      65798.07      64998.21      1414.13 o                         
   1   0  10      21965.13      22400.26       303.24 o                         
   2   0  10        542.96        529.88        17.56 o                         
   3   0  10        545.62        523.25        22.09 o                         
   4   0  10        164.94        198.48        16.73 o                         
   5   0  10       6533.82       6647.72       141.43 o                         
   6   0  10        130.70        130.31        22.66 o                         
   7   0  10          7.23         -4.50        21.92 o                         
   8   0  10         14.70        -27.40        27.40 o                         
  -8   1  10         46.52        -11.99        47.89 o                         
  -7   1  10        964.64       1057.47        63.38 o                         
  -6   1  10        493.55        496.37        40.14 o                         
  -5   1  10       3574.94       3606.48        91.34 o                         
  -4   1  10        796.66        767.61        30.51 o                         
  -3   1  10      13001.01      12643.42       198.45 o                         
  -2   1  10       7459.45       7315.70       113.96 o                         
  -1   1  10       2699.43       2605.85        41.33 o                         
   0   1  10       1634.22       1704.16        27.07 o                         
   1   1  10       2103.87       2055.49        39.40 o                         
   2   1  10       7701.34       7560.80       112.21 o                         
   3   1  10      13124.92      12672.42       188.72 o                         
   4   1  10        843.88        783.24        31.44 o                         
   5   1  10       3633.63       3693.23        92.20 o                         
   6   1  10        579.31        598.17        51.81 o                         
   7   1  10        980.32       1081.82        73.11 o                         
   8   1  10         33.63         30.54        31.44 o                         
  -8   2  10        205.30        125.78        37.28 o                         
  -7   2  10        189.03        200.82        36.84 o                         
  -6   2  10       1925.68       1842.55        76.99 o                         
  -5   2  10        300.38        296.44        33.18 o                         
  -4   2  10       5688.38       5543.80       110.75 o                         
  -3   2  10        692.64        757.16        28.97 o                         
  -2   2  10        385.29        388.24        19.00 o                         
  -1   2  10       1701.00       1715.41        35.13 o                         
   0   2  10        220.94        292.45         9.05 o                         
   1   2  10       1783.39       1821.83        27.34 o                         
   2   2  10        262.03        258.93        12.45 o                         
   3   2  10        831.91        875.94        25.48 o                         
   4   2  10       5512.90       5178.07        97.61 o                         
   5   2  10        234.10        181.32        22.13 o                         
   6   2  10       1851.41       1989.24        80.36 o                         
   7   2  10        183.04        220.61        34.41 o                         
   8   2  10        250.43        229.66        43.08 o                         
  -8   3  10          6.87        -39.47        40.85 o                         
  -7   3  10       1212.72       1137.27        89.41 o                         
  -6   3  10        947.03        930.71        60.94 o                         
  -5   3  10       1583.59       1643.31        67.63 o                         
  -4   3  10       2873.52       2671.86        75.29 o                         
  -3   3  10       3139.65       2945.09        59.21 o                         
  -2   3  10        914.51       1014.12        26.66 o                         
  -1   3  10       2333.76       2265.17        44.41 o                         
   0   3  10        654.97        645.51        16.00 o                         
   1   3  10       2920.34       2821.43        41.38 o                         
   2   3  10        866.58        896.03        24.70 o                         
   3   3  10       3197.53       2932.04        58.09 o                         
   4   3  10       2968.97       2937.85        61.09 o                         
   5   3  10       1521.30       1557.11        52.85 o                         
   6   3  10        914.90       1010.72        60.11 o                         
   7   3  10       1166.96       1391.81       112.58 o                         
   8   3  10         11.40         -0.51        36.30 o                         
  -8   4  10         21.10        -47.91        56.31 o                         
  -7   4  10        543.02        538.10        67.98 o                         
  -6   4  10         28.94        -11.01        31.96 o                         
  -5   4  10       1169.48       1250.48        66.88 o                         
  -4   4  10        498.65        496.91        32.42 o                         
  -3   4  10       7407.17       7250.70       137.70 o                         
  -2   4  10       1289.34       1332.49        31.48 o                         
  -1   4  10        380.15        388.71        14.26 o                         
   0   4  10        740.04        736.10        18.54 o                         
   1   4  10        696.00        575.56       127.72 o                         
   2   4  10       1318.59       1387.41        40.55 o                         
   3   4  10       7495.73       7336.30       123.10 o                         
   4   4  10        498.59        495.95        27.56 o                         
   5   4  10       1064.79       1081.75        44.28 o                         
   6   4  10         24.65          0.69        19.91 o                         
   7   4  10        550.75        582.34        56.40 o                         
   8   4  10         22.13        -29.96        36.13 o                         
  -8   5  10        287.65        452.52       136.61 o                         
  -7   5  10        400.60        391.30        61.78 o                         
  -6   5  10        331.37        429.72        47.92 o                         
  -5   5  10        781.30        705.07        70.44 o                         
  -4   5  10        161.26        150.29        22.09 o                         
  -3   5  10       1144.95       1145.58        42.67 o                         
  -2   5  10       4137.43       4135.47        70.55 o                         
  -1   5  10       5974.86       5961.85        93.96 o                         
   0   5  10        848.67        792.50        21.69 o                         
   1   5  10       5874.56       5661.81        94.12 o                         
   2   5  10       3626.76       3699.71        70.49 o                         
   3   5  10       1016.66        999.10        30.44 o                         
   4   5  10        201.44        196.93        19.07 o                         
   5   5  10        837.25        754.18        47.29 o                         
   6   5  10        287.58        321.06        39.05 o                         
   7   5  10        414.24        383.93        45.33 o                         
   8   5  10        286.22        231.95        51.69 o                         
  -8   6  10        458.58        456.72       138.57 o                         
  -7   6  10        123.27        141.15        39.43 o                         
  -6   6  10        541.89        504.42        46.42 o                         
  -5   6  10       1311.23       1165.28        71.74 o                         
  -4   6  10        579.13        466.54        53.00 o                         
  -3   6  10       1950.16       1944.29        45.56 o                         
  -2   6  10       4066.90       3870.83        76.08 o                         
  -1   6  10       6454.96       6354.50       102.37 o                         
   0   6  10       6110.89       6021.42       100.33 o                         
   1   6  10       6298.08       6253.56       103.22 o                         
   2   6  10       3829.83       3706.34        75.91 o                         
   3   6  10       1856.92       1927.42        50.20 o                         
   4   6  10        692.83        622.21        32.65 o                         
   5   6  10       1303.05       1285.13        53.03 o                         
   6   6  10        474.72        579.46        50.81 o                         
   7   6  10        125.00         40.39        31.95 o                         
   8   6  10        471.94        434.52        69.78 o                         
  -7   7  10        813.42        859.64       151.91 o                         
  -6   7  10        278.33        256.11        37.07 o                         
  -5   7  10        144.08        110.06        23.38 o                         
  -4   7  10       1116.25       1069.77        37.45 o                         
  -3   7  10       3921.62       3865.70        99.83 o                         
  -2   7  10       1266.41       1215.69        39.70 o                         
  -1   7  10       5068.11       5207.55       100.07 o                         
   0   7  10        199.90        273.78        16.43 o                         
   1   7  10       5077.34       5155.65        85.03 o                         
   2   7  10       1339.40       1227.75        38.12 o                         
   3   7  10       3843.31       3737.24        75.55 o                         
   4   7  10       1179.79       1199.90        49.02 o                         
   5   7  10        113.26         86.69        24.95 o                         
   6   7  10        237.46        288.66        43.37 o                         
   7   7  10        865.49        967.53        79.24 o                         
   8   7  10        256.19        133.01        58.65 o                         
  -7   8  10        999.27       1116.43       103.53 o                         
  -6   8  10        197.79        224.74        42.36 o                         
  -5   8  10        539.48        583.05        40.42 o                         
  -4   8  10       1691.65       1782.96        79.23 o                         
  -3   8  10       4275.40       4232.10       105.87 o                         
  -2   8  10         90.28         80.08        13.26 o                         
  -1   8  10        183.26        209.80        17.59 o                         
   0   8  10        220.02        233.73        16.55 o                         
   1   8  10        324.57        363.27        24.14 o                         
   2   8  10        107.51         88.99        13.39 o                         
   3   8  10       4338.84       4151.17        96.54 o                         
   4   8  10       1711.27       1749.55        89.84 o                         
   5   8  10        558.62        593.54        42.58 o                         
   6   8  10        176.34        185.77        37.90 o                         
   7   8  10        922.31        910.30        79.57 o                         
  -7   9  10          3.01        -17.78        51.53 o                         
  -6   9  10        358.97        374.29        38.16 o                         
  -5   9  10         92.60         62.11        28.24 o                         
  -4   9  10        219.49        197.98        28.58 o                         
  -3   9  10        925.80        964.76        45.13 o                         
  -2   9  10       4017.63       3842.20        95.06 o                         
  -1   9  10        522.05        559.32        29.28 o                         
   0   9  10       2235.53       2104.81        60.49 o                         
   1   9  10        516.96        555.31        28.57 o                         
   2   9  10       3805.59       3750.43       106.90 o                         
   3   9  10        924.88        947.93        45.70 o                         
   4   9  10        200.57        221.73        24.97 o                         
   5   9  10         83.51         94.95        23.99 o                         
   6   9  10        335.09        358.36        62.70 o                         
   7   9  10          3.38        -43.99        43.99 o                         
  -7  10  10         72.25        149.64       113.45 o                         
  -6  10  10        594.57        548.29        72.87 o                         
  -5  10  10        304.12        327.16        60.02 o                         
  -4  10  10        749.76        734.15        51.85 o                         
  -3  10  10        174.86        194.17        24.87 o                         
  -2  10  10       1535.12       1566.41        56.68 o                         
  -1  10  10         39.67         32.57        12.81 o                         
   0  10  10        558.65        575.00        44.48 o                         
   1  10  10         58.84         56.06        15.23 o                         
   2  10  10       1621.41       1700.25        76.13 o                         
   3  10  10        175.01        134.72        21.70 o                         
   4  10  10        844.23        848.46        49.46 o                         
   5  10  10        351.13        312.83        35.22 o                         
   6  10  10        591.26        596.30        69.51 o                         
   7  10  10         76.96        -30.75        41.78 o                         
  -6  11  10         15.43         22.65        48.07 o                         
  -5  11  10       1242.83       1192.91        95.02 o                         
  -4  11  10          9.79         18.90        26.24 o                         
  -3  11  10        489.20        539.54        42.79 o                         
  -2  11  10        236.98        230.82        25.64 o                         
  -1  11  10        841.06        898.10        43.77 o                         
   0  11  10       1035.20       1053.39        55.11 o                         
   1  11  10        752.02        759.64        46.15 o                         
   2  11  10        214.04        230.43        31.80 o                         
   3  11  10        372.81        345.89        40.81 o                         
   4  11  10         27.29        -16.36        16.36 o                         
   5  11  10       1223.95       1173.24        78.95 o                         
   6  11  10         20.96         30.77        32.77 o                         
   7  11  10         68.61          6.90        55.34 o                         
  -6  12  10        680.07        627.89        99.65 o                         
  -5  12  10        251.37        234.31        45.95 o                         
  -4  12  10        749.17        849.26        90.14 o                         
  -3  12  10       1240.65       1300.86        64.43 o                         
  -2  12  10        580.59        539.18        41.51 o                         
  -1  12  10        251.28        209.91        25.36 o                         
   0  12  10       1668.06       1687.79        56.36 o                         
   1  12  10        282.42        304.07        31.31 o                         
   2  12  10        718.32        807.40        55.13 o                         
   3  12  10       1269.22       1305.27        73.15 o                         
   4  12  10        726.02        703.32        60.99 o                         
   5  12  10        224.23        190.97        47.77 o                         
   6  12  10        667.53        832.96       120.74 o                         
  -5  13  10        449.66        425.98        62.76 o                         
  -4  13  10       1062.06       1255.65       143.61 o                         
  -3  13  10          3.92          2.08        25.11 o                         
  -2  13  10        102.35         97.70        23.30 o                         
  -1  13  10        205.66        197.42        24.79 o                         
   0  13  10        808.89        901.73        53.09 o                         
   1  13  10        257.14        249.73        30.23 o                         
   2  13  10        143.50        173.81        30.81 o                         
   3  13  10          2.85         -3.02        21.33 o                         
   4  13  10       1017.10       1122.22        81.62 o                         
   5  13  10        444.11        387.45        54.25 o                         
   6  13  10        361.87        281.77        72.71 o                         
  -5  14  10        146.69         30.81        60.60 o                         
  -4  14  10        558.26        653.73        87.02 o                         
  -3  14  10        155.28        197.56        40.93 o                         
  -2  14  10        638.89        648.01        68.38 o                         
  -1  14  10          2.98         -9.92        18.45 o                         
   0  14  10         24.83         29.89        18.77 o                         
   1  14  10          7.66        -18.22        18.22 o                         
   2  14  10        591.63        641.18        51.34 o                         
   3  14  10        151.57        206.16        48.45 o                         
   4  14  10        500.41        498.60        56.44 o                         
   5  14  10        166.49        133.12        78.33 o                         
  -4  15  10         38.53         95.89        46.01 o                         
  -3  15  10        106.20         76.76        45.50 o                         
  -2  15  10         22.90         28.32        26.22 o                         
  -1  15  10        275.97        355.85        41.72 o                         
   0  15  10        273.83        290.33        37.15 o                         
   1  15  10        273.44        337.95        70.18 o                         
   2  15  10         18.82         17.11        31.05 o                         
   3  15  10        137.93        118.88        34.89 o                         
   4  15  10         38.77         31.29        52.31 o                         
  -3  16  10         41.16         17.64        51.73 o                         
  -2  16  10        353.43        315.76        50.80 o                         
  -1  16  10        138.62        116.75        32.08 o                         
   0  16  10        178.29        163.02        34.00 o                         
   1  16  10        137.28        113.73        41.30 o                         
   2  16  10        357.00        317.11        43.65 o                         
   3  16  10         48.26          7.02        38.26 o                         
   4  16  10         93.07        120.58        54.67 o                         
  -1  17  10         28.56        -27.19        27.19 o                         
   0  17  10        333.83        483.11        63.64 o                         
   1  17  10         22.08         -6.26        34.05 o                         
   2  17  10        343.18        350.69        59.15 o                         
   1   0  11       1417.02       1593.81        28.75 o                         
   2   0  11      32070.31      31027.96       421.86 o                         
   3   0  11       8377.06       8267.88       130.05 o                         
   4   0  11       7636.40       7477.63       126.47 o                         
   5   0  11         17.94         33.68        13.29 o                         
   6   0  11       2348.82       2485.72        78.16 o                         
   7   0  11       1889.83       1943.26        86.66 o                         
   8   0  11       1224.35       1380.41        81.72 o                         
  -8   1  11        195.02        226.05        41.49 o                         
  -7   1  11         71.99         77.82        25.81 o                         
  -6   1  11        935.51        926.64        53.60 o                         
  -5   1  11          1.59         -8.71        12.11 o                         
  -4   1  11       1562.23       1639.27        46.88 o                         
  -3   1  11       5727.84       5910.16       103.66 o                         
  -2   1  11       1012.97        960.47        24.09 o                         
  -1   1  11       9982.89      10242.95       141.87 o                         
   0   1  11      18610.87      19249.50       248.80 o                         
   1   1  11       9343.89       9584.20       134.47 o                         
   2   1  11        754.02        724.15        22.59 o                         
   3   1  11       5659.26       5723.54       102.39 o                         
   4   1  11       1607.85       1647.44        46.62 o                         
   5   1  11         10.51         15.33        12.69 o                         
   6   1  11       1069.39        991.01        54.36 o                         
   7   1  11         63.29         70.04        26.68 o                         
   8   1  11        229.84        344.28        44.03 o                         
  -8   2  11        377.31        370.13        50.93 o                         
  -7   2  11         17.58         25.95        28.30 o                         
  -6   2  11        517.56        449.38        41.91 o                         
  -5   2  11        547.06        482.59        41.81 o                         
  -4   2  11       2293.93       2329.60        65.25 o                         
  -3   2  11       1443.80       1517.72        38.53 o                         
  -2   2  11       2961.37       2882.34        51.70 o                         
  -1   2  11        728.45        817.08        22.35 o                         
   0   2  11       3006.25       3059.01        45.57 o                         
   1   2  11        601.34        662.49        15.03 o                         
   2   2  11       2791.76       2740.45        50.00 o                         
   3   2  11       1351.38       1445.83        34.84 o                         
   4   2  11       2277.03       2321.28        55.34 o                         
   5   2  11        486.99        471.81        36.25 o                         
   6   2  11        538.08        511.84        42.01 o                         
   7   2  11         17.02          7.67        38.66 o                         
   8   2  11        378.38        351.28        45.93 o                         
  -8   3  11        393.17        521.95        70.29 o                         
  -7   3  11        198.99        211.44        46.29 o                         
  -6   3  11        378.74        379.91        40.84 o                         
  -5   3  11       2037.27       2158.31        91.70 o                         
  -4   3  11       3904.17       3703.62        83.36 o                         
  -3   3  11       2016.42       1954.66        46.31 o                         
  -2   3  11       6076.84       6334.42       101.54 o                         
  -1   3  11       6456.42       6321.82        95.17 o                         
   0   3  11        966.66        934.65        20.40 o                         
   1   3  11       5813.68       5718.08        94.56 o                         
   2   3  11       5975.76       6169.85       106.32 o                         
   3   3  11       2109.24       2111.95        45.45 o                         
   4   3  11       4146.17       4074.85        75.50 o                         
   5   3  11       2098.80       2150.25        68.70 o                         
   6   3  11        325.71        345.46        36.70 o                         
   7   3  11        208.49        177.41        33.97 o                         
   8   3  11        340.42        313.64        50.79 o                         
  -8   4  11        311.74        359.64        73.60 o                         
  -7   4  11        951.98       1074.03        96.92 o                         
  -6   4  11        507.85        554.20        55.40 o                         
  -5   4  11         25.67        -15.83        24.06 o                         
  -4   4  11        277.33        269.56        23.45 o                         
  -3   4  11       3303.32       3223.92        67.51 o                         
  -2   4  11       6758.50       6983.20       118.88 o                         
  -1   4  11       5013.32       4849.84        74.13 o                         
   0   4  11        109.68        112.33         7.83 o                         
   1   4  11       4785.86       4634.43        73.63 o                         
   2   4  11       7487.83       7495.30       117.79 o                         
   3   4  11       3220.01       3090.73        61.61 o                         
   4   4  11        201.26        172.12        16.34 o                         
   5   4  11         39.62         22.16        13.95 o                         
   6   4  11        563.48        552.66        45.95 o                         
   7   4  11        913.75       1037.49        67.74 o                         
   8   4  11        296.39        263.01        47.58 o                         
  -8   5  11        117.99        -15.98        86.91 o                         
  -7   5  11         27.13         32.25        52.31 o                         
  -6   5  11        172.36        185.66        35.56 o                         
  -5   5  11        362.37        330.22        55.67 o                         
  -4   5  11       1552.84       1474.76        64.37 o                         
  -3   5  11        409.89        375.03        21.63 o                         
  -2   5  11       8235.06       8682.06       130.38 o                         
  -1   5  11       7496.39       7320.03       117.31 o                         
   0   5  11       1408.93       1578.23        33.54 o                         
   1   5  11       7333.72       7231.81       123.63 o                         
   2   5  11       8286.99       8870.59       139.32 o                         
   3   5  11        391.59        394.48        20.51 o                         
   4   5  11       1477.03       1438.03        46.04 o                         
   5   5  11        398.53        420.95        33.29 o                         
   6   5  11        164.66        158.32        29.34 o                         
   7   5  11         17.80        -23.88        23.88 o                         
   8   5  11        121.50         53.49        41.70 o                         
  -8   6  11        112.94         36.18        99.02 o                         
  -7   6  11        169.31         91.40        68.53 o                         
  -6   6  11       1265.13       1441.64        77.40 o                         
  -5   6  11       1270.73       1337.60        91.33 o                         
  -4   6  11       2406.08       2261.36        83.75 o                         
  -3   6  11        773.34        727.99        26.84 o                         
  -2   6  11       4046.40       4006.64        82.78 o                         
  -1   6  11       7943.28       7820.98       120.13 o                         
   0   6  11       2957.12       2669.97        52.95 o                         
   1   6  11       7392.72       7263.68       114.58 o                         
   2   6  11       3992.10       3992.55        82.14 o                         
   3   6  11        875.81        877.16        30.23 o                         
   4   6  11       2626.74       2542.36        67.07 o                         
   5   6  11       1322.04       1420.52        54.96 o                         
   6   6  11       1335.16       1396.20        75.12 o                         
   7   6  11        147.34        157.66        33.32 o                         
   8   6  11        108.13        130.07        68.14 o                         
  -7   7  11        162.30        154.59        47.79 o                         
  -6   7  11        357.67        380.24        41.15 o                         
  -5   7  11       1324.70       1347.75        61.92 o                         
  -4   7  11       3730.69       3624.56       113.81 o                         
  -3   7  11       1276.33       1151.47        44.50 o                         
  -2   7  11       4355.45       4461.33        91.18 o                         
  -1   7  11       2688.80       2528.49        52.94 o                         
   0   7  11         78.80         27.01         7.58 o                         
   1   7  11       2737.56       2613.70        49.95 o                         
   2   7  11       4565.34       4442.35       108.26 o                         
   3   7  11       1375.41       1287.42        38.74 o                         
   4   7  11       3605.80       3612.23        98.19 o                         
   5   7  11       1318.56       1361.83        59.20 o                         
   6   7  11        372.30        385.60        48.99 o                         
   7   7  11        146.19        145.75        39.49 o                         
   8   7  11        172.99        214.14        64.02 o                         
  -7   8  11         62.64        -33.38        33.38 o                         
  -6   8  11        308.48        305.97        41.87 o                         
  -5   8  11        209.72        230.45        21.45 o                         
  -4   8  11        665.51        665.45        56.35 o                         
  -3   8  11        396.42        406.97        32.38 o                         
  -2   8  11        345.79        344.24        22.68 o                         
  -1   8  11        881.51        894.12        30.15 o                         
   0   8  11       1289.57       1318.91        35.77 o                         
   1   8  11        943.64        970.39        28.15 o                         
   2   8  11        399.13        418.15        23.32 o                         
   3   8  11        389.70        390.47        26.42 o                         
   4   8  11        632.14        665.67        38.75 o                         
   5   8  11        214.83        246.74        33.50 o                         
   6   8  11        313.37        305.13        46.54 o                         
   7   8  11         80.73         29.36        44.95 o                         
  -7   9  11        196.86        281.28        69.91 o                         
  -6   9  11        672.87        702.15        46.09 o                         
  -5   9  11        311.58        284.04        39.56 o                         
  -4   9  11        155.15        153.57        30.05 o                         
  -3   9  11       1987.77       1931.56        65.42 o                         
  -2   9  11       1467.65       1439.66        50.91 o                         
  -1   9  11       1070.72       1078.31        38.65 o                         
   0   9  11        215.14        223.43        17.04 o                         
   1   9  11       1046.11       1042.11        38.35 o                         
   2   9  11       1349.09       1350.74        48.78 o                         
   3   9  11       2179.58       2162.28        68.11 o                         
   4   9  11        187.77        213.61        24.15 o                         
   5   9  11        323.84        331.66        32.63 o                         
   6   9  11        667.12        741.46        66.79 o                         
   7   9  11        213.30        213.54        51.97 o                         
  -7  10  11        189.59        212.74       143.60 o                         
  -6  10  11       1012.11       1050.21       122.43 o                         
  -5  10  11        905.67        880.67        80.92 o                         
  -4  10  11       2129.20       2261.10        85.18 o                         
  -3  10  11       2031.34       2148.46        70.60 o                         
  -2  10  11        355.30        380.08        29.68 o                         
  -1  10  11       1352.04       1312.94        51.31 o                         
   0  10  11       2067.40       2176.83        73.09 o                         
   1  10  11       1443.48       1535.05        54.01 o                         
   2  10  11        441.67        427.05        40.71 o                         
   3  10  11       2015.75       1998.24        73.59 o                         
   4  10  11       2216.29       2312.19        75.83 o                         
   5  10  11        974.03       1106.51        60.56 o                         
   6  10  11       1042.61       1277.81        84.13 o                         
   7  10  11        191.42        135.97        56.66 o                         
  -6  11  11         45.07         32.64        36.66 o                         
  -5  11  11       1273.44       1338.05        99.16 o                         
  -4  11  11        104.73         87.99        30.30 o                         
  -3  11  11        805.89        747.52        50.35 o                         
  -2  11  11        598.74        563.46        38.11 o                         
  -1  11  11       1368.45       1421.44        49.82 o                         
   0  11  11       1399.69       1459.25        52.18 o                         
   1  11  11       1314.38       1311.47        54.12 o                         
   2  11  11        558.27        562.81        46.11 o                         
   3  11  11        767.71        869.70        60.20 o                         
   4  11  11         58.35         -0.19        16.75 o                         
   5  11  11       1262.18       1342.49        67.15 o                         
   6  11  11         69.58         87.23        38.96 o                         
  -6  12  11          9.69        -41.84        41.84 o                         
  -5  12  11        100.65        122.24        45.10 o                         
  -4  12  11         94.99         72.81        32.94 o                         
  -3  12  11        308.25        314.83        38.64 o                         
  -2  12  11        117.09         74.56        21.63 o                         
  -1  12  11        124.72        120.06        20.76 o                         
   0  12  11        205.88        163.75        20.70 o                         
   1  12  11        164.03        193.72        40.38 o                         
   2  12  11        132.58        143.15        25.20 o                         
   3  12  11        288.26        229.73        33.77 o                         
   4  12  11         90.73         83.83        31.46 o                         
   5  12  11        112.41         61.01        37.98 o                         
   6  12  11         12.45        -41.66        44.80 o                         
  -5  13  11        217.60        230.75        53.85 o                         
  -4  13  11       1123.65       1112.24        93.86 o                         
  -3  13  11       1013.49       1052.35        66.93 o                         
  -2  13  11       1802.13       1824.60        72.17 o                         
  -1  13  11        810.01        784.54        46.81 o                         
   0  13  11         57.32         87.96        21.78 o                         
   1  13  11        764.71        776.94        52.82 o                         
   2  13  11       1799.88       1795.03        84.24 o                         
   3  13  11       1001.26       1027.46        73.18 o                         
   4  13  11       1153.89       1189.32        83.54 o                         
   5  13  11        205.17        183.51        46.36 o                         
   6  13  11        115.86        116.16        62.03 o                         
  -5  14  11        379.21        394.06        94.98 o                         
  -4  14  11        121.15        116.19        42.96 o                         
  -3  14  11        227.82        268.41        41.40 o                         
  -2  14  11        307.97        317.02        39.55 o                         
  -1  14  11        740.11        864.55        61.99 o                         
   0  14  11         17.85        -17.24        17.24 o                         
   1  14  11        793.62        777.74        55.26 o                         
   2  14  11        271.87        278.08        37.70 o                         
   3  14  11        250.95        196.24        44.53 o                         
   4  14  11        138.95        112.48        37.59 o                         
   5  14  11        352.54        371.38        68.59 o                         
  -4  15  11        121.16        129.58        58.02 o                         
  -3  15  11         58.71        -26.93        29.64 o                         
  -2  15  11        201.33        233.77        36.76 o                         
  -1  15  11         70.89         46.06        28.29 o                         
   0  15  11         13.14         -9.75        15.02 o                         
   1  15  11         66.11         83.87        34.56 o                         
   2  15  11        223.90        205.40        34.79 o                         
   3  15  11         57.95         -4.36        32.27 o                         
   4  15  11        120.81        134.93        53.35 o                         
  -3  16  11        347.54        291.32        73.12 o                         
  -2  16  11         95.02         25.19        33.06 o                         
  -1  16  11        279.29        268.97        40.40 o                         
   0  16  11        208.94        259.77        37.00 o                         
   1  16  11        306.13        291.68        37.79 o                         
   2  16  11         76.22         42.24        40.00 o                         
   3  16  11        355.16        432.71        62.11 o                         
  -1  17  11         64.43        -10.50        38.78 o                         
   0  17  11         55.99         -0.35        35.08 o                         
   1  17  11         43.32          8.03        37.09 o                         
   2  17  11        391.60        358.28        84.16 o                         
   0   0  12       7573.99       7387.94       143.07 o                         
   1   0  12      15635.08      16086.11       211.93 o                         
   2   0  12       3942.76       4081.23        68.82 o                         
   3   0  12        179.01        450.53        29.55 o                         
   4   0  12       1074.79       1080.38        34.57 o                         
   5   0  12       1753.69       1781.76        57.45 o                         
   6   0  12         16.87        160.89        25.26 o                         
   7   0  12         88.50         54.52        30.28 o                         
   8   0  12         41.76         -0.44        44.57 o                         
  -8   1  12        262.53        168.22        45.40 o                         
  -7   1  12        304.97        307.29        41.55 o                         
  -6   1  12       2560.06       2622.07        85.40 o                         
  -5   1  12        814.87        833.89        45.89 o                         
  -4   1  12       3309.74       3163.86        70.68 o                         
  -3   1  12      10333.50      10739.53       171.82 o                         
  -2   1  12       3307.46       3303.41        60.82 o                         
  -1   1  12      12802.36      13042.55       197.57 o                         
   0   1  12       6553.40       6752.46        93.86 o                         
   1   1  12      13673.29      13944.76       189.42 o                         
   2   1  12       3542.71       3553.86        60.83 o                         
   3   1  12      10459.93      10754.68       163.50 o                         
   4   1  12       3282.53       3083.57        68.85 o                         
   5   1  12        736.23        712.81        43.30 o                         
   6   1  12       2500.75       2493.61        83.90 o                         
   7   1  12        261.54        326.95        39.56 o                         
   8   1  12        278.26        245.49        66.25 o                         
  -8   2  12        195.04        211.89        56.40 o                         
  -7   2  12        690.04        721.41        68.72 o                         
  -6   2  12        148.22        125.99        32.26 o                         
  -5   2  12       6039.34       5903.61       155.61 o                         
  -4   2  12       1058.35       1029.09        42.29 o                         
  -3   2  12       2486.60       2580.87        55.08 o                         
  -2   2  12       1828.46       1878.13        38.01 o                         
  -1   2  12       2157.03       2079.39        45.04 o                         
   0   2  12       2666.26       2607.44        40.58 o                         
   1   2  12       2015.51       1900.15        34.77 o                         
   2   2  12       1847.10       1876.51        37.61 o                         
   3   2  12       2506.07       2610.86        50.67 o                         
   4   2  12       1127.03       1108.78        41.31 o                         
   5   2  12       6411.03       6500.24       135.13 o                         
   6   2  12        173.34        226.43        29.23 o                         
   7   2  12        682.96        680.73        55.34 o                         
   8   2  12        185.79        201.95        40.28 o                         
  -8   3  12        181.29         42.87        46.84 o                         
  -7   3  12         45.91        -29.82        29.82 o                         
  -6   3  12       1034.04       1039.56        67.41 o                         
  -5   3  12       1258.17       1254.33        58.41 o                         
  -4   3  12        161.90        189.50        17.84 o                         
  -3   3  12       1197.24       1266.52        34.29 o                         
  -2   3  12       9448.98       9403.31       145.50 o                         
  -1   3  12       4205.62       4064.36        72.20 o                         
   0   3  12        529.69        715.84        18.37 o                         
   1   3  12       4120.61       4098.02        62.76 o                         
   2   3  12       9582.67       9518.36       145.82 o                         
   3   3  12       1169.55       1231.91        31.48 o                         
   4   3  12        100.12         89.49        13.96 o                         
   5   3  12       1181.26       1207.40        52.87 o                         
   6   3  12       1014.23       1070.50        60.25 o                         
   7   3  12         49.77        -22.36        22.36 o                         
   8   3  12        197.33        158.49        43.39 o                         
  -8   4  12        330.18        281.35        99.02 o                         
  -7   4  12         37.46        -29.11        29.11 o                         
  -6   4  12       1092.09       1084.77        88.85 o                         
  -5   4  12         71.14         81.40        32.62 o                         
  -4   4  12       4245.93       4191.33       109.48 o                         
  -3   4  12         87.22         76.04        11.84 o                         
  -2   4  12       8887.43       9163.33       143.37 o                         
  -1   4  12         26.91         36.23         6.21 o                         
   0   4  12       7307.88       7037.70        97.45 o                         
   1   4  12         24.29         46.25         5.84 o                         
   2   4  12       8902.05       9308.76       159.56 o                         
   3   4  12         82.03         78.36        11.02 o                         
   4   4  12       4264.58       4349.39        88.32 o                         
   5   4  12         63.21         66.28        18.36 o                         
   6   4  12       1061.18       1071.80        60.26 o                         
   7   4  12         40.18          3.80        24.23 o                         
   8   4  12        351.13        359.70        56.96 o                         
  -8   5  12         19.04        -61.09        99.10 o                         
  -7   5  12       1227.63       1163.80       176.36 o                         
  -6   5  12         71.21         89.34        31.94 o                         
  -5   5  12        135.75        129.67        35.19 o                         
  -4   5  12       1504.26       1594.90        66.49 o                         
  -3   5  12       7993.04       7653.67       130.13 o                         
  -2   5  12       1552.66       1467.05        33.82 o                         
  -1   5  12       3848.87       3718.49        63.71 o                         
   0   5  12       6812.47       6573.24       101.57 o                         
   1   5  12       4155.79       3956.25        71.04 o                         
   2   5  12       1523.58       1448.13        35.96 o                         
   3   5  12       8025.68       7760.49       123.68 o                         
   4   5  12       1507.22       1574.86        49.57 o                         
   5   5  12        104.42        110.64        20.68 o                         
   6   5  12         44.58         57.56        23.14 o                         
   7   5  12       1204.90       1190.59        72.74 o                         
   8   5  12         12.44         22.76        42.48 o                         
  -7   6  12        459.10        362.27        90.54 o                         
  -6   6  12        149.25        154.37        34.45 o                         
  -5   6  12        884.39        977.64        62.64 o                         
  -4   6  12       1134.38       1142.03        56.27 o                         
  -3   6  12        346.30        304.20        16.83 o                         
  -2   6  12        549.92        508.38        24.46 o                         
  -1   6  12        401.88        445.51        21.88 o                         
   0   6  12        528.02        679.87        21.27 o                         
   1   6  12        243.97        272.72        13.48 o                         
   2   6  12        592.31        540.50        22.82 o                         
   3   6  12        321.79        323.74        19.71 o                         
   4   6  12       1125.49       1072.50        42.06 o                         
   5   6  12        847.28        928.08        48.59 o                         
   6   6  12        152.00        197.58        30.09 o                         
   7   6  12        406.04        356.54        43.43 o                         
   8   6  12        111.42         35.93        57.29 o                         
  -7   7  12         56.33         22.57        43.81 o                         
  -6   7  12         71.88        140.07        27.41 o                         
  -5   7  12        680.77        598.18        45.15 o                         
  -4   7  12        646.49        623.79        29.82 o                         
  -3   7  12       1779.97       1793.27        56.71 o                         
  -2   7  12        766.84        727.00        29.15 o                         
  -1   7  12        593.14        645.41        24.86 o                         
   0   7  12       1152.72       1176.57        32.15 o                         
   1   7  12        471.84        509.68        19.73 o                         
   2   7  12        693.53        638.26        26.76 o                         
   3   7  12       1785.43       1862.36        53.12 o                         
   4   7  12        696.53        723.30        42.90 o                         
   5   7  12        739.41        686.87        41.95 o                         
   6   7  12         74.19         53.15        25.10 o                         
   7   7  12         44.96         41.22        29.57 o                         
   8   7  12         25.28          4.59        45.30 o                         
  -7   8  12         10.56        -61.19        61.19 o                         
  -6   8  12        882.47        925.34        58.43 o                         
  -5   8  12       1319.61       1305.04        51.23 o                         
  -4   8  12       2080.24       2025.02        69.70 o                         
  -3   8  12        275.08        283.35        25.46 o                         
  -2   8  12       5452.00       5512.43       103.34 o                         
  -1   8  12         61.11         42.64         9.60 o                         
   0   8  12          1.62         13.75         7.25 o                         
   1   8  12         34.23         22.59         8.15 o                         
   2   8  12       5199.47       4987.26       107.35 o                         
   3   8  12        307.63        274.53        23.85 o                         
   4   8  12       1984.65       2060.75        83.46 o                         
   5   8  12       1271.28       1371.68        58.71 o                         
   6   8  12        907.14        942.51        72.89 o                         
   7   8  12          5.78         15.63        38.05 o                         
  -7   9  12        767.77        969.85       123.19 o                         
  -6   9  12         30.83         54.35        20.69 o                         
  -5   9  12        781.57        725.40        60.17 o                         
  -4   9  12        216.11        266.36        29.66 o                         
  -3   9  12       2278.48       2472.69        75.14 o                         
  -2   9  12        288.37        294.44        25.24 o                         
  -1   9  12       3304.91       3265.65        74.01 o                         
   0   9  12          1.66          5.54        10.77 o                         
   1   9  12       3178.69       3256.37        81.92 o                         
   2   9  12        312.14        319.00        24.60 o                         
   3   9  12       2277.29       2260.25        76.29 o                         
   4   9  12        234.21        243.36        26.01 o                         
   5   9  12        847.92        949.64        52.90 o                         
   6   9  12         38.11          5.39        31.56 o                         
   7   9  12        772.93        684.63        80.68 o                         
  -6  10  12        146.22        178.64        59.55 o                         
  -5  10  12         74.04         63.14        32.73 o                         
  -4  10  12        909.10        946.50        52.46 o                         
  -3  10  12       1309.68       1285.69        54.66 o                         
  -2  10  12         90.97         84.13        18.21 o                         
  -1  10  12       2003.91       2001.11        58.68 o                         
   0  10  12        363.81        391.08        25.79 o                         
   1  10  12       2090.41       2105.93        65.50 o                         
   2  10  12        112.20         89.87        21.58 o                         
   3  10  12       1234.28       1257.31        55.81 o                         
   4  10  12        814.57        887.41        59.82 o                         
   5  10  12         57.34         43.07        21.84 o                         
   6  10  12        142.19         85.49        46.34 o                         
   7  10  12        315.42        282.79       101.99 o                         
  -6  11  12        464.66        602.75        78.25 o                         
  -5  11  12         66.81         52.50        44.76 o                         
  -4  11  12        910.73        933.89        69.46 o                         
  -3  11  12        141.88        117.65        23.45 o                         
  -2  11  12        984.50        990.60        48.38 o                         
  -1  11  12        662.55        680.73        37.36 o                         
   0  11  12       3230.89       3374.97       108.48 o                         
   1  11  12        572.06        601.97        36.86 o                         
   2  11  12       1141.07       1162.13        55.26 o                         
   3  11  12        191.88        218.40        33.87 o                         
   4  11  12        894.59        867.99        55.56 o                         
   5  11  12         90.28         48.53        24.43 o                         
   6  11  12        456.23        356.88        54.04 o                         
  -6  12  12        215.91        148.77        70.14 o                         
  -5  12  12        437.12        379.75        76.87 o                         
  -4  12  12         66.47         40.99        46.00 o                         
  -3  12  12         92.28         74.83        23.87 o                         
  -2  12  12        614.68        599.66        42.13 o                         
  -1  12  12        534.82        659.96        44.07 o                         
   0  12  12          2.71          0.46        13.50 o                         
   1  12  12        437.41        522.34        37.86 o                         
   2  12  12        473.35        444.22        43.62 o                         
   3  12  12         91.51        121.37        29.22 o                         
   4  12  12         57.92         11.28        22.13 o                         
   5  12  12        444.33        411.57        67.10 o                         
   6  12  12        188.34        133.48        51.24 o                         
  -5  13  12        149.39        205.45        52.98 o                         
  -4  13  12         88.81        -16.41        35.45 o                         
  -3  13  12        278.59        272.99        38.63 o                         
  -2  13  12         26.30        -21.35        25.67 o                         
  -1  13  12        275.26        262.87        29.49 o                         
   0  13  12         30.99        -11.02        15.18 o                         
   1  13  12        314.61        304.73        36.77 o                         
   2  13  12         32.46         -1.88        27.34 o                         
   3  13  12        294.11        279.91        44.74 o                         
   4  13  12         93.16         63.61        32.77 o                         
   5  13  12        123.91        131.16        61.49 o                         
   6  13  12         54.82         -5.11        57.07 o                         
  -5  14  12        532.92        529.71       134.15 o                         
  -4  14  12         69.59          4.11        42.76 o                         
  -3  14  12        332.76        358.60        47.69 o                         
  -2  14  12         58.35         19.63        28.57 o                         
  -1  14  12        823.91        741.68        64.10 o                         
   0  14  12         86.97         49.87        24.02 o                         
   1  14  12        795.69        823.64        56.02 o                         
   2  14  12         93.42        100.92        24.24 o                         
   3  14  12        317.68        305.44        38.06 o                         
   4  14  12         75.99         46.63        30.54 o                         
   5  14  12        541.55        456.12        80.38 o                         
  -4  15  12        595.33        580.68       160.42 o                         
  -3  15  12         33.27          9.45        31.95 o                         
  -2  15  12        269.20        272.84        43.50 o                         
  -1  15  12        127.70        127.96        33.69 o                         
   0  15  12        917.51        987.99        72.46 o                         
   1  15  12        147.65        149.83        32.20 o                         
   2  15  12        238.61        255.16        34.93 o                         
   3  15  12         41.34         -5.86        30.85 o                         
   4  15  12        566.96        541.27       209.06 o                         
  -3  16  12        306.66        236.81       130.80 o                         
  -2  16  12         21.25        -28.10        28.10 o                         
  -1  16  12        122.66        118.47        37.88 o                         
   0  16  12         38.85         33.41        21.88 o                         
   1  16  12        106.84         96.61        47.90 o                         
   2  16  12         19.49         19.83        34.48 o                         
   3  16  12        294.85        337.98        63.64 o                         
  -2  17  12         44.53         -5.55        80.19 o                         
  -1  17  12         97.08         36.39        73.03 o                         
   0  17  12         16.71          9.56        35.35 o                         
   1  17  12         87.87        109.33        41.77 o                         
   2  17  12         42.26        -12.98        40.37 o                         
   1   0  13       2213.36       2387.56        39.57 o                         
   2   0  13        405.67        326.71        14.03 o                         
   3   0  13       1782.87       2059.22        50.38 o                         
   4   0  13        107.33        132.94        14.15 o                         
   5   0  13          7.94          8.97        11.81 o                         
   6   0  13         15.03          7.55        18.18 o                         
   7   0  13          1.51          2.71        23.17 o                         
   8   0  13         74.76         71.16        37.51 o                         
  -8   1  13        478.86        453.12        69.78 o                         
  -7   1  13         46.45         52.19        28.54 o                         
  -6   1  13        539.64        515.36        51.21 o                         
  -5   1  13       1426.51       1366.40        55.72 o                         
  -4   1  13        751.98        717.99        33.22 o                         
  -3   1  13       2078.45       2180.22        47.49 o                         
  -2   1  13       5870.80       5744.08        86.06 o                         
  -1   1  13       4222.60       4243.85        78.89 o                         
   0   1  13       3688.50       3930.86        58.73 o                         
   1   1  13       4752.30       4933.05        70.27 o                         
   2   1  13       6420.35       6365.46        96.23 o                         
   3   1  13       1973.04       2029.02        44.83 o                         
   4   1  13        979.47        953.22        33.03 o                         
   5   1  13       1405.20       1466.45        51.19 o                         
   6   1  13        555.20        576.08        42.53 o                         
   7   1  13         48.73         -7.66        30.35 o                         
   8   1  13        460.72        484.46        55.13 o                         
  -8   2  13        268.55        186.67        66.81 o                         
  -7   2  13       1612.39       1621.77       103.02 o                         
  -6   2  13        165.96        130.40        26.78 o                         
  -5   2  13       2124.75       2179.64       103.68 o                         
  -4   2  13        620.41        647.69        30.54 o                         
  -3   2  13      18117.63      17744.92       248.84 o                         
  -2   2  13       3046.56       3036.45        60.97 o                         
  -1   2  13       2708.51       2560.86        57.72 o                         
   0   2  13       4410.34       4398.86        65.77 o                         
   1   2  13       2976.02       2821.52        45.58 o                         
   2   2  13       3205.24       3336.36        60.09 o                         
   3   2  13      18265.36      18111.25       246.36 o                         
   4   2  13        665.39        639.94        26.71 o                         
   5   2  13       2059.34       2165.87        65.72 o                         
   6   2  13        122.55        127.26        24.11 o                         
   7   2  13       1636.13       1872.12        82.44 o                         
   8   2  13        256.24        186.83        42.76 o                         
  -8   3  13        333.78        223.29        65.07 o                         
  -7   3  13        240.12        290.45        49.63 o                         
  -6   3  13         69.04         49.54        21.71 o                         
  -5   3  13         65.54         66.26        19.03 o                         
  -4   3  13       1235.92       1235.19        41.58 o                         
  -3   3  13        201.40        278.35        17.65 o                         
  -2   3  13        521.67        508.17        19.02 o                         
  -1   3  13       1582.91       1583.08        34.18 o                         
   0   3  13       1844.03       1859.77        30.75 o                         
   1   3  13       1556.64       1503.02        28.30 o                         
   2   3  13        557.97        536.05        17.14 o                         
   3   3  13        159.19        196.74        14.32 o                         
   4   3  13       1230.06       1282.72        36.34 o                         
   5   3  13         80.78         81.39        17.32 o                         
   6   3  13         91.31         68.51        23.91 o                         
   7   3  13        224.49        194.08        46.05 o                         
   8   3  13        319.16        310.44        45.51 o                         
  -8   4  13        212.39        426.36       103.33 o                         
  -7   4  13        201.31        102.52        41.49 o                         
  -6   4  13        746.55        760.66        67.06 o                         
  -5   4  13        277.32        306.62        41.85 o                         
  -4   4  13       4971.72       4681.34       120.15 o                         
  -3   4  13       1216.52       1290.74        37.46 o                         
  -2   4  13       4638.85       4899.36        86.00 o                         
  -1   4  13       1535.15       1555.70        36.15 o                         
   0   4  13        136.99        137.06         8.68 o                         
   1   4  13       1540.50       1550.44        31.82 o                         
   2   4  13       4848.07       5120.29        85.18 o                         
   3   4  13       1259.42       1304.20        36.34 o                         
   4   4  13       5064.83       5097.65        96.30 o                         
   5   4  13        267.29        251.09        27.03 o                         
   6   4  13        661.39        750.89        51.64 o                         
   7   4  13        201.36        172.89        32.78 o                         
   8   4  13        204.31        185.18        76.76 o                         
  -8   5  13        238.58        293.94       152.45 o                         
  -7   5  13        109.26        128.99        52.36 o                         
  -6   5  13        278.53        254.15        39.50 o                         
  -5   5  13       2441.10       2586.68       100.27 o                         
  -4   5  13        129.36        108.02        21.11 o                         
  -3   5  13       1644.33       1654.69        43.41 o                         
  -2   5  13       4617.13       4393.08        74.51 o                         
  -1   5  13      10234.40      10021.08       145.57 o                         
   0   5  13       4606.62       4434.51        73.99 o                         
   1   5  13      10621.89      10433.15       155.00 o                         
   2   5  13       4543.02       4331.04        80.33 o                         
   3   5  13       1909.35       1898.62        45.30 o                         
   4   5  13        194.99        205.23        18.60 o                         
   5   5  13       2597.41       2670.62        82.52 o                         
   6   5  13        230.28        154.63        29.40 o                         
   7   5  13        110.34         91.40        33.77 o                         
   8   5  13        235.53        164.41        51.33 o                         
  -8   6  13          8.64       -134.08       134.08 o                         
  -7   6  13        714.96        845.79        86.57 o                         
  -6   6  13        317.46        262.65        39.06 o                         
  -5   6  13        162.73        122.53        26.93 o                         
  -4   6  13        841.73        832.97        39.47 o                         
  -3   6  13       2609.43       2505.49        56.20 o                         
  -2   6  13        924.98        972.02        30.51 o                         
  -1   6  13        455.39        421.32        19.64 o                         
   0   6  13        381.12        533.54        20.50 o                         
   1   6  13        545.30        509.46        17.51 o                         
   2   6  13        795.59        806.99        26.66 o                         
   3   6  13       2524.89       2390.43        55.13 o                         
   4   6  13        799.54        843.62        36.22 o                         
   5   6  13        186.90        189.93        26.74 o                         
   6   6  13        356.18        337.03        37.06 o                         
   7   6  13        764.45        842.52        62.66 o                         
   8   6  13         12.20        -45.98        45.98 o                         
  -7   7  13         94.83         10.01        38.00 o                         
  -6   7  13        267.18        252.88        34.36 o                         
  -5   7  13       1207.61       1229.48        69.41 o                         
  -4   7  13        268.32        281.65        20.03 o                         
  -3   7  13       1263.51       1284.45        45.43 o                         
  -2   7  13        617.48        594.50        26.28 o                         
  -1   7  13       2150.35       2210.47        47.42 o                         
   0   7  13        128.59        137.76        13.60 o                         
   1   7  13       1937.20       1951.75        42.02 o                         
   2   7  13        509.69        541.73        26.85 o                         
   3   7  13       1216.67       1228.21        41.48 o                         
   4   7  13        208.22        231.84        28.39 o                         
   5   7  13       1267.00       1327.02        58.75 o                         
   6   7  13        208.74        186.30        33.00 o                         
   7   7  13         97.67        116.86        31.75 o                         
   8   7  13         43.39        -46.84        50.43 o                         
  -7   8  13        274.28        210.01        54.71 o                         
  -6   8  13        901.87       1023.21        49.63 o                         
  -5   8  13        474.84        459.17        27.20 o                         
  -4   8  13       5798.42       6059.68       157.11 o                         
  -3   8  13       1062.67        995.82        42.52 o                         
  -2   8  13       1905.73       1899.47        51.17 o                         
  -1   8  13        500.83        519.95        23.73 o                         
   0   8  13       3027.06       2924.73        61.37 o                         
   1   8  13        380.85        382.17        19.30 o                         
   2   8  13       1885.39       1853.98        93.73 o                         
   3   8  13       1052.61       1011.91        38.13 o                         
   4   8  13       5960.07       5892.59       141.37 o                         
   5   8  13        498.00        437.73        36.17 o                         
   6   8  13        920.18       1086.26        78.49 o                         
   7   8  13        278.95        254.53        42.32 o                         
  -7   9  13        181.00        215.58       100.46 o                         
  -6   9  13         47.05         62.32        16.60 o                         
  -5   9  13       1424.57       1542.45        81.87 o                         
  -4   9  13        166.71        158.65        25.26 o                         
  -3   9  13       2128.06       2200.70        77.36 o                         
  -2   9  13         84.01         72.35        16.03 o                         
  -1   9  13       3202.62       3217.83        74.41 o                         
   0   9  13        533.51        522.06        29.78 o                         
   1   9  13       3275.63       3387.66        73.21 o                         
   2   9  13         77.25         75.81        14.64 o                         
   3   9  13       2028.39       2041.77        66.46 o                         
   4   9  13        162.42        145.09        22.65 o                         
   5   9  13       1312.41       1513.96        88.24 o                         
   6   9  13         39.07         -3.70        29.42 o                         
   7   9  13        175.03        149.28        75.16 o                         
  -6  10  13        285.12        249.98        51.19 o                         
  -5  10  13        400.09        391.15        46.83 o                         
  -4  10  13        216.81        207.10        28.01 o                         
  -3  10  13         42.29         11.61        21.39 o                         
  -2  10  13       1841.89       1897.45        65.03 o                         
  -1  10  13        330.34        342.25        25.32 o                         
   0  10  13         58.54         34.52        14.69 o                         
   1  10  13        333.47        299.41        25.03 o                         
   2  10  13       1865.53       1869.26        63.66 o                         
   3  10  13         62.74         16.53        14.47 o                         
   4  10  13        228.35        221.85        25.28 o                         
   5  10  13        377.37        318.53        32.94 o                         
   6  10  13        298.89        221.59        41.85 o                         
   7  10  13         13.66        -51.30        51.30 o                         
  -6  11  13        398.70        534.49       104.34 o                         
  -5  11  13        243.54        216.63        49.26 o                         
  -4  11  13        520.42        519.05        48.51 o                         
  -3  11  13          4.98        -16.47        16.47 o                         
  -2  11  13       2171.28       2289.60        69.96 o                         
  -1  11  13        703.95        737.50        37.37 o                         
   0  11  13        658.72        601.34        33.07 o                         
   1  11  13        742.19        854.70        40.49 o                         
   2  11  13       2247.69       2455.42        84.58 o                         
   3  11  13          3.19         20.24        19.02 o                         
   4  11  13        496.30        475.27        41.59 o                         
   5  11  13        228.94        248.68        36.01 o                         
   6  11  13        386.12        325.36        62.39 o                         
  -5  12  13         51.94         18.86        37.39 o                         
  -4  12  13        609.01        626.91        58.90 o                         
  -3  12  13       1954.61       2015.56        90.82 o                         
  -2  12  13        620.50        618.66        41.45 o                         
  -1  12  13        689.09        690.28        40.87 o                         
   0  12  13       2408.96       2574.37        72.82 o                         
   1  12  13        807.18        884.10        45.03 o                         
   2  12  13        585.29        579.06        45.31 o                         
   3  12  13       2025.13       2086.73        91.95 o                         
   4  12  13        569.42        598.76        43.00 o                         
   5  12  13         44.49         42.74        34.15 o                         
   6  12  13        113.10         -5.68        43.14 o                         
  -5  13  13         86.79         25.71        42.51 o                         
  -4  13  13         89.90         41.36        37.66 o                         
  -3  13  13         51.12          1.77        27.80 o                         
  -2  13  13         85.25         33.41        23.75 o                         
  -1  13  13        133.48        112.59        31.05 o                         
   0  13  13        102.81         78.95        19.53 o                         
   1  13  13        101.15        115.13        25.42 o                         
   2  13  13         76.59         55.87        21.74 o                         
   3  13  13         78.77        131.95        28.20 o                         
   4  13  13         81.06         76.78        32.98 o                         
   5  13  13         78.83         98.02        40.89 o                         
  -5  14  13         83.95        138.64        77.52 o                         
  -4  14  13        144.57        159.00        49.57 o                         
  -3  14  13       1079.54       1217.34       101.57 o                         
  -2  14  13         36.18         35.61        24.93 o                         
  -1  14  13        116.63         75.10        35.99 o                         
   0  14  13        647.70        651.03        51.03 o                         
   1  14  13        148.35        149.93        28.33 o                         
   2  14  13         36.19          9.74        26.09 o                         
   3  14  13       1100.37       1153.51        69.53 o                         
   4  14  13        152.43        184.66        39.74 o                         
   5  14  13         76.98         -8.18        47.26 o                         
  -4  15  13        341.50        366.80       119.35 o                         
  -3  15  13         89.07         65.33        35.17 o                         
  -2  15  13       1446.39       1440.26        85.80 o                         
  -1  15  13         54.83         16.32        31.44 o                         
   0  15  13        193.87        132.57        31.46 o                         
   1  15  13         53.68         61.13        40.72 o                         
   2  15  13       1458.68       1592.78        76.72 o                         
   3  15  13         68.88         24.00        26.77 o                         
   4  15  13        337.83        313.20       108.47 o                         
  -2  16  13         15.87        -33.39        33.39 o                         
  -1  16  13        217.42        242.71        39.03 o                         
   0  16  13         85.87         58.63        30.30 o                         
   1  16  13        173.41        167.49        31.57 o                         
   2  16  13         15.77         20.61        32.28 o                         
   3  16  13        234.65        156.87        45.04 o                         
  -2  17  13         59.07         52.22        67.78 o                         
  -1  17  13        139.11        152.11        50.95 o                         
   0  17  13          1.77        -46.92        57.14 o                         
   1  17  13        125.01         39.97        39.01 o                         
   2  17  13         53.63          7.08        43.05 o                         
   0   0  14       8728.41       8539.64       165.41 o                         
   1   0  14      14497.18      15075.74       192.84 o                         
   2   0  14       5877.21       6070.32        91.57 o                         
   3   0  14       2221.47       2269.02        53.47 o                         
   4   0  14       4629.65       4507.92        91.03 o                         
   5   0  14       1269.11       1246.15        60.26 o                         
   6   0  14       1987.84       2057.68        74.07 o                         
   7   0  14        423.14        598.54        59.14 o                         
   8   0  14        443.72        393.99        56.49 o                         
  -8   1  14        436.75        376.77        60.93 o                         
  -7   1  14        188.29        136.07        33.91 o                         
  -6   1  14       1817.17       1789.94        77.13 o                         
  -5   1  14        346.95        331.39        30.08 o                         
  -4   1  14       1094.11       1121.39        39.05 o                         
  -3   1  14       1599.14       1652.65        39.71 o                         
  -2   1  14      10592.18      10585.05       156.06 o                         
  -1   1  14      11265.27      11489.72       169.03 o                         
   0   1  14      18588.47      18620.34       243.29 o                         
   1   1  14      10994.36      11298.41       148.08 o                         
   2   1  14      10365.01      10280.79       153.82 o                         
   3   1  14       1542.96       1614.14        41.39 o                         
   4   1  14       1127.99       1164.60        37.17 o                         
   5   1  14        363.25        388.20        28.69 o                         
   6   1  14       1684.63       1683.70        66.37 o                         
   7   1  14        194.58        217.68        34.23 o                         
   8   1  14        481.33        478.24        52.07 o                         
  -8   2  14        118.11         44.61        78.78 o                         
  -7   2  14         12.69        -22.73        22.73 o                         
  -6   2  14         75.81         89.98        24.96 o                         
  -5   2  14       2491.81       2612.63        90.68 o                         
  -4   2  14       1037.25       1046.23        38.11 o                         
  -3   2  14        213.69        236.00        14.56 o                         
  -2   2  14       2070.16       2164.33        47.87 o                         
  -1   2  14        155.80        165.46        12.08 o                         
   0   2  14         95.33         66.84         6.05 o                         
   1   2  14        250.21        242.96         8.71 o                         
   2   2  14       2230.88       2333.46        49.77 o                         
   3   2  14        188.45        210.35        13.97 o                         
   4   2  14        978.27        973.35        32.23 o                         
   5   2  14       2495.40       2557.73        86.23 o                         
   6   2  14         68.03         30.91        22.66 o                         
   7   2  14         13.61         18.54        23.10 o                         
   8   2  14        116.08         50.93        39.22 o                         
  -8   3  14        282.31        371.09        98.46 o                         
  -7   3  14       1165.52       1238.66        84.33 o                         
  -6   3  14       1025.68       1089.41        60.09 o                         
  -5   3  14        288.83        258.55        34.20 o                         
  -4   3  14       4160.82       4255.47       108.29 o                         
  -3   3  14       3762.41       3507.10        74.03 o                         
  -2   3  14       3413.03       3277.02        61.76 o                         
  -1   3  14        771.01        714.38        23.71 o                         
   0   3  14       3923.15       3982.03        58.75 o                         
   1   3  14        942.23        869.77        19.37 o                         
   2   3  14       3345.27       3209.92        56.13 o                         
   3   3  14       4163.23       4010.39        72.17 o                         
   4   3  14       4041.15       4052.88        82.54 o                         
   5   3  14        251.64        249.75        27.10 o                         
   6   3  14        968.54       1020.06        59.91 o                         
   7   3  14       1052.16       1068.90        67.78 o                         
   8   3  14        267.79        421.21        72.14 o                         
  -8   4  14        315.41        357.82       194.67 o                         
  -7   4  14        183.29        178.83        36.74 o                         
  -6   4  14        662.19        612.57        56.50 o                         
  -5   4  14       1625.55       1749.12        92.07 o                         
  -4   4  14        928.65        884.97        48.10 o                         
  -3   4  14       2254.04       2218.30        50.82 o                         
  -2   4  14       4398.50       4467.80        81.13 o                         
  -1   4  14        348.63        326.23        17.20 o                         
   0   4  14       4446.46       4287.50        67.03 o                         
   1   4  14        250.36        224.41        12.06 o                         
   2   4  14       4200.05       4149.18        74.09 o                         
   3   4  14       2209.38       2150.27        51.61 o                         
   4   4  14       1111.74       1082.14        35.57 o                         
   5   4  14       1634.65       1656.95        58.61 o                         
   6   4  14        664.86        654.59        48.51 o                         
   7   4  14        186.06        168.40        32.20 o                         
   8   4  14        294.61        314.51       112.53 o                         
  -8   5  14         40.97       -211.61       211.61 o                         
  -7   5  14        391.35        426.87        89.44 o                         
  -6   5  14         81.25         66.78        25.34 o                         
  -5   5  14        293.75        225.62        38.03 o                         
  -4   5  14        368.60        346.34        34.55 o                         
  -3   5  14        716.49        668.70        26.97 o                         
  -2   5  14        867.61        776.26        30.44 o                         
  -1   5  14       1486.86       1504.16        32.69 o                         
   0   5  14         35.22         33.05         5.96 o                         
   1   5  14       1424.35       1448.96        32.25 o                         
   2   5  14        862.82        808.33        23.41 o                         
   3   5  14        765.71        719.92        24.70 o                         
   4   5  14        323.08        337.52        24.12 o                         
   5   5  14        272.60        260.62        28.14 o                         
   6   5  14         96.01         79.62        30.58 o                         
   7   5  14        354.77        428.99        47.57 o                         
   8   5  14         37.14        -15.44        50.21 o                         
  -7   6  14        725.98        838.87        96.85 o                         
  -6   6  14        520.20        599.56        70.18 o                         
  -5   6  14         86.78         62.08        22.06 o                         
  -4   6  14       1356.21       1264.85        46.58 o                         
  -3   6  14       2920.96       2866.50        64.26 o                         
  -2   6  14       2803.28       2697.76        54.00 o                         
  -1   6  14       3516.87       3544.77        65.15 o                         
   0   6  14       3830.39       3863.89        67.76 o                         
   1   6  14       3361.60       3279.00        65.45 o                         
   2   6  14       2697.84       2643.41        56.25 o                         
   3   6  14       2919.55       2847.93        62.19 o                         
   4   6  14       1327.76       1245.31        43.16 o                         
   5   6  14         78.35         73.23        20.68 o                         
   6   6  14        568.88        519.33        44.31 o                         
   7   6  14        738.26        771.30        64.62 o                         
   8   6  14        366.35        430.02        93.27 o                         
  -7   7  14        760.48        627.71        73.80 o                         
  -6   7  14        983.94       1048.67        63.99 o                         
  -5   7  14        178.35        179.56        22.17 o                         
  -4   7  14       1258.75       1257.50        61.71 o                         
  -3   7  14       3162.80       3233.47        97.87 o                         
  -2   7  14       4558.71       4276.98        82.51 o                         
  -1   7  14       3139.13       3049.71        61.81 o                         
   0   7  14        167.34        234.99        15.34 o                         
   1   7  14       3221.04       3135.54        57.94 o                         
   2   7  14       4621.40       4360.43        89.75 o                         
   3   7  14       3075.86       2995.74        74.62 o                         
   4   7  14       1136.70       1132.85        47.10 o                         
   5   7  14        238.96        263.42        32.77 o                         
   6   7  14       1013.08       1042.51        61.42 o                         
   7   7  14        802.67        759.90        58.84 o                         
   8   7  14        203.23         80.35        78.35 o                         
  -7   8  14         15.14        -36.01        36.01 o                         
  -6   8  14        182.95        167.31        23.20 o                         
  -5   8  14         30.33         31.39        11.85 o                         
  -4   8  14       1551.71       1517.02        66.30 o                         
  -3   8  14         13.73         17.86        12.52 o                         
  -2   8  14        244.03        241.15        22.47 o                         
  -1   8  14        455.62        433.69        25.38 o                         
   0   8  14         32.17         33.01         8.85 o                         
   1   8  14        420.02        413.98        23.83 o                         
   2   8  14        261.86        289.48        28.55 o                         
   3   8  14         24.02         21.36        14.48 o                         
   4   8  14       1434.58       1532.23        57.76 o                         
   5   8  14         27.57         38.37        20.45 o                         
   6   8  14        153.12        205.38        38.64 o                         
   7   8  14         14.27         22.15        46.12 o                         
  -7   9  14        108.71        296.08       121.97 o                         
  -6   9  14        106.90        122.80        55.90 o                         
  -5   9  14        150.10        187.43        35.63 o                         
  -4   9  14        168.15        164.91        24.95 o                         
  -3   9  14        413.19        459.51        34.96 o                         
  -2   9  14        987.08       1072.32        44.87 o                         
  -1   9  14        705.95        688.31        30.93 o                         
   0   9  14        518.75        508.64        25.38 o                         
   1   9  14        701.16        676.80        29.95 o                         
   2   9  14        994.37        968.05        38.49 o                         
   3   9  14        422.77        458.16        31.21 o                         
   4   9  14        163.32        141.22        20.98 o                         
   5   9  14        133.47        125.07        31.46 o                         
   6   9  14         80.07         37.75        29.91 o                         
   7   9  14         89.14         66.96        45.07 o                         
  -6  10  14        166.34        128.75        44.60 o                         
  -5  10  14        402.05        338.72        44.67 o                         
  -4  10  14        287.67        287.29        34.81 o                         
  -3  10  14        345.99        355.79        32.37 o                         
  -2  10  14       2108.07       2087.30        65.11 o                         
  -1  10  14        692.66        609.07        34.72 o                         
   0  10  14          3.28          9.52        10.56 o                         
   1  10  14        879.88        820.74        37.71 o                         
   2  10  14       2003.41       2021.96        65.85 o                         
   3  10  14        408.57        445.26        45.14 o                         
   4  10  14        361.75        378.18        31.12 o                         
   5  10  14        359.02        277.59        35.06 o                         
   6  10  14        190.70        181.31        48.87 o                         
   7  10  14        309.96        108.45       102.26 o                         
  -6  11  14        322.53        471.02        70.11 o                         
  -5  11  14        208.32        228.45        52.92 o                         
  -4  11  14        147.92        170.82        31.02 o                         
  -3  11  14        587.05        645.42        49.04 o                         
  -2  11  14       1058.11       1073.88        46.75 o                         
  -1  11  14        252.68        223.67        22.40 o                         
   0  11  14        998.05       1006.33        41.16 o                         
   1  11  14        215.65        198.37        22.76 o                         
   2  11  14        882.18        880.95        50.38 o                         
   3  11  14        624.27        599.61        42.53 o                         
   4  11  14        154.47        132.50        27.40 o                         
   5  11  14        182.80        114.73        34.59 o                         
   6  11  14        310.83        163.59       139.94 o                         
  -5  12  14        589.42        722.71        76.99 o                         
  -4  12  14        499.99        574.96        57.13 o                         
  -3  12  14        853.56        755.50        60.32 o                         
  -2  12  14        859.53        776.58        52.75 o                         
  -1  12  14        387.83        368.47        30.92 o                         
   0  12  14          3.23        -12.09        12.09 o                         
   1  12  14        403.36        419.30        34.37 o                         
   2  12  14        818.25        793.67        50.20 o                         
   3  12  14        818.23        831.40        58.33 o                         
   4  12  14        492.70        514.15        38.45 o                         
   5  12  14        564.32        645.62        61.84 o                         
   6  12  14         72.11         -8.97        50.54 o                         
  -5  13  14        762.21        653.91        83.37 o                         
  -4  13  14       1145.64       1145.25        89.71 o                         
  -3  13  14        200.96        172.50        35.87 o                         
  -2  13  14        113.17         65.91        26.41 o                         
  -1  13  14       1402.44       1604.74        73.26 o                         
   0  13  14        689.68        706.08        43.52 o                         
   1  13  14       1439.68       1566.61        79.31 o                         
   2  13  14        119.43        111.91        23.38 o                         
   3  13  14        225.93        201.43        30.31 o                         
   4  13  14       1145.79       1049.97        92.88 o                         
   5  13  14        764.12        706.61        75.38 o                         
  -5  14  14        180.11         79.92        80.42 o                         
  -4  14  14         22.12        -32.37        32.37 o                         
  -3  14  14        896.20        941.94        91.11 o                         
  -2  14  14         87.17         64.48        38.48 o                         
  -1  14  14        252.10        209.68        37.80 o                         
   0  14  14        600.14        550.62        47.53 o                         
   1  14  14        217.68        227.39        32.17 o                         
   2  14  14        104.42         86.89        24.57 o                         
   3  14  14        871.82        828.16        58.30 o                         
   4  14  14         31.76         50.66        32.22 o                         
   5  14  14        161.34        -97.34        97.34 o                         
  -4  15  14         19.21        -70.00        70.00 o                         
  -3  15  14        106.92          5.18        33.37 o                         
  -2  15  14          2.15        -27.83        27.83 o                         
  -1  15  14        165.01        124.08        35.15 o                         
   0  15  14         37.36        -25.11        25.11 o                         
   1  15  14        159.08        103.38        28.25 o                         
   2  15  14          3.97         23.39        24.39 o                         
   3  15  14        118.39         43.61        48.47 o                         
   4  15  14         17.83        114.11        64.86 o                         
  -2  16  14        112.32        -20.44        36.14 o                         
  -1  16  14        326.25        368.79        46.49 o                         
   0  16  14        107.56         56.82        35.97 o                         
   1  16  14        315.77        309.80        40.03 o                         
   2  16  14        100.07        148.89        55.80 o                         
   3  16  14         80.95         45.36        42.52 o                         
  -2  17  14         27.04        -75.89        75.89 o                         
  -1  17  14        247.96        245.11        63.34 o                         
   0  17  14        557.48        629.05        66.94 o                         
   1  17  14        251.92        243.41        50.57 o                         
   2  17  14         20.51         10.97        48.55 o                         
   1   0  15      41319.01      41528.97       511.10 o                         
   2   0  15        610.66        594.08        17.42 o                         
   3   0  15       7435.64       7039.49       125.95 o                         
   4   0  15         70.10         58.50        12.24 o                         
   5   0  15          0.91          4.01        13.94 o                         
   6   0  15          6.76        -19.86        19.86 o                         
   7   0  15       2583.25       2624.34       136.85 o                         
   8   0  15        160.56         64.59        41.17 o                         
  -8   1  15        438.07        407.29        65.85 o                         
  -7   1  15        320.74        260.51        39.61 o                         
  -6   1  15        201.16        202.72        40.34 o                         
  -5   1  15       2193.22       2247.73        72.45 o                         
  -4   1  15        863.31        914.53        41.78 o                         
  -3   1  15       3053.20       3236.36        62.89 o                         
  -2   1  15       6371.14       6633.78       113.62 o                         
  -1   1  15       4320.12       4364.72        65.32 o                         
   0   1  15       5165.60       5212.56        76.25 o                         
   1   1  15       3656.85       3729.96        58.80 o                         
   2   1  15       5994.21       6283.94        97.34 o                         
   3   1  15       3164.47       3326.61        66.69 o                         
   4   1  15        923.44        963.92        33.48 o                         
   5   1  15       2429.98       2519.16        68.47 o                         
   6   1  15        245.51        246.23        28.77 o                         
   7   1  15        361.04        413.33        45.28 o                         
   8   1  15        473.20        520.88        86.50 o                         
  -8   2  15        445.00        422.01        63.19 o                         
  -7   2  15        292.90        266.18        48.98 o                         
  -6   2  15        507.05        499.47        42.75 o                         
  -5   2  15        621.33        576.12        46.55 o                         
  -4   2  15         22.48         43.23        11.13 o                         
  -3   2  15       2127.04       2049.30        44.26 o                         
  -2   2  15       8193.00       8501.86       142.45 o                         
  -1   2  15        454.92        438.60        18.72 o                         
   0   2  15       1462.87       1393.72        28.32 o                         
   1   2  15        515.96        486.40        13.79 o                         
   2   2  15       7543.60       7886.54       125.45 o                         
   3   2  15       2161.99       2154.66        45.44 o                         
   4   2  15          5.62         19.25         8.94 o                         
   5   2  15        674.62        731.54        41.48 o                         
   6   2  15        540.98        578.23        41.52 o                         
   7   2  15        291.55        270.10        37.40 o                         
   8   2  15        423.03        310.13        90.68 o                         
  -8   3  15         86.37         17.07        60.01 o                         
  -7   3  15        211.16        199.41        37.53 o                         
  -6   3  15        172.98        199.34        43.80 o                         
  -5   3  15       2142.30       2045.41        78.90 o                         
  -4   3  15       2550.93       2451.81        73.50 o                         
  -3   3  15       5843.42       6006.29       105.63 o                         
  -2   3  15       1458.98       1444.93        41.51 o                         
  -1   3  15       6129.04       6075.72        99.59 o                         
   0   3  15       1451.59       1591.51        29.65 o                         
   1   3  15       5809.34       5616.26        82.19 o                         
   2   3  15       1723.34       1851.86        40.05 o                         
   3   3  15       5951.77       6014.69        95.42 o                         
   4   3  15       2546.76       2539.06        58.49 o                         
   5   3  15       2214.82       2235.52        66.44 o                         
   6   3  15        159.50        173.89        31.06 o                         
   7   3  15        189.97        197.59        44.64 o                         
   8   3  15        100.35         -0.03        37.99 o                         
  -8   4  15         33.76         60.17       131.26 o                         
  -7   4  15        879.85        972.54        93.78 o                         
  -6   4  15        380.52        382.67        42.28 o                         
  -5   4  15        878.71        995.90        63.84 o                         
  -4   4  15       1115.92       1128.25        48.15 o                         
  -3   4  15       4826.33       4620.99        86.28 o                         
  -2   4  15       1021.19       1066.86        30.35 o                         
  -1   4  15       5312.64       5076.99        89.66 o                         
   0   4  15        718.56        843.06        20.02 o                         
   1   4  15       5223.63       5068.04        80.61 o                         
   2   4  15       1093.06       1137.66        27.03 o                         
   3   4  15       4672.58       4574.33        77.76 o                         
   4   4  15       1123.85       1171.04        37.10 o                         
   5   4  15        800.54        878.92        51.88 o                         
   6   4  15        394.45        400.42        38.91 o                         
   7   4  15        899.99       1016.83        83.98 o                         
   8   4  15         39.57         -5.62        38.81 o                         
  -8   5  15         50.86         47.27       149.67 o                         
  -7   5  15        286.74        264.39        66.03 o                         
  -6   5  15        120.75        147.08        34.65 o                         
  -5   5  15        210.83        258.88        34.56 o                         
  -4   5  15       1798.06       1740.46        75.19 o                         
  -3   5  15       1573.63       1522.67        40.54 o                         
  -2   5  15        964.93        915.47        28.88 o                         
  -1   5  15        282.79        270.93        12.58 o                         
   0   5  15        118.49        175.74        11.03 o                         
   1   5  15        273.62        239.32        11.68 o                         
   2   5  15        956.10        912.05        25.34 o                         
   3   5  15       1438.58       1443.05        36.50 o                         
   4   5  15       1904.14       1970.13        54.51 o                         
   5   5  15        210.96        217.69        24.89 o                         
   6   5  15        148.22        163.17        26.98 o                         
   7   5  15        314.86        328.25        40.77 o                         
   8   5  15         50.81         17.65        44.20 o                         
  -7   6  15        260.08        257.41        60.82 o                         
  -6   6  15       1241.10       1244.11        87.07 o                         
  -5   6  15        702.75        628.07        40.40 o                         
  -4   6  15       2793.63       2825.61        76.48 o                         
  -3   6  15        840.30        798.50        31.65 o                         
  -2   6  15       1108.73       1094.22        30.15 o                         
  -1   6  15        343.04        295.07        15.16 o                         
   0   6  15       3988.90       3932.29        70.12 o                         
   1   6  15        299.60        258.17        13.45 o                         
   2   6  15       1076.89       1025.89        29.59 o                         
   3   6  15        891.36        903.08        30.81 o                         
   4   6  15       2870.77       2854.17        71.25 o                         
   5   6  15        684.67        688.63        42.71 o                         
   6   6  15       1246.41       1396.45        68.21 o                         
   7   6  15        226.70        204.50        38.39 o                         
   8   6  15        128.01        -35.98        50.05 o                         
  -7   7  15          5.70        -16.40        37.87 o                         
  -6   7  15        433.93        469.50        51.58 o                         
  -5   7  15       2185.19       2292.29        78.42 o                         
  -4   7  15       1876.10       1902.34        61.34 o                         
  -3   7  15        882.09        808.71        42.04 o                         
  -2   7  15       2404.36       2464.31        55.13 o                         
  -1   7  15       1511.47       1424.50        39.21 o                         
   0   7  15        543.80        684.62        24.12 o                         
   1   7  15       1673.23       1612.70        47.00 o                         
   2   7  15       2261.10       2222.18        51.94 o                         
   3   7  15        884.10        855.78        33.81 o                         
   4   7  15       1941.88       1987.18        61.39 o                         
   5   7  15       2185.40       2215.14        76.62 o                         
   6   7  15        448.63        546.91        43.31 o                         
   7   7  15          8.03         -4.59        25.60 o                         
  -7   8  15        220.06        186.09        56.89 o                         
  -6   8  15        195.39        136.58        25.09 o                         
  -5   8  15        186.44        192.78        19.13 o                         
  -4   8  15         76.24        109.39        22.36 o                         
  -3   8  15        745.53        749.64        41.06 o                         
  -2   8  15        832.36        828.46        34.07 o                         
  -1   8  15       1737.09       1696.73        44.68 o                         
   0   8  15        161.28        172.62        14.01 o                         
   1   8  15       2067.91       2006.52        46.72 o                         
   2   8  15        888.64        850.72        35.79 o                         
   3   8  15        743.90        791.06        36.40 o                         
   4   8  15         84.08         67.84        19.74 o                         
   5   8  15        126.36        132.49        27.76 o                         
   6   8  15        207.06        181.01        36.81 o                         
   7   8  15        244.07        173.48        54.41 o                         
  -6   9  15        445.55        352.10        73.28 o                         
  -5   9  15         20.74         27.14        25.92 o                         
  -4   9  15          0.96          2.86        17.98 o                         
  -3   9  15        737.63        749.74        44.89 o                         
  -2   9  15       1375.40       1392.32        60.50 o                         
  -1   9  15        226.01        237.28        19.42 o                         
   0   9  15        775.40       1017.97        36.34 o                         
   1   9  15        217.96        242.69        16.16 o                         
   2   9  15       1481.30       1515.10        48.82 o                         
   3   9  15        787.95        851.65        38.97 o                         
   4   9  15         15.62        -15.78        17.81 o                         
   5   9  15         26.71         11.59        19.39 o                         
   6   9  15        429.77        404.61        51.00 o                         
   7   9  15         86.01        -23.96        42.09 o                         
  -6  10  15        696.63        828.60       100.21 o                         
  -5  10  15        740.31        706.72        61.68 o                         
  -4  10  15        524.18        552.59        54.23 o                         
  -3  10  15        472.36        511.74        38.22 o                         
  -2  10  15        672.95        663.86        37.87 o                         
  -1  10  15       4109.62       4207.30       101.00 o                         
   0  10  15       1431.23       1403.92        44.02 o                         
   1  10  15       3969.41       4005.12        90.42 o                         
   2  10  15        760.30        761.84        39.33 o                         
   3  10  15        509.90        501.06        32.96 o                         
   4  10  15        603.58        683.66        40.99 o                         
   5  10  15        815.61        798.59        53.66 o                         
   6  10  15        689.73        770.75        65.20 o                         
   7  10  15        163.25         65.21        55.60 o                         
  -6  11  15        131.17        128.73        51.97 o                         
  -5  11  15        313.06        282.74        55.32 o                         
  -4  11  15       1100.46       1117.50        66.74 o                         
  -3  11  15        855.76        863.33        58.46 o                         
  -2  11  15        310.87        342.82        28.83 o                         
  -1  11  15        119.52         76.60        17.39 o                         
   0  11  15        392.05        386.94        27.92 o                         
   1  11  15         67.32         69.26        19.42 o                         
   2  11  15        321.46        306.67        48.91 o                         
   3  11  15        824.25        845.16        43.39 o                         
   4  11  15       1145.32       1090.16        62.74 o                         
   5  11  15        350.51        352.89        40.26 o                         
   6  11  15        116.69         35.92        62.03 o                         
  -5  12  15         74.92         57.77        41.98 o                         
  -4  12  15        252.82        355.53        45.33 o                         
  -3  12  15         36.56          0.84        21.66 o                         
  -2  12  15        414.47        533.65        43.89 o                         
  -1  12  15       1805.14       1783.12        62.48 o                         
   0  12  15        344.88        408.74        36.78 o                         
   1  12  15       1823.40       1781.92        64.09 o                         
   2  12  15        399.39        378.70        36.38 o                         
   3  12  15         28.38         23.11        19.58 o                         
   4  12  15        245.85        262.57        30.77 o                         
   5  12  15         79.56          5.36        29.26 o                         
   6  12  15        110.13        -43.31        56.29 o                         
  -5  13  15         59.86        -46.50        62.61 o                         
  -4  13  15        385.30        366.55        51.21 o                         
  -3  13  15        427.21        381.14        46.86 o                         
  -2  13  15       2838.99       2896.44       126.32 o                         
  -1  13  15         17.85         -5.12        23.98 o                         
   0  13  15         51.75         44.50        27.82 o                         
   1  13  15          7.52         -4.86        17.03 o                         
   2  13  15       2862.40       2945.31       102.06 o                         
   3  13  15        435.18        326.80        36.54 o                         
   4  13  15        372.23        313.86        45.77 o                         
   5  13  15         58.14         45.56        35.72 o                         
  -5  14  15         46.20        -74.02        74.02 o                         
  -4  14  15        586.58        592.06        70.93 o                         
  -3  14  15        154.24        104.97        36.12 o                         
  -2  14  15        264.14        297.46        41.70 o                         
  -1  14  15        519.73        554.13        53.68 o                         
   0  14  15       1257.67       1356.91        69.81 o                         
   1  14  15        474.40        490.44        44.57 o                         
   2  14  15        277.62        250.52        32.60 o                         
   3  14  15        185.54        183.80        41.17 o                         
   4  14  15        592.02        570.48        64.59 o                         
   5  14  15         45.26        102.99       111.49 o                         
  -4  15  15         22.61        -82.40        82.40 o                         
  -3  15  15        176.89         97.13        37.73 o                         
  -2  15  15         41.37         52.41        32.40 o                         
  -1  15  15         32.12        -27.19        27.19 o                         
   0  15  15         80.69         51.04        25.62 o                         
   1  15  15         39.29          2.94        23.66 o                         
   2  15  15         42.83         29.55        23.30 o                         
   3  15  15        162.57        141.77        35.75 o                         
   4  15  15         26.01         -5.43        50.97 o                         
  -2  16  15         61.74        -13.90        35.51 o                         
  -1  16  15        129.08        127.57        42.06 o                         
   0  16  15        245.67        254.01        37.06 o                         
   1  16  15        128.45         96.00        42.35 o                         
   2  16  15         56.11         59.66        33.73 o                         
   3  16  15         66.39        -93.30       108.34 o                         
  -2  17  15        325.46        304.56       100.80 o                         
  -1  17  15         34.07        -29.80        38.05 o                         
   0  17  15         29.50         -4.56        38.31 o                         
   1  17  15         33.65        -23.44        38.63 o                         
   0   0  16       1761.97       1891.06        48.28 o                         
   1   0  16         10.98         25.63         5.11 o                         
   2   0  16       1904.07       1856.87        34.93 o                         
   3   0  16       1103.16       1104.21        31.16 o                         
   4   0  16         29.81         53.56        12.28 o                         
   5   0  16         89.83         67.98        18.84 o                         
   6   0  16         18.07        -21.65        21.65 o                         
   7   0  16         78.09         98.90        31.96 o                         
   8   0  16        103.84        114.85        46.62 o                         
  -8   1  16        220.16        174.82        51.80 o                         
  -7   1  16        160.07        102.94        30.71 o                         
  -6   1  16        549.84        496.19        45.46 o                         
  -5   1  16       1237.50       1260.81        56.04 o                         
  -4   1  16        650.40        682.17        33.61 o                         
  -3   1  16        138.19        150.48        12.15 o                         
  -2   1  16      10149.28      10027.69       172.14 o                         
  -1   1  16      22503.20      22574.29       306.01 o                         
   0   1  16        394.68        475.86        14.82 o                         
   1   1  16      21836.38      22070.31       280.24 o                         
   2   1  16      10808.87      10877.45       157.07 o                         
   3   1  16         94.06         86.80        10.57 o                         
   4   1  16        657.46        654.73        32.53 o                         
   5   1  16       1323.33       1360.33        56.43 o                         
   6   1  16        633.23        615.74        41.61 o                         
   7   1  16        144.72         71.94        35.70 o                         
   8   1  16        183.78         63.79        47.27 o                         
  -8   2  16        408.53        452.05        72.89 o                         
  -7   2  16        238.41        346.35        45.21 o                         
  -6   2  16       1566.72       1586.77        71.14 o                         
  -5   2  16        763.78        768.48        50.03 o                         
  -4   2  16       6039.57       5727.74       126.04 o                         
  -3   2  16        165.13        155.09        11.23 o                         
  -2   2  16       3794.47       3801.52        69.96 o                         
  -1   2  16       1348.46       1379.64        32.88 o                         
   0   2  16      17191.01      16716.52       221.50 o                         
   1   2  16       1381.22       1429.79        27.40 o                         
   2   2  16       3588.55       3542.35        65.60 o                         
   3   2  16        196.27        183.57        16.24 o                         
   4   2  16       5909.54       5863.04       106.25 o                         
   5   2  16        783.61        809.30        40.87 o                         
   6   2  16       1678.98       1733.62        65.33 o                         
   7   2  16        214.43        236.40        34.68 o                         
   8   2  16        431.95        434.47        58.37 o                         
  -8   3  16         15.91        -14.17        69.95 o                         
  -7   3  16        333.31        265.30        44.60 o                         
  -6   3  16        171.20        181.51        35.35 o                         
  -5   3  16        372.90        348.59        41.09 o                         
  -4   3  16        544.04        540.41        30.90 o                         
  -3   3  16        871.14        905.37        24.74 o                         
  -2   3  16       6742.86       6891.50       124.60 o                         
  -1   3  16        126.86        119.34        11.30 o                         
   0   3  16          3.43          6.45         3.99 o                         
   1   3  16        128.90        131.31         9.21 o                         
   2   3  16       6764.14       6954.35       107.79 o                         
   3   3  16        890.25        895.28        24.85 o                         
   4   3  16        498.20        538.98        25.64 o                         
   5   3  16        350.73        364.57        29.02 o                         
   6   3  16        126.20        189.44        27.01 o                         
   7   3  16        344.23        367.88        41.15 o                         
   8   3  16         16.88        -36.92        36.92 o                         
  -8   4  16        126.87        -12.17       146.13 o                         
  -7   4  16       1023.61        969.45        81.15 o                         
  -6   4  16        134.46         63.04        23.68 o                         
  -5   4  16         55.39         58.19        21.04 o                         
  -4   4  16        546.72        562.59        29.77 o                         
  -3   4  16       3222.29       3152.99        66.15 o                         
  -2   4  16        376.80        408.70        19.41 o                         
  -1   4  16       4878.46       4923.27        87.86 o                         
   0   4  16        458.39        584.21        16.23 o                         
   1   4  16       4848.13       4811.25        72.50 o                         
   2   4  16        402.11        385.08        13.50 o                         
   3   4  16       3412.56       3346.21        60.25 o                         
   4   4  16        619.70        598.94        28.00 o                         
   5   4  16         46.57         46.52        15.17 o                         
   6   4  16        148.71        119.26        24.55 o                         
   7   4  16        982.63       1079.00       101.52 o                         
   8   4  16        135.71        -12.46        72.74 o                         
  -7   5  16        206.62        219.83        72.70 o                         
  -6   5  16       1119.17       1269.25        74.92 o                         
  -5   5  16        454.62        510.60        44.11 o                         
  -4   5  16       1507.36       1561.12        53.73 o                         
  -3   5  16        705.00        743.25        28.31 o                         
  -2   5  16      11023.69      10707.67       165.78 o                         
  -1   5  16        721.10        743.66        25.11 o                         
   0   5  16       7351.49       7736.22       113.24 o                         
   1   5  16        736.31        693.91        22.52 o                         
   2   5  16      10840.57      10565.37       157.99 o                         
   3   5  16        680.33        703.63        25.86 o                         
   4   5  16       1460.70       1470.95        44.35 o                         
   5   5  16        420.18        443.10        39.68 o                         
   6   5  16       1032.78       1242.22        66.87 o                         
   7   5  16        178.37        135.14        31.76 o                         
   8   5  16        358.80        342.38        82.40 o                         
  -7   6  16         99.56         29.19        39.61 o                         
  -6   6  16         88.92        117.03        32.07 o                         
  -5   6  16        401.42        404.15        34.37 o                         
  -4   6  16        680.21        691.74        38.76 o                         
  -3   6  16        513.22        506.44        25.06 o                         
  -2   6  16        349.17        364.55        21.26 o                         
  -1   6  16        245.45        242.08        14.15 o                         
   0   6  16        154.80        119.07        10.38 o                         
   1   6  16        215.53        244.42        13.10 o                         
   2   6  16        316.81        366.29        16.14 o                         
   3   6  16        573.79        577.45        26.66 o                         
   4   6  16        565.21        571.71        29.80 o                         
   5   6  16        423.13        395.45        31.47 o                         
   6   6  16        116.73        129.06        28.26 o                         
   7   6  16         98.17         28.22        30.92 o                         
   8   6  16        299.31        360.12        79.40 o                         
  -7   7  16         93.07        113.26        50.72 o                         
  -6   7  16         76.50         -3.86        33.43 o                         
  -5   7  16        521.06        592.59        38.60 o                         
  -4   7  16        129.99        146.84        19.16 o                         
  -3   7  16       1267.95       1239.40        42.05 o                         
  -2   7  16        816.51        842.92        30.44 o                         
  -1   7  16        779.70        827.63        27.66 o                         
   0   7  16        955.68        947.67        27.85 o                         
   1   7  16        703.26        764.92        23.69 o                         
   2   7  16        762.45        762.68        25.65 o                         
   3   7  16       1341.69       1290.15        42.12 o                         
   4   7  16        153.14        209.23        21.38 o                         
   5   7  16        535.43        629.96        45.89 o                         
   6   7  16         79.58         89.92        23.24 o                         
   7   7  16         73.48         24.21        27.09 o                         
  -7   8  16       1238.02       1179.82       217.42 o                         
  -6   8  16        264.65        168.21        49.82 o                         
  -5   8  16         36.61         21.72        18.78 o                         
  -4   8  16        216.15        180.60        29.21 o                         
  -3   8  16       6902.11       7057.12       154.72 o                         
  -2   8  16        668.68        700.85        33.51 o                         
  -1   8  16       1875.51       1819.91        47.43 o                         
   0   8  16        817.87        862.24        28.21 o                         
   1   8  16       1704.80       1694.60        43.91 o                         
   2   8  16        729.79        736.04        30.62 o                         
   3   8  16       6731.97       6687.51       139.40 o                         
   4   8  16        242.25        213.94        23.08 o                         
   5   8  16         51.38         19.34        23.03 o                         
   6   8  16        220.49        134.03        32.53 o                         
   7   8  16       1156.68       1218.70        93.68 o                         
  -6   9  16        778.04        751.70        83.10 o                         
  -5   9  16        158.67        171.89        37.05 o                         
  -4   9  16       2356.84       2389.47        87.67 o                         
  -3   9  16       1410.22       1476.43        58.46 o                         
  -2   9  16       5761.27       6032.78       128.18 o                         
  -1   9  16        423.84        439.01        25.75 o                         
   0   9  16        818.15        807.63        30.53 o                         
   1   9  16        398.28        428.00        21.63 o                         
   2   9  16       5732.02       5750.20       135.87 o                         
   3   9  16       1308.73       1427.23        51.40 o                         
   4   9  16       2300.62       2256.02        82.75 o                         
   5   9  16        172.57        180.32        31.89 o                         
   6   9  16        830.87        828.76        66.60 o                         
   7   9  16         47.84        -38.40        38.40 o                         
  -6  10  16         39.48        -12.69        38.38 o                         
  -5  10  16         23.63        -20.92        29.47 o                         
  -4  10  16         78.11         74.78        25.81 o                         
  -3  10  16        236.16        223.76        27.06 o                         
  -2  10  16       1666.63       1687.52        56.61 o                         
  -1  10  16        379.41        403.82        31.92 o                         
   0  10  16        295.61        310.27        21.84 o                         
   1  10  16        352.60        335.23        20.08 o                         
   2  10  16       1600.78       1647.96        61.69 o                         
   3  10  16        224.70        214.51        23.46 o                         
   4  10  16         75.70         38.12        18.06 o                         
   5  10  16         12.42          2.70        20.27 o                         
   6  10  16         40.15         82.00        32.13 o                         
   7  10  16         17.60        -29.11        44.47 o                         
  -6  11  16          8.66        -98.65       107.67 o                         
  -5  11  16        596.22        603.34       107.36 o                         
  -4  11  16        360.23        322.27        41.66 o                         
  -3  11  16       1573.17       1666.12        79.59 o                         
  -2  11  16         33.82         17.19        16.08 o                         
  -1  11  16       2029.92       2040.86        62.48 o                         
   0  11  16        179.78        132.95        20.81 o                         
   1  11  16       1934.88       2065.48        75.94 o                         
   2  11  16         30.88         44.09        17.40 o                         
   3  11  16       1582.93       1665.57        69.72 o                         
   4  11  16        318.61        264.33        39.82 o                         
   5  11  16        574.64        461.70        74.79 o                         
   6  11  16         12.34        -35.20        35.20 o                         
  -5  12  16        166.08        106.48        40.26 o                         
  -4  12  16        279.46        268.48        42.44 o                         
  -3  12  16        604.93        593.92        55.21 o                         
  -2  12  16         29.61          9.80        18.26 o                         
  -1  12  16        260.25        244.93        26.08 o                         
   0  12  16        837.85        867.41        46.13 o                         
   1  12  16        314.93        359.11        30.83 o                         
   2  12  16         33.80          9.33        26.94 o                         
   3  12  16        656.57        624.93        40.71 o                         
   4  12  16        238.69        222.86        34.87 o                         
   5  12  16        156.81        106.19        34.67 o                         
   6  12  16         53.32        -82.25       123.91 o                         
  -5  13  16         60.60         90.04        68.70 o                         
  -4  13  16         65.81         31.93        33.01 o                         
  -3  13  16        123.01        120.76        47.70 o                         
  -2  13  16          7.48          1.55        20.85 o                         
  -1  13  16         27.13         -8.90        19.77 o                         
   0  13  16         40.16         18.63        16.82 o                         
   1  13  16         30.11          8.69        20.60 o                         
   2  13  16          9.04         19.72        22.57 o                         
   3  13  16        129.72        119.42        25.29 o                         
   4  13  16         77.46         70.50        31.08 o                         
   5  13  16         62.76          1.21        43.21 o                         
  -5  14  16         54.42         44.15        86.32 o                         
  -4  14  16        243.42        182.07        48.01 o                         
  -3  14  16        275.94        161.53        40.89 o                         
  -2  14  16         56.33         44.41        29.85 o                         
  -1  14  16        300.74        274.69        34.96 o                         
   0  14  16        778.78        849.38        60.85 o                         
   1  14  16        250.58        239.40        32.56 o                         
   2  14  16         59.19         83.68        28.15 o                         
   3  14  16        280.28        208.77        41.68 o                         
   4  14  16        240.27        179.65        40.42 o                         
   5  14  16         54.65         80.90       104.94 o                         
  -4  15  16         32.79         83.11        76.61 o                         
  -3  15  16         80.01          0.19        33.31 o                         
  -2  15  16          1.41         17.47        27.71 o                         
  -1  15  16       1370.02       1506.89       118.41 o                         
   0  15  16        304.34        294.72        50.71 o                         
   1  15  16       1384.04       1440.29        82.49 o                         
   2  15  16          0.47        -20.76        23.41 o                         
   3  15  16         90.91         24.41        36.90 o                         
   4  15  16         32.36         72.87        77.45 o                         
  -3  16  16         61.03        -13.07        87.50 o                         
  -2  16  16        160.67        182.72        52.29 o                         
  -1  16  16         51.45          7.71        31.29 o                         
   0  16  16        252.74        313.71        45.12 o                         
   1  16  16         40.72         50.83        32.19 o                         
   2  16  16        149.38        213.91        44.80 o                         
   3  16  16         59.32         40.61        62.64 o                         
  -1  17  16         25.90         -1.62        42.66 o                         
   0  17  16        112.08         26.73        43.37 o                         
   1  17  16         28.67         30.22        42.81 o                         
   2  17  16         85.90        -65.03        65.03 o                         
   1   0  17      12124.75      13334.97       173.62 o                         
   2   0  17        232.99        165.13        10.12 o                         
   3   0  17       3489.55       3283.89        68.44 o                         
   4   0  17        759.49        811.28        37.35 o                         
   5   0  17        315.09        311.35        33.06 o                         
   6   0  17        104.27         72.56        23.66 o                         
   7   0  17        632.64        592.56        53.84 o                         
   8   0  17        133.63        118.02        64.18 o                         
  -8   1  17         21.54        -58.92        58.92 o                         
  -7   1  17       1037.40       1072.59        68.78 o                         
  -6   1  17        371.31        343.16        37.12 o                         
  -5   1  17        398.08        375.09        33.60 o                         
  -4   1  17       2507.72       2412.91        72.05 o                         
  -3   1  17       1801.72       1648.30        37.86 o                         
  -2   1  17       1184.53       1170.71        33.88 o                         
  -1   1  17       9435.43       9471.28       134.29 o                         
   0   1  17       1085.07       1093.03        25.06 o                         
   1   1  17       8730.86       8856.95       127.80 o                         
   2   1  17       1235.50       1268.51        32.07 o                         
   3   1  17       1540.58       1382.41        41.19 o                         
   4   1  17       2354.45       2458.27        75.23 o                         
   5   1  17        438.03        423.68        37.75 o                         
   6   1  17        396.93        322.50        40.08 o                         
   7   1  17       1167.72       1255.59        81.47 o                         
   8   1  17         23.74        -67.89        67.89 o                         
  -8   2  17        443.56        494.17        80.77 o                         
  -7   2  17        628.41        685.91        54.59 o                         
  -6   2  17        538.06        529.57        45.53 o                         
  -5   2  17       2002.37       2011.63        81.06 o                         
  -4   2  17       1002.04        949.82        39.00 o                         
  -3   2  17       4665.49       4526.37        88.80 o                         
  -2   2  17       9328.73       9225.25       148.69 o                         
  -1   2  17       4109.84       4152.63        79.06 o                         
   0   2  17         20.91         22.88         5.04 o                         
   1   2  17       4473.42       4495.89        65.04 o                         
   2   2  17       9169.21       9327.89       141.95 o                         
   3   2  17       4862.13       4715.57        92.42 o                         
   4   2  17       1152.46       1138.98        38.71 o                         
   5   2  17       1868.09       1875.18        60.48 o                         
   6   2  17        592.95        667.99        43.81 o                         
   7   2  17        585.30        627.23        51.45 o                         
   8   2  17        462.47        474.68        99.77 o                         
  -8   3  17         21.88        -42.61       107.45 o                         
  -7   3  17        252.01        264.34        53.64 o                         
  -6   3  17        310.36        227.97        32.06 o                         
  -5   3  17        595.25        504.65        40.29 o                         
  -4   3  17        558.89        578.46        30.58 o                         
  -3   3  17       1261.17       1197.86        35.12 o                         
  -2   3  17       2519.79       2589.38        59.08 o                         
  -1   3  17       3088.79       3050.50        62.05 o                         
   0   3  17        488.12        495.09        17.41 o                         
   1   3  17       3362.68       3287.57        51.64 o                         
   2   3  17       2392.76       2519.89        48.20 o                         
   3   3  17       1269.54       1197.55        33.80 o                         
   4   3  17        597.61        651.60        28.25 o                         
   5   3  17        502.98        504.67        31.25 o                         
   6   3  17        273.84        256.10        30.28 o                         
   7   3  17        287.78        242.13        59.26 o                         
   8   3  17         17.23        -40.16        40.16 o                         
  -7   4  17        749.35        674.03        81.33 o                         
  -6   4  17         85.19         40.68        36.60 o                         
  -5   4  17        353.34        391.67        36.99 o                         
  -4   4  17       1058.01       1063.95        45.98 o                         
  -3   4  17       2937.25       2897.33        61.96 o                         
  -2   4  17        270.68        265.66        18.50 o                         
  -1   4  17       3101.89       3095.10        61.82 o                         
   0   4  17        559.51        529.89        16.30 o                         
   1   4  17       2933.62       2932.62        54.40 o                         
   2   4  17        237.98        229.05        13.21 o                         
   3   4  17       3012.75       2983.90        55.72 o                         
   4   4  17       1107.34       1104.63        36.08 o                         
   5   4  17        331.75        345.91        26.85 o                         
   6   4  17         90.04         93.61        24.96 o                         
   7   4  17        678.15        713.91        55.62 o                         
   8   4  17         91.90        -38.60        41.43 o                         
  -7   5  17        314.79        172.49        59.94 o                         
  -6   5  17        854.85        774.96        60.38 o                         
  -5   5  17         98.32        133.34        21.83 o                         
  -4   5  17       1065.77       1049.93        44.31 o                         
  -3   5  17       2424.26       2475.76        55.83 o                         
  -2   5  17       2542.22       2567.82        57.33 o                         
  -1   5  17       4875.59       4731.33        83.82 o                         
   0   5  17       2198.21       2325.63        43.69 o                         
   1   5  17       4823.53       4785.67        82.86 o                         
   2   5  17       2830.33       2956.80        62.01 o                         
   3   5  17       2328.98       2398.44        52.70 o                         
   4   5  17       1183.91       1154.61        37.83 o                         
   5   5  17        132.28        139.17        18.94 o                         
   6   5  17        808.57        842.39        51.82 o                         
   7   5  17        350.45        260.55        36.51 o                         
   8   5  17        243.30        120.33        64.80 o                         
  -7   6  17        352.37        325.10        88.06 o                         
  -6   6  17        285.01        300.09        33.22 o                         
  -5   6  17        882.27        902.32        48.65 o                         
  -4   6  17          8.37         14.36        14.88 o                         
  -3   6  17        672.11        610.63        29.43 o                         
  -2   6  17       1186.74       1151.57        37.17 o                         
  -1   6  17        184.86        189.32        12.80 o                         
   0   6  17       1094.82       1006.09        27.65 o                         
   1   6  17        117.84        136.12        12.41 o                         
   2   6  17       1269.45       1255.10        29.31 o                         
   3   6  17        631.68        621.36        25.96 o                         
   4   6  17          5.73         -5.03        12.51 o                         
   5   6  17        930.35        992.86        45.37 o                         
   6   6  17        292.68        320.40        31.56 o                         
   7   6  17        420.02        501.13        56.96 o                         
   8   6  17        348.24        415.36        86.24 o                         
  -7   7  17        179.11        150.97        44.37 o                         
  -6   7  17        819.82        889.70        54.13 o                         
  -5   7  17         36.04         -7.26        16.34 o                         
  -4   7  17        214.76        192.75        23.18 o                         
  -3   7  17        327.49        337.50        24.24 o                         
  -2   7  17       3070.22       3105.30        60.06 o                         
  -1   7  17       1459.60       1457.02        38.80 o                         
   0   7  17       3649.98       3601.12        66.93 o                         
   1   7  17       1423.07       1461.89        33.72 o                         
   2   7  17       2790.61       2771.85        63.46 o                         
   3   7  17        380.93        437.82        23.82 o                         
   4   7  17        253.42        251.97        22.44 o                         
   5   7  17         27.36         -4.24        15.74 o                         
   6   7  17        883.01        943.18        51.84 o                         
   7   7  17        167.50         70.95        29.79 o                         
  -7   8  17        197.21        212.81        96.90 o                         
  -6   8  17        531.19        556.89        44.71 o                         
  -5   8  17       2226.69       2298.00        68.00 o                         
  -4   8  17        912.14        984.53        58.62 o                         
  -3   8  17       3294.94       3288.50       124.60 o                         
  -2   8  17        747.12        765.66        33.64 o                         
  -1   8  17       2243.35       2111.45        55.52 o                         
   0   8  17       1363.79       1438.80        38.85 o                         
   1   8  17       2216.80       2202.63        49.08 o                         
   2   8  17        783.75        767.00        28.59 o                         
   3   8  17       3335.66       3247.81        85.87 o                         
   4   8  17        917.24        933.09        51.09 o                         
   5   8  17       2240.54       2308.89        82.97 o                         
   6   8  17        501.78        548.45        50.04 o                         
   7   8  17        191.06        268.04        50.58 o                         
  -6   9  17        594.57        606.25        83.15 o                         
  -5   9  17        148.23        153.05        33.72 o                         
  -4   9  17        691.88        684.72        50.99 o                         
  -3   9  17       2052.42       2075.89        69.64 o                         
  -2   9  17       1790.96       1833.52        59.32 o                         
  -1   9  17         93.73        106.09        17.11 o                         
   0   9  17       2227.49       2155.04        54.48 o                         
   1   9  17        145.74        123.50        13.37 o                         
   2   9  17       1696.90       1818.47        78.35 o                         
   3   9  17       2098.53       2113.75        69.89 o                         
   4   9  17        778.19        838.26        45.84 o                         
   5   9  17        112.44        114.09        26.90 o                         
   6   9  17        606.98        722.25        70.06 o                         
   7   9  17         21.29        -35.93        86.82 o                         
  -6  10  17        145.42         81.89        39.39 o                         
  -5  10  17        453.52        513.24        65.32 o                         
  -4  10  17       1621.26       1773.72        78.14 o                         
  -3  10  17       2214.91       2299.60        85.53 o                         
  -2  10  17       2045.06       1968.34        63.91 o                         
  -1  10  17        614.39        612.22        35.26 o                         
   0  10  17        849.29        901.94        36.78 o                         
   1  10  17        633.29        605.97        30.09 o                         
   2  10  17       2201.96       2231.24        63.59 o                         
   3  10  17       2134.55       2095.10        67.40 o                         
   4  10  17       1527.51       1512.19        93.34 o                         
   5  10  17        477.94        493.47        47.08 o                         
   6  10  17        126.90         66.00        44.80 o                         
  -6  11  17        133.51        141.75       104.01 o                         
  -5  11  17         43.77        -27.08        31.73 o                         
  -4  11  17        114.01        142.58        30.69 o                         
  -3  11  17        337.12        334.82        39.49 o                         
  -2  11  17        504.89        534.74        42.86 o                         
  -1  11  17        644.35        625.39        35.98 o                         
   0  11  17       3147.06       3312.82        84.40 o                         
   1  11  17        700.33        612.20        42.28 o                         
   2  11  17        527.14        615.89        38.31 o                         
   3  11  17        281.78        285.04        26.34 o                         
   4  11  17         92.87         59.59        21.58 o                         
   5  11  17         44.50         19.82        26.17 o                         
   6  11  17        149.78        -23.77        62.08 o                         
  -5  12  17         37.54        -32.31        32.31 o                         
  -4  12  17        682.19        719.55        64.21 o                         
  -3  12  17         33.82          3.59        19.77 o                         
  -2  12  17        822.26        860.63        63.90 o                         
  -1  12  17       2076.34       2183.40        78.04 o                         
   0  12  17          4.49         -9.50        17.08 o                         
   1  12  17       1996.63       2001.64        76.65 o                         
   2  12  17        745.14        888.53        53.83 o                         
   3  12  17         43.84         37.42        18.77 o                         
   4  12  17        737.85        586.77        53.92 o                         
   5  12  17         27.47         -3.34        38.56 o                         
  -5  13  17         54.22        145.30        86.26 o                         
  -4  13  17         37.82          0.88        30.28 o                         
  -3  13  17         12.79        -27.39        27.39 o                         
  -2  13  17        326.98        324.78        43.54 o                         
  -1  13  17        826.95        685.63        61.84 o                         
   0  13  17          0.57        -13.41        13.41 o                         
   1  13  17        886.14        801.27        50.40 o                         
   2  13  17        387.59        387.24        38.03 o                         
   3  13  17          9.96        -19.05        19.05 o                         
   4  13  17         50.24         39.82        22.73 o                         
   5  13  17         51.61         70.54       110.16 o                         
  -5  14  17          7.45         75.56        72.96 o                         
  -4  14  17        231.24        184.49        54.69 o                         
  -3  14  17         12.95          0.09        27.25 o                         
  -2  14  17        607.78        562.29        56.59 o                         
  -1  14  17        122.37         57.10        28.09 o                         
   0  14  17         25.04         22.17        19.48 o                         
   1  14  17        118.66         89.60        26.08 o                         
   2  14  17        625.11        727.22        55.62 o                         
   3  14  17         12.76        -25.86        27.66 o                         
   4  14  17        246.50        204.17        60.87 o                         
   5  14  17         10.02        -14.56        85.96 o                         
  -4  15  17          3.20        -36.18        70.05 o                         
  -3  15  17        254.57        224.77        52.06 o                         
  -2  15  17        225.71        294.86        49.35 o                         
  -1  15  17        480.33        460.53        49.74 o                         
   0  15  17        146.05        138.58        29.99 o                         
   1  15  17        476.67        484.73        46.28 o                         
   2  15  17        219.94        282.63        36.14 o                         
   3  15  17        301.48        367.79        50.78 o                         
   4  15  17          0.43        -85.73        85.73 o                         
  -3  16  17         60.00        124.05        79.65 o                         
  -2  16  17        218.06         54.96       103.18 o                         
  -1  16  17         49.55        -42.64        42.64 o                         
   0  16  17        502.74        406.94        51.84 o                         
   1  16  17         54.92        -15.90        68.03 o                         
   2  16  17        188.73        199.89        44.87 o                         
   3  16  17         59.93         58.98        60.04 o                         
  -1  17  17        144.27         87.79        48.76 o                         
   0  17  17         53.46         42.95        47.78 o                         
   1  17  17        124.25         41.69        53.09 o                         
   0   0  18      47259.55      46244.67       835.16 o                         
   1   0  18       7202.45       7064.20        99.05 o                         
   2   0  18       3371.45       3195.67        53.15 o                         
   3   0  18       1097.21       1091.68        29.14 o                         
   4   0  18       2702.86       2616.90        77.00 o                         
   5   0  18        385.54        391.16        32.92 o                         
   6   0  18       1631.53       1663.96        71.61 o                         
   7   0  18         37.15        -25.22        25.22 o                         
   8   0  18        289.19        392.62        66.40 o                         
  -8   1  18        233.47        109.43        58.65 o                         
  -7   1  18        547.31        544.45        56.10 o                         
  -6   1  18       1012.23       1093.15        63.87 o                         
  -5   1  18        742.65        721.48        42.21 o                         
  -4   1  18       1341.00       1393.29        53.54 o                         
  -3   1  18        334.02        314.66        14.69 o                         
  -2   1  18       3513.63       3635.14        64.71 o                         
  -1   1  18       7076.60       7197.01       105.71 o                         
   0   1  18        187.19        161.27         9.89 o                         
   1   1  18       7137.69       7334.26       101.18 o                         
   2   1  18       3088.96       3244.04        62.07 o                         
   3   1  18        342.02        294.51        18.80 o                         
   4   1  18       1433.66       1472.67        49.78 o                         
   5   1  18        800.47        842.29        43.31 o                         
   6   1  18        967.94       1045.30        72.70 o                         
   7   1  18        552.20        537.66        56.12 o                         
   8   1  18        221.62         60.61        55.65 o                         
  -8   2  18         51.27         12.49        61.41 o                         
  -7   2  18        477.16        584.38        61.92 o                         
  -6   2  18        108.76         86.97        24.48 o                         
  -5   2  18        304.38        326.26        31.34 o                         
  -4   2  18        638.08        616.40        32.78 o                         
  -3   2  18        586.96        563.79        24.97 o                         
  -2   2  18       1430.18       1373.50        35.83 o                         
  -1   2  18        349.48        384.05        20.00 o                         
   0   2  18       4460.84       4818.61        72.85 o                         
   1   2  18        447.08        460.32        13.27 o                         
   2   2  18       1499.64       1500.75        34.90 o                         
   3   2  18        529.71        468.93        23.06 o                         
   4   2  18        652.09        736.64        33.36 o                         
   5   2  18        296.25        330.53        28.82 o                         
   6   2  18         87.21         84.35        24.78 o                         
   7   2  18        467.02        462.66        62.34 o                         
   8   2  18         42.74         28.80        46.64 o                         
  -8   3  18        687.98        592.15       160.78 o                         
  -7   3  18        142.70         24.16        49.50 o                         
  -6   3  18        536.06        518.56        41.70 o                         
  -5   3  18       1312.17       1356.17        58.47 o                         
  -4   3  18        562.00        576.36        26.63 o                         
  -3   3  18       1950.69       1834.47        45.64 o                         
  -2   3  18      10047.00      10063.32       168.43 o                         
  -1   3  18       4442.56       4263.83        83.46 o                         
   0   3  18       1522.06       1789.23        33.48 o                         
   1   3  18       4482.23       4243.80        64.97 o                         
   2   3  18       9678.48       9534.64       148.82 o                         
   3   3  18       1866.86       1824.33        42.55 o                         
   4   3  18        710.67        785.72        35.12 o                         
   5   3  18       1210.79       1169.76        44.43 o                         
   6   3  18        497.73        539.58        40.05 o                         
   7   3  18        169.41        290.10        53.49 o                         
   8   3  18        652.71        671.96        86.42 o                         
  -7   4  18        288.54        265.89        50.59 o                         
  -6   4  18        101.49        112.27        27.65 o                         
  -5   4  18        123.29         89.52        25.79 o                         
  -4   4  18       4482.15       4414.83        95.65 o                         
  -3   4  18        799.52        762.80        35.95 o                         
  -2   4  18       1366.42       1396.34        39.99 o                         
  -1   4  18       1099.11       1064.56        32.07 o                         
   0   4  18       3227.40       2771.76        49.03 o                         
   1   4  18       1181.89       1112.99        25.31 o                         
   2   4  18       1380.01       1377.74        40.29 o                         
   3   4  18        959.32        936.36        28.99 o                         
   4   4  18       4223.70       4122.70        90.56 o                         
   5   4  18         66.59         24.71        14.15 o                         
   6   4  18        110.23        102.38        21.85 o                         
   7   4  18        248.84        180.09        31.93 o                         
   8   4  18         43.67        -47.37        47.37 o                         
  -7   5  18         58.15         24.03        45.32 o                         
  -6   5  18          8.25        -17.09        21.92 o                         
  -5   5  18        454.24        402.36        38.70 o                         
  -4   5  18        117.75        112.64        16.14 o                         
  -3   5  18         70.35         72.25        11.76 o                         
  -2   5  18        192.21        210.80        16.15 o                         
  -1   5  18         92.23         92.42        11.66 o                         
   0   5  18          0.68          0.49         4.38 o                         
   1   5  18         98.63        105.46         9.74 o                         
   2   5  18        182.75        192.74        12.63 o                         
   3   5  18         59.40         67.95         9.63 o                         
   4   5  18        143.88        138.51        15.94 o                         
   5   5  18        451.94        424.11        28.05 o                         
   6   5  18          6.75        -24.26        24.26 o                         
   7   5  18         62.24          5.23        30.56 o                         
   8   5  18         40.55        -89.26        89.26 o                         
  -7   6  18        598.08        581.25        54.28 o                         
  -6   6  18        459.53        424.17        38.30 o                         
  -5   6  18         36.21         21.95        21.51 o                         
  -4   6  18       1115.25       1138.87        45.20 o                         
  -3   6  18       5035.93       4850.15       105.33 o                         
  -2   6  18       1403.83       1322.85        39.31 o                         
  -1   6  18       2703.58       2687.90        59.11 o                         
   0   6  18        920.46        960.66        28.87 o                         
   1   6  18       2540.72       2496.59        55.68 o                         
   2   6  18       1405.71       1346.09        41.77 o                         
   3   6  18       5000.42       4966.26       114.66 o                         
   4   6  18       1200.36       1247.25        43.53 o                         
   5   6  18         33.26          4.73        18.82 o                         
   6   6  18        441.70        451.62        41.22 o                         
   7   6  18        680.37        691.91        74.61 o                         
  -7   7  18        574.19        550.24        67.70 o                         
  -6   7  18        724.03        720.18        48.18 o                         
  -5   7  18        307.29        338.97        35.83 o                         
  -4   7  18       1480.92       1487.60        74.94 o                         
  -3   7  18       1586.51       1663.86        58.19 o                         
  -2   7  18       7003.50       6667.20       147.67 o                         
  -1   7  18       2168.27       2095.89        49.21 o                         
   0   7  18         89.07         73.43         9.96 o                         
   1   7  18       2393.88       2382.73        47.90 o                         
   2   7  18       7184.92       6969.41       125.06 o                         
   3   7  18       1518.94       1499.98        44.88 o                         
   4   7  18       1386.55       1414.16        51.11 o                         
   5   7  18        300.67        353.68        29.78 o                         
   6   7  18        758.88        850.11        49.32 o                         
   7   7  18        571.26        548.65        79.27 o                         
  -6   8  18         43.45         20.58        21.09 o                         
  -5   8  18        174.14        150.45        22.14 o                         
  -4   8  18        157.13        147.72        29.05 o                         
  -3   8  18        603.94        582.19        42.19 o                         
  -2   8  18        165.66        151.90        17.86 o                         
  -1   8  18        743.00        721.03        30.25 o                         
   0   8  18        141.28        150.08        15.31 o                         
   1   8  18        740.76        733.06        33.29 o                         
   2   8  18        156.51        161.50        14.28 o                         
   3   8  18        598.44        559.26        28.19 o                         
   4   8  18        119.08        123.07        19.34 o                         
   5   8  18        207.40        211.46        28.60 o                         
   6   8  18         52.17         29.02        21.49 o                         
   7   8  18         29.15        -21.10        45.94 o                         
  -6   9  18         72.74         77.00        47.04 o                         
  -5   9  18       1015.30       1123.17        70.77 o                         
  -4   9  18        100.14        133.02        28.57 o                         
  -3   9  18        301.14        276.25        28.58 o                         
  -2   9  18        409.49        439.06        35.16 o                         
  -1   9  18       2162.56       2175.57        62.75 o                         
   0   9  18        842.67        968.46        42.20 o                         
   1   9  18       2273.42       2339.22        66.82 o                         
   2   9  18        342.24        364.84        37.58 o                         
   3   9  18        230.66        226.48        21.37 o                         
   4   9  18         80.89         59.21        26.77 o                         
   5   9  18        892.74        941.35        54.10 o                         
   6   9  18         58.92         77.28        55.38 o                         
   7   9  18         24.21         17.27        50.20 o                         
  -6  10  18        234.62        323.01        57.46 o                         
  -5  10  18        173.37        116.42        45.06 o                         
  -4  10  18        301.71        325.50        37.79 o                         
  -3  10  18       1336.28       1443.01        77.80 o                         
  -2  10  18        179.16        155.51        20.77 o                         
  -1  10  18       1153.82       1197.57        51.57 o                         
   0  10  18       1761.46       1796.76        52.55 o                         
   1  10  18       1263.84       1329.31        39.26 o                         
   2  10  18        212.31        194.56        20.22 o                         
   3  10  18       1393.71       1499.31        54.15 o                         
   4  10  18        231.24        218.25        27.80 o                         
   5  10  18        222.95        166.60        28.43 o                         
   6  10  18        205.76         86.18        67.84 o                         
  -6  11  18        152.10         24.60        76.55 o                         
  -5  11  18         59.47        -62.26        62.26 o                         
  -4  11  18         19.81        -14.01        25.20 o                         
  -3  11  18          3.33        -20.04        20.04 o                         
  -2  11  18       2141.23       2158.31        94.45 o                         
  -1  11  18        109.46        105.11        17.69 o                         
   0  11  18        436.33        442.05        29.10 o                         
   1  11  18         87.85         66.07        20.66 o                         
   2  11  18       1956.70       2064.95        74.98 o                         
   3  11  18          2.04        -12.91        14.16 o                         
   4  11  18         40.42          3.15        19.91 o                         
   5  11  18         57.56         61.33        26.73 o                         
   6  11  18        174.06         44.29        53.89 o                         
  -5  12  18          8.96        -47.32        47.32 o                         
  -4  12  18        216.73        243.61        46.96 o                         
  -3  12  18        107.29         74.43        24.36 o                         
  -2  12  18          9.26         13.05        27.51 o                         
  -1  12  18        485.55        474.97        40.63 o                         
   0  12  18        764.69        750.95        59.91 o                         
   1  12  18        519.69        487.60        35.69 o                         
   2  12  18          5.37         27.82        17.96 o                         
   3  12  18         97.82         76.65        24.37 o                         
   4  12  18        170.40        150.10        32.58 o                         
   5  12  18          6.26         13.60        29.64 o                         
  -5  13  18        507.77        272.05       111.71 o                         
  -4  13  18        105.14        111.89        38.62 o                         
  -3  13  18        382.98        380.54        52.12 o                         
  -2  13  18         45.91        -20.02        20.02 o                         
  -1  13  18       1709.72       1835.36        81.97 o                         
   0  13  18        285.27        301.46        35.07 o                         
   1  13  18       1823.34       1913.24        78.21 o                         
   2  13  18         39.63         20.20        20.27 o                         
   3  13  18        389.94        404.44        37.51 o                         
   4  13  18        106.19         88.54        26.01 o                         
   5  13  18        545.61        634.62       154.04 o                         
  -4  14  18        397.80        311.25       128.48 o                         
  -3  14  18        138.40        248.91        40.42 o                         
  -2  14  18        492.50        485.29        50.77 o                         
  -1  14  18        198.55        191.63        41.46 o                         
   0  14  18        562.91        573.78        55.22 o                         
   1  14  18        183.66        202.27        31.74 o                         
   2  14  18        479.39        519.02        48.88 o                         
   3  14  18        129.61         93.52        26.99 o                         
   4  14  18        410.00        364.25        62.25 o                         
  -4  15  18         26.53        -29.07        79.16 o                         
  -3  15  18         48.68        -11.10        46.68 o                         
  -2  15  18         32.72         44.64        40.36 o                         
  -1  15  18         57.12         29.86        31.80 o                         
   0  15  18          2.54          4.83        25.11 o                         
   1  15  18         58.29         39.21        38.18 o                         
   2  15  18         30.65         59.52        28.85 o                         
   3  15  18         46.49         76.26        54.04 o                         
   4  15  18         30.20        -41.64        90.93 o                         
  -3  16  18        146.61        144.90        90.90 o                         
  -2  16  18         10.63        -39.88        39.88 o                         
  -1  16  18        242.46        246.54        50.26 o                         
   0  16  18        245.50        319.76       127.39 o                         
   1  16  18        208.43        164.50        45.83 o                         
   2  16  18         11.96        -56.75        81.61 o                         
   3  16  18        113.09        101.97        60.55 o                         
  -1  17  18        581.63        480.58        75.95 o                         
   0  17  18        119.75        167.32        50.74 o                         
   1  17  18        555.95        682.29       102.85 o                         
   1   0  19        359.17        348.44        13.66 o                         
   2   0  19       6695.44       6590.83        99.28 o                         
   3   0  19       4164.37       4251.43        74.85 o                         
   4   0  19       1907.09       2032.14        74.18 o                         
   5   0  19        290.56        302.72        29.85 o                         
   6   0  19       1050.90       1148.98        61.23 o                         
   7   0  19          7.71        -34.09        34.09 o                         
   8   0  19        732.06        794.58        89.36 o                         
  -8   1  19        117.95        142.39        56.66 o                         
  -7   1  19        375.50        342.77        49.56 o                         
  -6   1  19        200.36        217.38        37.26 o                         
  -5   1  19       1372.21       1482.34        57.10 o                         
  -4   1  19       1865.22       1848.99        58.34 o                         
  -3   1  19       1011.79       1030.46        36.61 o                         
  -2   1  19       1389.09       1283.74        33.55 o                         
  -1   1  19       9260.73       9553.15       134.68 o                         
   0   1  19        201.79        158.67        10.72 o                         
   1   1  19       9144.50       9498.40       129.47 o                         
   2   1  19       1590.35       1516.48        34.82 o                         
   3   1  19       1259.92       1200.99        31.20 o                         
   4   1  19       2058.26       1978.48        61.36 o                         
   5   1  19       1473.69       1569.74        56.75 o                         
   6   1  19        195.74        137.13        27.56 o                         
   7   1  19        400.01        328.64        59.42 o                         
   8   1  19         99.00         18.55        64.57 o                         
  -8   2  19          2.91        -41.34        71.87 o                         
  -7   2  19       1926.38       1989.15       114.66 o                         
  -6   2  19         42.10         50.66        21.79 o                         
  -5   2  19         44.41         29.87        15.48 o                         
  -4   2  19        314.72        345.67        22.09 o                         
  -3   2  19        824.28        754.76        29.26 o                         
  -2   2  19        204.12        243.72        17.43 o                         
  -1   2  19       7706.56       7678.16       133.55 o                         
   0   2  19          3.80          9.51         4.10 o                         
   1   2  19       7179.39       7117.40       103.32 o                         
   2   2  19        217.00        263.20        14.17 o                         
   3   2  19        812.12        779.23        26.49 o                         
   4   2  19        350.96        346.10        25.09 o                         
   5   2  19         20.45         31.21        14.26 o                         
   6   2  19         35.97         14.13        22.68 o                         
   7   2  19       1918.59       2002.01       113.24 o                         
   8   2  19          1.43        -42.07        42.07 o                         
  -8   3  19         81.62         75.81        80.59 o                         
  -7   3  19         45.80         66.51        41.56 o                         
  -6   3  19        356.19        409.95        36.94 o                         
  -5   3  19         57.68         54.23        21.77 o                         
  -4   3  19       1955.59       1940.92        47.77 o                         
  -3   3  19       4325.09       4317.24        81.94 o                         
  -2   3  19        687.77        697.76        28.20 o                         
  -1   3  19        949.13        920.24        31.12 o                         
   0   3  19       2937.54       2805.81        47.22 o                         
   1   3  19        897.68        861.99        22.89 o                         
   2   3  19        684.89        639.01        22.36 o                         
   3   3  19       4165.39       4244.04        80.42 o                         
   4   3  19       1797.85       1833.66        61.87 o                         
   5   3  19         80.35         96.75        15.40 o                         
   6   3  19        338.92        416.72        33.70 o                         
   7   3  19         67.65         78.61        38.94 o                         
   8   3  19         90.80         98.95        51.61 o                         
  -7   4  19        186.58        223.13        46.99 o                         
  -6   4  19        551.40        560.34        47.59 o                         
  -5   4  19        577.18        587.53        37.00 o                         
  -4   4  19        737.53        757.21        36.86 o                         
  -3   4  19        807.02        839.98        35.94 o                         
  -2   4  19       5192.53       5148.59        97.73 o                         
  -1   4  19       2923.18       3201.10        63.77 o                         
   0   4  19       5960.39       5814.63        93.17 o                         
   1   4  19       2778.60       2886.31        53.05 o                         
   2   4  19       5259.70       5079.50       100.39 o                         
   3   4  19        867.83        870.45        28.79 o                         
   4   4  19        576.82        635.16        27.68 o                         
   5   4  19        607.07        623.84        36.11 o                         
   6   4  19        578.97        605.37        39.58 o                         
   7   4  19        157.56        161.59        38.47 o                         
   8   4  19        331.07        302.35        66.08 o                         
  -7   5  19         52.69         -7.37        68.46 o                         
  -6   5  19        228.32        268.29        30.30 o                         
  -5   5  19       1007.94        915.20        54.11 o                         
  -4   5  19       1309.53       1360.54        54.24 o                         
  -3   5  19         77.43         64.84        11.59 o                         
  -2   5  19       1562.35       1480.87        43.24 o                         
  -1   5  19       5023.96       4931.40        93.82 o                         
   0   5  19        590.62        605.41        18.00 o                         
   1   5  19       5381.93       5234.93        80.88 o                         
   2   5  19       1659.17       1632.82        50.98 o                         
   3   5  19         52.24         53.90        10.41 o                         
   4   5  19       1275.69       1343.48        42.05 o                         
   5   5  19        997.72       1046.03        47.25 o                         
   6   5  19        230.74        278.34        28.32 o                         
   7   5  19         52.40         36.44        29.09 o                         
   8   5  19        116.64         32.71        60.60 o                         
  -7   6  19        386.63        394.29        46.15 o                         
  -6   6  19         38.75         53.47        19.50 o                         
  -5   6  19        489.40        578.88        38.86 o                         
  -4   6  19        281.04        264.45        22.76 o                         
  -3   6  19       4418.49       4475.17       102.02 o                         
  -2   6  19       3269.43       3204.11        71.54 o                         
  -1   6  19       3397.19       3306.58        69.64 o                         
   0   6  19         55.07         75.01         8.99 o                         
   1   6  19       3359.91       3325.52        77.57 o                         
   2   6  19       3395.45       3386.51        66.75 o                         
   3   6  19       4392.67       4293.56        87.67 o                         
   4   6  19        288.85        281.62        21.69 o                         
   5   6  19        427.31        452.86        31.61 o                         
   6   6  19         33.25        -12.02        17.24 o                         
   7   6  19        435.44        533.61        57.33 o                         
  -7   7  19        161.52        180.77        41.46 o                         
  -6   7  19        773.11        727.53        48.19 o                         
  -5   7  19          7.59         -8.64        21.30 o                         
  -4   7  19       1702.31       1660.83        67.11 o                         
  -3   7  19        807.54        793.15        43.33 o                         
  -2   7  19         49.78         78.47        14.68 o                         
  -1   7  19         65.36         40.11         8.75 o                         
   0   7  19        846.35        830.99        26.74 o                         
   1   7  19         73.94         69.04         8.33 o                         
   2   7  19         95.02        125.65        16.88 o                         
   3   7  19        809.47        832.56        37.96 o                         
   4   7  19       1800.79       1864.42        57.98 o                         
   5   7  19          6.90        -11.85        14.20 o                         
   6   7  19        828.58        802.95        52.31 o                         
   7   7  19        192.86        183.94        47.71 o                         
  -6   8  19        329.38        318.25        35.55 o                         
  -5   8  19         40.12          6.36        13.56 o                         
  -4   8  19       1138.68       1198.20        61.88 o                         
  -3   8  19        586.27        563.88        43.54 o                         
  -2   8  19       1152.12       1183.54        42.04 o                         
  -1   8  19        488.45        493.75        25.24 o                         
   0   8  19       4399.64       4423.19        89.08 o                         
   1   8  19        560.79        542.40        22.22 o                         
   2   8  19       1261.80       1240.63        35.06 o                         
   3   8  19        711.96        692.92        29.25 o                         
   4   8  19        973.95       1034.04        46.35 o                         
   5   8  19         61.73         25.80        18.07 o                         
   6   8  19        331.64        379.92        61.21 o                         
   7   8  19        333.15        243.98        78.89 o                         
  -6   9  19         44.80         52.75        43.05 o                         
  -5   9  19        432.69        408.21        46.10 o                         
  -4   9  19        287.27        211.65        33.18 o                         
  -3   9  19        500.79        537.89        44.74 o                         
  -2   9  19        709.24        761.15        38.06 o                         
  -1   9  19       1641.36       1646.13        52.41 o                         
   0   9  19        603.39        604.83        28.12 o                         
   1   9  19       1589.83       1612.50        58.73 o                         
   2   9  19        780.37        725.52        34.92 o                         
   3   9  19        690.29        661.81        32.87 o                         
   4   9  19        271.35        264.24        26.32 o                         
   5   9  19        455.49        423.19        37.00 o                         
   6   9  19         44.42         29.93        31.28 o                         
   7   9  19         79.58        -74.59        74.59 o                         
  -6  10  19        156.40        122.63        53.53 o                         
  -5  10  19        748.42        769.05       150.69 o                         
  -4  10  19        508.77        514.30        47.80 o                         
  -3  10  19        489.63        448.69        45.31 o                         
  -2  10  19       1101.97       1121.12        54.26 o                         
  -1  10  19        678.45        703.52        36.95 o                         
   0  10  19        274.40        299.62        22.35 o                         
   1  10  19        792.95        864.64        31.99 o                         
   2  10  19        934.28        933.30        42.28 o                         
   3  10  19        484.46        539.07        31.97 o                         
   4  10  19        519.14        543.79        38.49 o                         
   5  10  19        747.47        713.76        55.56 o                         
   6  10  19        159.38         53.92        36.19 o                         
  -6  11  19        118.46        200.21        95.19 o                         
  -5  11  19        122.67         51.77        36.38 o                         
  -4  11  19         85.47         48.71        40.19 o                         
  -3  11  19         47.18         34.41        19.26 o                         
  -2  11  19       2060.81       2166.68        81.87 o                         
  -1  11  19       1103.46       1038.37        57.26 o                         
   0  11  19         67.13         63.89        17.75 o                         
   1  11  19       1089.38       1087.47        46.89 o                         
   2  11  19       2250.36       2406.07        73.85 o                         
   3  11  19         49.65         26.55        15.50 o                         
   4  11  19        121.27        127.41        24.12 o                         
   5  11  19        119.17         58.68        26.01 o                         
   6  11  19        133.79         43.25        74.36 o                         
  -5  12  19        140.36         72.06        47.70 o                         
  -4  12  19        499.13        501.91        56.21 o                         
  -3  12  19        275.71        302.54        39.64 o                         
  -2  12  19        668.75        643.86        53.21 o                         
  -1  12  19        288.88        278.35        34.13 o                         
   0  12  19       2414.46       2575.68       104.01 o                         
   1  12  19        256.43        235.61        27.80 o                         
   2  12  19        720.84        735.10        46.66 o                         
   3  12  19        280.26        305.45        28.03 o                         
   4  12  19        516.01        466.82        40.93 o                         
   5  12  19        153.41         25.14        69.78 o                         
  -5  13  19         34.25         18.49        70.28 o                         
  -4  13  19         28.73        -37.35        37.35 o                         
  -3  13  19        898.88        982.95        84.54 o                         
  -2  13  19          0.34        -19.50        19.50 o                         
  -1  13  19       1276.36       1347.22        71.01 o                         
   0  13  19         15.47         -4.12        14.62 o                         
   1  13  19       1253.65       1387.10        88.67 o                         
   2  13  19          0.32         10.21        24.47 o                         
   3  13  19        867.80        902.62        56.16 o                         
   4  13  19         27.29        -15.82        22.37 o                         
   5  13  19         26.71        -49.33        49.33 o                         
  -4  14  19        204.43        176.65        88.83 o                         
  -3  14  19         30.92         81.55        34.77 o                         
  -2  14  19        508.69        521.79        59.64 o                         
  -1  14  19        532.94        532.48        61.56 o                         
   0  14  19        668.53        713.07        55.27 o                         
   1  14  19        582.35        519.31        51.04 o                         
   2  14  19        523.05        486.59        45.14 o                         
   3  14  19         50.03         16.86        26.20 o                         
   4  14  19        213.39        196.07       102.86 o                         
  -4  15  19        140.59        -40.18       122.20 o                         
  -3  15  19          3.61        -39.93        39.93 o                         
  -2  15  19        564.10        540.77        57.06 o                         
  -1  15  19         13.49        -28.25        28.25 o                         
   0  15  19        103.50         46.76        27.48 o                         
   1  15  19         10.45        -10.61        27.18 o                         
   2  15  19        547.21        497.56        48.52 o                         
   3  15  19          2.71        -14.99        47.48 o                         
   4  15  19        139.34         83.98        98.18 o                         
  -2  16  19        184.89         -2.75        79.25 o                         
  -1  16  19        312.55        282.56        60.31 o                         
   0  16  19         21.21         24.52        35.89 o                         
   1  16  19        329.55        394.61        57.21 o                         
   2  16  19        158.00         52.40        54.40 o                         
   3  16  19        128.14        -39.11        79.86 o                         
   0  17  19          1.26        -35.72        90.73 o                         
   0   0  20       2059.68       2513.86        67.90 o                         
   1   0  20      11294.46      11724.98       162.50 o                         
   2   0  20        801.76        964.72        23.44 o                         
   3   0  20         94.37         99.88         9.99 o                         
   4   0  20        811.52        748.80        34.27 o                         
   5   0  20        250.24        250.17        25.55 o                         
   6   0  20        136.81        101.91        27.33 o                         
   7   0  20        286.19        272.59        55.73 o                         
   8   0  20         23.67          8.69        45.24 o                         
  -8   1  20        141.14         65.84        78.03 o                         
  -7   1  20         75.30          8.76        29.83 o                         
  -6   1  20        704.92        808.37        73.41 o                         
  -5   1  20       1039.09       1024.77        45.72 o                         
  -4   1  20        742.44        678.22        30.03 o                         
  -3   1  20       2418.28       2338.96        57.31 o                         
  -2   1  20       5233.14       5090.85        91.77 o                         
  -1   1  20       5931.86       5861.12        90.02 o                         
   0   1  20       2199.63       2123.15        39.61 o                         
   1   1  20       6077.97       6136.49        87.17 o                         
   2   1  20       5172.68       5026.88        86.46 o                         
   3   1  20       2242.18       2086.67        46.20 o                         
   4   1  20        706.83        645.13        34.44 o                         
   5   1  20        962.16        952.82        50.12 o                         
   6   1  20        670.50        684.17        49.57 o                         
   7   1  20         87.03         65.23        32.65 o                         
   8   1  20        127.96         69.16        55.02 o                         
  -8   2  20        204.31        163.86        84.77 o                         
  -7   2  20        149.07        157.31        40.60 o                         
  -6   2  20        314.83        264.71        30.67 o                         
  -5   2  20       1792.13       1881.62        66.03 o                         
  -4   2  20       1625.14       1519.90        41.46 o                         
  -3   2  20       1415.83       1385.28        38.39 o                         
  -2   2  20        565.51        544.22        23.01 o                         
  -1   2  20       8151.99       8032.78       126.35 o                         
   0   2  20       3512.37       3145.22        50.81 o                         
   1   2  20       8150.79       7942.01       106.42 o                         
   2   2  20        503.63        491.12        19.80 o                         
   3   2  20       1322.31       1297.10        35.20 o                         
   4   2  20       1760.56       1819.56        53.42 o                         
   5   2  20       1856.10       1919.62        62.96 o                         
   6   2  20        321.07        298.06        35.61 o                         
   7   2  20        136.74         94.59        32.59 o                         
   8   2  20        212.74        168.89        56.79 o                         
  -7   3  20        191.57        203.22        43.04 o                         
  -6   3  20        541.30        479.20        38.67 o                         
  -5   3  20        140.49        149.47        18.25 o                         
  -4   3  20        542.67        561.30        34.99 o                         
  -3   3  20        908.16        950.47        32.03 o                         
  -2   3  20        245.85        278.22        19.91 o                         
  -1   3  20        675.48        704.31        27.61 o                         
   0   3  20       4243.23       4388.04        67.57 o                         
   1   3  20        613.02        596.07        18.86 o                         
   2   3  20        229.88        227.25        18.16 o                         
   3   3  20        867.53        849.06        26.84 o                         
   4   3  20        584.60        589.96        31.98 o                         
   5   3  20        128.59        112.77        22.15 o                         
   6   3  20        478.00        465.27        39.84 o                         
   7   3  20        196.55        167.86        38.37 o                         
   8   3  20         18.65        -49.37        49.37 o                         
  -7   4  20        136.83         46.83        41.22 o                         
  -6   4  20        210.99        218.97        30.94 o                         
  -5   4  20        105.97        102.84        24.32 o                         
  -4   4  20       1794.28       1819.86        79.14 o                         
  -3   4  20        845.49        851.50        35.70 o                         
  -2   4  20       4266.61       4318.88        89.14 o                         
  -1   4  20       2112.93       2047.16        47.96 o                         
   0   4  20         98.12        116.24         9.24 o                         
   1   4  20       1997.54       1941.57        39.43 o                         
   2   4  20       4212.66       4104.86        85.24 o                         
   3   4  20        854.93        873.11        32.28 o                         
   4   4  20       1837.09       1798.20        55.56 o                         
   5   4  20        120.78        118.91        16.02 o                         
   6   4  20        240.89        226.34        26.07 o                         
   7   4  20        132.11         80.52        43.38 o                         
   8   4  20        239.22        126.20        59.94 o                         
  -7   5  20        916.58        926.14        70.21 o                         
  -6   5  20         73.86         48.73        28.13 o                         
  -5   5  20        298.47        305.45        26.81 o                         
  -4   5  20        422.96        377.32        26.16 o                         
  -3   5  20       5821.65       5645.25       118.98 o                         
  -2   5  20       6193.01       6153.25       119.90 o                         
  -1   5  20       5314.00       5143.78        99.79 o                         
   0   5  20       3299.78       3449.56        62.19 o                         
   1   5  20       5450.02       5227.81        83.84 o                         
   2   5  20       5849.02       5793.77       101.65 o                         
   3   5  20       5828.50       5718.11       105.58 o                         
   4   5  20        361.58        360.43        20.89 o                         
   5   5  20        343.10        379.41        25.60 o                         
   6   5  20        100.01         68.25        26.31 o                         
   7   5  20        930.87       1098.61        77.43 o                         
   8   5  20        287.77        -85.05        85.05 o                         
  -7   6  20        155.24        104.54        36.82 o                         
  -6   6  20         85.34         -3.45        19.42 o                         
  -5   6  20        148.69        167.00        27.13 o                         
  -4   6  20        337.12        311.69        24.50 o                         
  -3   6  20        557.76        534.39        31.24 o                         
  -2   6  20        543.68        480.89        25.59 o                         
  -1   6  20        472.97        496.83        26.33 o                         
   0   6  20       5277.43       5549.03        90.61 o                         
   1   6  20        543.28        557.46        22.68 o                         
   2   6  20        493.97        487.71        23.38 o                         
   3   6  20        663.04        682.54        22.32 o                         
   4   6  20        328.53        321.02        21.02 o                         
   5   6  20        138.59        137.04        22.20 o                         
   6   6  20         86.47         55.80        30.75 o                         
   7   6  20        145.75         88.78        33.42 o                         
  -7   7  20         18.25         92.90        78.91 o                         
  -6   7  20        335.83        285.51        54.64 o                         
  -5   7  20         23.95         -0.76        29.46 o                         
  -4   7  20        380.87        408.09        29.53 o                         
  -3   7  20       1289.20       1183.59        51.65 o                         
  -2   7  20         52.08         66.08        13.90 o                         
  -1   7  20          0.55         -1.38         9.18 o                         
   0   7  20       2764.67       2686.75        56.57 o                         
   1   7  20          5.45         -0.53         7.90 o                         
   2   7  20         62.31         58.33        13.03 o                         
   3   7  20       1201.09       1212.84        34.59 o                         
   4   7  20        457.71        455.53        26.93 o                         
   5   7  20         10.84          9.89        15.59 o                         
   6   7  20        314.80        319.41        39.18 o                         
   7   7  20         13.46         28.19        33.23 o                         
  -6   8  20        637.93        687.10        50.01 o                         
  -5   8  20        211.16        216.97        38.40 o                         
  -4   8  20        837.56        698.65        51.98 o                         
  -3   8  20       1259.63       1319.45        62.25 o                         
  -2   8  20       3964.17       4106.65       107.79 o                         
  -1   8  20        248.23        250.31        18.87 o                         
   0   8  20        300.94        315.55        20.23 o                         
   1   8  20        328.09        355.68        18.05 o                         
   2   8  20       3817.07       3773.31        91.29 o                         
   3   8  20       1108.27       1130.28        37.27 o                         
   4   8  20        761.77        709.22        43.39 o                         
   5   8  20        192.45        239.41        29.88 o                         
   6   8  20        637.86        582.13        74.29 o                         
   7   8  20        217.01        341.49        67.12 o                         
  -6   9  20        192.68        171.83        50.60 o                         
  -5   9  20         55.66         43.60        26.59 o                         
  -4   9  20        757.82        642.83        50.69 o                         
  -3   9  20       2361.71       2358.09        89.19 o                         
  -2   9  20        451.60        465.97        28.70 o
[truncated: 334,533 more chars]
