# Supplementary material for: Investigation of nitro–nitrito photoisomerization: crystal structures of trans-{2,2′-[ethane-1,2-diylbis(nitrilo­methyl­idyne)]diphenolato}(pyridine/4-methyl­pyridine)­nitro­cobalt(III)
Source: Acta Crystallogr E Crystallogr Commun. 2018 Nov 9;74(Pt 12):1759–63. doi: 10.1107/S2056989018015487 (PMC6281106; doi:10.1107/S2056989018015487)
Supplement: Supplementary file 4 [file e-74-01759-IIsup3.hkl]

data_II                                                                         
_shelx_title ' mo_180210ohbasal4mepy_0m1_a.res in P2(1)/c'                      
_shelx_refln_list_code          4                                               
_shelx_F_calc_maximum      270.27                                               
_exptl_crystal_F_000       960.00                                               
_reflns_d_resolution_high  0.7592                                               
                                                                                
loop_                                                                           
 _space_group_symop_operation_xyz                                               
 'x, y, z'                                                                      
 '-x, y+1/2, -z+1/2'                                                            
 '-x, -y, -z'                                                                   
 'x, -y-1/2, z-1/2'                                                             
                                                                                
_cell_length_a     9.7430                                                       
_cell_length_b    18.0136                                                       
_cell_length_c    12.8488                                                       
_cell_angle_alpha  90.000                                                       
_cell_angle_beta  106.476                                                       
_cell_angle_gamma  90.000                                                       
                                                                                
_shelx_F_squared_multiplier     1.000                                           
                                                                                
loop_                                                                           
 _refln_index_h                                                                 
 _refln_index_k                                                                 
 _refln_index_l                                                                 
 _refln_F_squared_calc                                                          
 _refln_F_squared_meas                                                          
 _refln_F_squared_sigma                                                         
 _refln_observed_status                                                         
   2   0   0        880.40       1271.72        31.27 o                         
   3   0   0          2.52        393.84       255.55 o                         
   4   0   0        417.31        466.32        19.24 o                         
   5   0   0        340.88        413.62        15.51 o                         
   6   0   0       1995.90       2166.85        45.49 o                         
   7   0   0       1934.39       2043.85        47.17 o                         
   8   0   0       3290.29       3576.44       103.42 o                         
   9   0   0        457.80        128.07      1021.58 o                         
  10   0   0         76.45         76.36        18.04 o                         
  11   0   0        109.71        128.67        24.65 o                         
  12   0   0         17.52         13.23        14.43 o                         
   1   1   0       3566.60       3805.58        32.86 o                         
   2   1   0         19.71         18.56         1.87 o                         
   3   1   0        121.41        187.56         5.93 o                         
   4   1   0        323.96        431.19        10.59 o                         
   5   1   0       1256.85       1086.85        24.82 o                         
   6   1   0       1680.94       1762.47        28.10 o                         
   7   1   0        532.48        534.73        16.01 o                         
   8   1   0         66.88         75.61        12.50 o                         
   9   1   0        458.17        102.18       414.07 o                         
  10   1   0          1.61         -3.59         6.58 o                         
  11   1   0         31.93         26.47         8.38 o                         
  12   1   0          7.91          0.13         9.53 o                         
   1   2   0       2063.90       2422.50        15.78 o                         
   2   2   0       9550.98       8856.09        63.68 o                         
   3   2   0       5795.92       5652.67        52.04 o                         
   4   2   0        944.24        842.38        19.55 o                         
   5   2   0        578.32        551.14        11.93 o                         
   6   2   0        852.60        897.01        17.15 o                         
   7   2   0        893.20        919.80        21.30 o                         
   8   2   0       2020.75       2090.67        43.91 o                         
   9   2   0          1.83          7.22         7.22 o                         
  10   2   0         42.75         26.19         6.98 o                         
  11   2   0         15.46         14.10         7.92 o                         
  12   2   0         13.57         20.38        11.26 o                         
   1   3   0       8354.24       8321.18        55.72 o                         
   2   3   0       4176.63       4036.53        27.83 o                         
   3   3   0      11270.53      12141.79        94.60 o                         
   4   3   0        804.05        506.72         9.28 o                         
   5   3   0         34.43         43.10         3.62 o                         
   6   3   0         36.20         56.70         4.43 o                         
   7   3   0         33.16         31.56         5.69 o                         
   8   3   0         16.84         16.22         4.17 o                         
   9   3   0         14.98         12.63         9.02 o                         
  10   3   0         67.47         75.59        10.53 o                         
  11   3   0         22.00         26.99         8.07 o                         
  12   3   0         38.11         44.17        15.84 o                         
   1   4   0         52.95         29.69         1.66 o                         
   2   4   0      15790.80      16773.98       104.23 o                         
   3   4   0       3004.60       2675.19        22.79 o                         
   4   4   0         29.96         41.48         3.67 o                         
   5   4   0        897.26       1019.64        15.28 o                         
   6   4   0         20.97         13.12         2.79 o                         
   7   4   0         93.08         82.73         5.92 o                         
   8   4   0          3.81         -0.84         3.79 o                         
   9   4   0        217.18        218.32        16.32 o                         
  10   4   0         59.84         40.50         7.92 o                         
  11   4   0          5.48         -1.20         8.08 o                         
  12   4   0          3.44          2.41        13.83 o                         
   1   5   0        258.00        235.90         4.38 o                         
   2   5   0        838.03        855.86         9.27 o                         
   3   5   0       7055.54       7229.86        48.89 o                         
   4   5   0       2203.26       2226.61        28.83 o                         
   5   5   0         20.31         20.95         2.71 o                         
   6   5   0        635.11        645.72        12.83 o                         
   7   5   0         40.93         33.46         4.47 o                         
   8   5   0        213.17        209.97        19.16 o                         
   9   5   0          1.02         -5.37         5.73 o                         
  10   5   0          5.66          2.33         5.57 o                         
  11   5   0         83.36         77.51        14.02 o                         
  12   5   0         26.41         19.94        13.59 o                         
   0   6   0        123.07        110.64       184.59 o                         
   1   6   0         64.35         45.83         2.50 o                         
   2   6   0       9456.45       9113.21        60.31 o                         
   3   6   0       2558.03       2909.95        25.07 o                         
   4   6   0        911.30        893.55        11.84 o                         
   5   6   0          5.72          4.91         1.83 o                         
   6   6   0        184.81        202.88         7.58 o                         
   7   6   0         22.27         26.84         3.92 o                         
   8   6   0        138.98        121.52         9.46 o                         
   9   6   0        156.77        169.68        14.59 o                         
  10   6   0        311.65        372.58        21.41 o                         
  11   6   0         32.91         16.18         7.83 o                         
   1   7   0        473.66        383.77         6.47 o                         
   2   7   0       5067.92       4862.03        38.24 o                         
   3   7   0       6957.94       7089.27        50.17 o                         
   4   7   0       4621.11       4455.73        36.79 o                         
   5   7   0       4680.19       4917.26        48.16 o                         
   6   7   0        890.11        928.92        14.94 o                         
   7   7   0         78.00         87.64         5.57 o                         
   8   7   0          0.25         -1.11         4.60 o                         
   9   7   0         35.68         30.50         8.18 o                         
  10   7   0        100.54        119.29        10.45 o                         
  11   7   0        236.03        341.64        30.32 o                         
   0   8   0        156.79        111.70         5.89 o                         
   1   8   0        549.48        578.25         9.03 o                         
   2   8   0       6629.14       6362.35        51.16 o                         
   3   8   0       1844.54       1923.81        18.62 o                         
   4   8   0        822.58        920.39        13.64 o                         
   5   8   0        147.33        155.12         6.50 o                         
   6   8   0        145.74        133.82         7.13 o                         
   7   8   0         15.58         16.86         4.25 o                         
   8   8   0        392.58        418.66        15.38 o                         
   9   8   0        379.19        428.39        25.44 o                         
  10   8   0        260.36        325.12        35.50 o                         
  11   8   0         56.23         48.93        13.99 o                         
   1   9   0          0.82          2.01         1.43 o                         
   2   9   0        432.84        422.71         7.95 o                         
   3   9   0       2453.86       2500.33        22.85 o                         
   4   9   0        791.07        809.64        12.05 o                         
   5   9   0       1014.22       1033.17        16.44 o                         
   6   9   0          7.89         23.72         4.03 o                         
   7   9   0         17.36         11.32         4.14 o                         
   8   9   0         13.36          3.61         9.62 o                         
   9   9   0         28.12         51.10         9.43 o                         
  10   9   0        133.17        171.99        42.38 o                         
  11   9   0         43.05         52.19        11.82 o                         
   0  10   0         20.12         22.27         3.32 o                         
   1  10   0        193.75        151.31         4.91 o                         
   2  10   0         17.51         43.41         3.12 o                         
   3  10   0       1089.44       1065.01        14.31 o                         
   4  10   0         62.89         76.77         4.41 o                         
   5  10   0        400.00        426.03         9.22 o                         
   6  10   0        184.03        183.50         8.92 o                         
   7  10   0          1.02         -0.76         3.78 o                         
   8  10   0        219.22        134.69        23.45 o                         
   9  10   0         57.98         62.70        15.91 o                         
  10  10   0         20.15         30.78         8.79 o                         
  11  10   0         21.09         11.94        13.91 o                         
   1  11   0        599.62        615.03        10.08 o                         
   2  11   0          1.77          8.56         2.16 o                         
   3  11   0          0.90         -1.05         1.76 o                         
   4  11   0         18.48         12.12         2.42 o                         
   5  11   0        164.69        140.37         6.05 o                         
   6  11   0          2.89          2.20         3.57 o                         
   7  11   0          0.76         -1.59         4.07 o                         
   8  11   0         45.54         40.86        10.96 o                         
   9  11   0          5.04          1.07         6.89 o                         
  10  11   0          0.03          2.90         8.70 o                         
   0  12   0         19.99         33.41         4.23 o                         
   1  12   0        466.86        533.28         9.68 o                         
   2  12   0        613.36        581.27        10.64 o                         
   3  12   0         39.29         47.59         3.53 o                         
   4  12   0         35.21         40.82         4.12 o                         
   5  12   0        200.72        224.89         7.69 o                         
   6  12   0        237.76        247.56        12.16 o                         
   7  12   0        491.80        507.98        23.76 o                         
   8  12   0         70.71         51.92        12.24 o                         
   9  12   0          7.81          9.08         9.23 o                         
  10  12   0         23.07         10.61        21.35 o                         
   1  13   0        413.27        411.80         8.74 o                         
   2  13   0        485.88        459.13        10.31 o                         
   3  13   0        325.92        341.58         8.80 o                         
   4  13   0        139.93        146.32         5.98 o                         
   5  13   0        229.87        268.43         9.00 o                         
   6  13   0        164.26        186.26        14.93 o                         
   7  13   0         41.94         35.40         7.14 o                         
   8  13   0          3.48         19.62        11.12 o                         
   9  13   0          0.43         -6.67         6.67 o                         
  10  13   0         69.23         92.77        13.59 o                         
   0  14   0       1326.09       1185.09        37.43 o                         
   1  14   0       1359.23       1323.50        20.55 o                         
   2  14   0          2.77          2.45         2.27 o                         
   3  14   0          6.90          7.77         2.48 o                         
   4  14   0          0.17         -2.03         2.50 o                         
   5  14   0          1.05         -2.55         2.55 o                         
   6  14   0        231.11        234.71        13.22 o                         
   7  14   0        363.86        493.51        16.86 o                         
   8  14   0        227.10        268.02        23.53 o                         
   9  14   0        100.25        112.20        36.68 o                         
   1  15   0         10.97         12.01         3.21 o                         
   2  15   0        564.70        560.74        12.46 o                         
   3  15   0        805.48        867.52        14.59 o                         
   4  15   0        282.28        310.71        20.16 o                         
   5  15   0        403.64        395.21        15.41 o                         
   6  15   0        352.83        387.84        16.23 o                         
   7  15   0        235.14        277.30        30.49 o                         
   8  15   0          0.60          4.51         9.92 o                         
   9  15   0         25.17         23.45        12.46 o                         
   0  16   0        667.98        716.19        24.86 o                         
   1  16   0        629.24        653.80        14.86 o                         
   2  16   0         51.66         51.89         4.75 o                         
   3  16   0         41.46         36.01         4.56 o                         
   4  16   0         17.40         20.16         4.95 o                         
   5  16   0         44.07         69.16         7.64 o                         
   6  16   0        129.30        139.41        13.45 o                         
   7  16   0        224.43        222.28        17.58 o                         
   8  16   0         67.54         93.82        22.55 o                         
   9  16   0         63.41         78.65        17.98 o                         
   1  17   0        136.54        133.54         7.49 o                         
   2  17   0         49.92         44.00         6.34 o                         
   3  17   0        213.54        206.05        19.20 o                         
   4  17   0        158.27        169.46        12.38 o                         
   5  17   0        180.24        208.76        11.64 o                         
   6  17   0         82.02         97.57        10.29 o                         
   7  17   0         10.27          0.29        10.42 o                         
   8  17   0         19.15         -1.05        16.12 o                         
   0  18   0         38.85         57.36         8.12 o                         
   1  18   0         14.53         12.93         3.72 o                         
   2  18   0         68.90         55.61         5.97 o                         
   3  18   0         37.58         17.09         5.07 o                         
   4  18   0        102.97         89.08        10.11 o                         
   5  18   0          6.31          0.64         4.14 o                         
   6  18   0          0.30          0.20         4.67 o                         
   7  18   0         32.93         44.24        11.74 o                         
   8  18   0          6.43         -6.47        11.98 o                         
   1  19   0         16.40         14.63         3.73 o                         
   2  19   0         11.29          8.48         4.57 o                         
   3  19   0          9.89          7.33         3.85 o                         
   4  19   0         29.94         35.78         8.39 o                         
   5  19   0         30.94          4.26         6.05 o                         
   6  19   0          0.84         -4.20         6.05 o                         
   7  19   0          0.61         -7.40         7.40 o                         
   0  20   0         85.51        100.90         9.47 o                         
   1  20   0        153.01        166.55         8.21 o                         
   2  20   0         68.59         68.33         6.91 o                         
   3  20   0         53.88         49.88         6.58 o                         
   4  20   0         10.63         -1.64         4.43 o                         
   5  20   0        163.38        115.24        29.43 o                         
   6  20   0        150.01        155.82        16.42 o                         
   1  21   0        121.94        149.55        10.43 o                         
   2  21   0        219.92        136.06        64.04 o                         
   3  21   0        178.97        164.28        29.65 o                         
   4  21   0        104.20         91.51        10.99 o                         
   5  21   0         10.84         -4.21         6.75 o                         
   0  22   0        121.27        108.23        16.23 o                         
   1  22   0        287.68        300.84        21.16 o                         
   3  22   0         26.90          6.08         7.21 o                         
   4  22   0          1.12         -4.53         7.46 o                         
   1  23   0         61.77         67.28        18.15 o                         
   2  23   0        165.57        198.22        17.04 o                         
   3  23   0         42.84         43.29        23.45 o                         
 -12   1   1         13.53         -1.01        10.36 o                         
 -11   1   1         29.76         16.23         8.79 o                         
 -10   1   1          4.30         -2.85         7.36 o                         
  -9   1   1         35.15         13.54        18.04 o                         
  -8   1   1        435.97        518.28        19.27 o                         
  -7   1   1        659.03        591.07        14.40 o                         
  -6   1   1        400.00        405.64        11.95 o                         
  -5   1   1         33.83         22.82         3.38 o                         
  -4   1   1       1106.07       1174.06        18.03 o                         
  -3   1   1        558.47        493.48         8.65 o                         
  -2   1   1        668.73       1043.48        12.14 o                         
  -1   1   1       7617.81       5544.42        36.95 o                         
   0   1   1       1558.25       1494.19       276.59 o                         
   1   1   1       6710.04       4823.48        53.69 o                         
   2   1   1       2036.73       1781.74        21.57 o                         
   3   1   1       1697.35       1394.25        19.75 o                         
   4   1   1         75.60        144.07         6.30 o                         
   5   1   1          0.75          3.25         2.35 o                         
   6   1   1        131.01        134.75         7.96 o                         
   7   1   1         22.06         22.28         4.74 o                         
   8   1   1         11.37        434.80       377.08 o                         
   9   1   1        109.68       1399.00       641.95 o                         
  10   1   1          4.49         -6.58         6.58 o                         
  11   1   1         14.25         36.08        25.25 o                         
 -12   2   1         14.84         16.69        13.23 o                         
 -11   2   1         30.48         29.03         7.94 o                         
 -10   2   1        322.03        334.48        56.22 o                         
  -8   2   1        569.73        594.09        15.59 o                         
  -7   2   1          1.79         18.79         3.40 o                         
  -6   2   1        225.19        268.93         8.22 o                         
  -5   2   1       2810.42       2637.40        28.13 o                         
  -4   2   1        731.12       1137.18        14.69 o                         
  -3   2   1         50.72         21.56         2.05 o                         
  -2   2   1      15110.25      16280.41       122.57 o                         
  -1   2   1      16951.09      13788.47        95.22 o                         
   0   2   1       2171.96       3527.19        26.19 o                         
   1   2   1       1614.13       1334.11        14.35 o                         
   2   2   1        533.95        489.03         8.19 o                         
   3   2   1       1259.38        936.90        13.83 o                         
   4   2   1        535.57        749.83        15.07 o                         
   5   2   1        775.83        691.40        15.40 o                         
   6   2   1        698.59        716.64        15.54 o                         
   7   2   1       1740.03       1849.85        28.90 o                         
   8   2   1         97.25         78.17        18.04 o                         
   9   2   1         97.72         87.79        19.84 o                         
  10   2   1         25.63         17.43         6.98 o                         
  11   2   1          0.20         -5.05         9.74 o                         
 -12   3   1        100.09         96.42        15.94 o                         
 -11   3   1          2.90         15.69         8.90 o                         
 -10   3   1        115.91         92.76        10.83 o                         
  -8   3   1        790.68        894.29        23.89 o                         
  -7   3   1       3079.77       2958.48        34.33 o                         
  -6   3   1       3769.45       3785.71        47.05 o                         
  -5   3   1       4393.47       4213.72        44.24 o                         
  -4   3   1       2526.94       2582.95        42.43 o                         
  -3   3   1        143.34        127.79         4.01 o                         
  -2   3   1       3302.20       3036.78        21.90 o                         
  -1   3   1       3918.20       3408.25        23.18 o                         
   0   3   1       3647.36       4695.57        32.41 o                         
   1   3   1      73047.12      31646.18      1788.82 o                         
   2   3   1       6271.58       6343.66        48.43 o                         
   3   3   1       4019.28       3322.16        33.04 o                         
   4   3   1       2600.53       2633.29        35.19 o                         
   5   3   1        684.75        677.68        13.97 o                         
   6   3   1         39.83         55.83         5.20 o                         
   7   3   1        566.40        576.23        14.08 o                         
   8   3   1         38.49         34.06        14.43 o                         
   9   3   1        209.37        234.66        21.44 o                         
  10   3   1         32.62         40.76        10.66 o                         
  11   3   1         48.83         62.19        10.46 o                         
 -12   4   1        118.10        144.11        18.69 o                         
 -11   4   1         74.15         75.57        11.03 o                         
 -10   4   1        193.43        192.14        14.51 o                         
  -9   4   1          3.08         -1.58         2.83 o                         
  -8   4   1         70.07         67.65         5.88 o                         
  -7   4   1        245.31        287.22        11.68 o                         
  -6   4   1          8.24         19.93         3.09 o                         
  -5   4   1       3562.81       3790.10        45.46 o                         
  -4   4   1       5873.91       5505.91        48.27 o                         
  -3   4   1       8765.40       8758.07        57.71 o                         
  -2   4   1       4441.42       4508.46        31.81 o                         
  -1   4   1       1279.62       1251.51        14.30 o                         
   0   4   1         71.99         65.64         1.89 o                         
   1   4   1          7.79         21.45         1.49 o                         
   2   4   1       1732.73       1803.65        17.60 o                         
   3   4   1       1351.88       1408.71        17.14 o                         
   4   4   1       1192.43       1066.29        19.76 o                         
   5   4   1       1189.52       1150.23        16.45 o                         
   6   4   1       2069.57       1975.21        25.05 o                         
   7   4   1        556.63        665.59        14.13 o                         
   8   4   1         28.42         27.36         8.08 o                         
   9   4   1        257.24        289.77        22.69 o                         
  10   4   1         45.16         40.51         8.03 o                         
  11   4   1         60.38         53.98         9.24 o                         
 -12   5   1         38.96         32.81        11.31 o                         
 -11   5   1          1.59         -3.63         9.35 o                         
 -10   5   1          6.70          7.02         6.43 o                         
  -9   5   1          5.90          9.34         6.76 o                         
  -8   5   1         19.62         10.85         3.90 o                         
  -7   5   1       2767.11       2909.38        46.78 o                         
  -6   5   1       1956.61       2024.77        26.76 o                         
  -5   5   1       1472.37       1409.01        17.63 o                         
  -4   5   1       4628.03       4536.64        39.06 o                         
  -3   5   1       1039.16       1101.79        11.53 o                         
  -2   5   1       3819.98       3721.37        27.17 o                         
  -1   5   1       5216.23       6074.98        46.44 o                         
   0   5   1       1612.44       2325.11        18.83 o                         
   1   5   1       8049.09       8518.68        58.98 o                         
   2   5   1      14346.11      13649.01        91.91 o                         
   3   5   1       7448.47       7899.37        63.88 o                         
   4   5   1       2971.87       2771.70        26.86 o                         
   5   5   1        163.03        199.52         6.14 o                         
   6   5   1          2.49          8.28         2.55 o                         
   7   5   1         64.43         54.92         5.24 o                         
   8   5   1         21.61         15.89         6.10 o                         
   9   5   1        505.28        561.18        26.79 o                         
  10   5   1        255.29        275.06        30.69 o                         
  11   5   1         64.47         56.44        13.59 o                         
 -12   6   1         22.19         10.35        12.96 o                         
 -11   6   1        117.02        137.29        18.40 o                         
 -10   6   1        315.79        423.96        17.40 o                         
  -9   6   1        317.16        363.79        20.08 o                         
  -8   6   1        128.50        125.82         8.87 o                         
  -7   6   1         21.45         12.14         3.24 o                         
  -6   6   1       1041.79       1022.47        15.83 o                         
  -5   6   1        125.91        151.61         5.42 o                         
  -4   6   1        578.04        512.47         8.37 o                         
  -3   6   1        639.90        713.12         9.64 o                         
  -2   6   1       3349.39       3168.91        24.44 o                         
  -1   6   1        396.19        448.19         6.31 o                         
   0   6   1          4.93         21.73         1.62 o                         
   1   6   1       4338.92       5009.47        37.52 o                         
   2   6   1      15668.92      15896.38       100.66 o                         
   3   6   1      10647.80      10799.14       107.09 o                         
   4   6   1       2079.74       1976.93        23.85 o                         
   5   6   1        819.06        846.63        12.75 o                         
   6   6   1        749.78        726.23        14.26 o                         
   7   6   1         65.62         55.86         4.64 o                         
   8   6   1          4.42         -0.04         3.05 o                         
   9   6   1         24.09         31.32         6.03 o                         
  10   6   1         12.20          9.37         7.57 o                         
  11   6   1         40.85         33.67        14.17 o                         
 -11   7   1         10.14          6.37         6.62 o                         
 -10   7   1         31.37         36.43         7.22 o                         
  -9   7   1          0.16         -3.29         8.72 o                         
  -8   7   1        526.36        543.73        18.05 o                         
  -7   7   1          1.26          3.78         2.78 o                         
  -6   7   1         20.65         14.42         3.23 o                         
  -5   7   1        627.71        610.74        11.36 o                         
  -4   7   1        595.66        617.41         9.74 o                         
  -3   7   1         22.85         16.57         2.06 o                         
  -2   7   1       1117.70       1045.39        11.88 o                         
  -1   7   1         57.43         42.01         2.28 o                         
   0   7   1        696.28        666.16         8.54 o                         
   1   7   1        608.26        620.64         8.57 o                         
   2   7   1         57.76         41.86         2.84 o                         
   3   7   1       3519.90       3870.69        32.15 o                         
   4   7   1          1.88          2.74         2.00 o                         
   5   7   1        328.41        371.81        10.11 o                         
   6   7   1        146.03        160.21         9.90 o                         
   7   7   1         60.02         51.31         4.49 o                         
   8   7   1          8.28          3.64         4.81 o                         
   9   7   1         52.64         41.26         7.72 o                         
  10   7   1         67.04         69.63        10.77 o                         
  11   7   1          1.20         -7.38         7.68 o                         
 -11   8   1          0.24          4.38         7.91 o                         
 -10   8   1          1.62          1.54         5.79 o                         
  -9   8   1          2.20          0.00         6.07 o                         
  -8   8   1         64.70         61.70         7.00 o                         
  -7   8   1       1926.50       2034.81        25.59 o                         
  -6   8   1          3.99          2.34         2.62 o                         
  -5   8   1         40.76         23.67         2.75 o                         
  -4   8   1        137.23        179.16         5.56 o                         
  -3   8   1        397.44        381.00         6.99 o                         
  -2   8   1        401.51        398.71         7.04 o                         
  -1   8   1        191.11        129.03         3.86 o                         
   0   8   1        987.43        896.03        10.79 o                         
   1   8   1         18.92         38.13         2.65 o                         
   2   8   1       1756.02       1911.74        19.27 o                         
   3   8   1        142.83        128.50         5.90 o                         
   4   8   1        238.73        282.30         7.87 o                         
   5   8   1         82.35         85.53         5.81 o                         
   6   8   1        130.49        146.93         7.51 o                         
   7   8   1        110.38        127.96        10.31 o                         
   8   8   1         26.42         28.26        12.03 o                         
   9   8   1          1.19          4.25         6.46 o                         
  10   8   1         11.26         13.77         7.67 o                         
  11   8   1          0.30          6.40         8.94 o                         
 -11   9   1          2.61          7.86        12.60 o                         
 -10   9   1          6.90         -1.05         6.89 o                         
  -9   9   1         49.79         43.81        11.26 o                         
  -8   9   1         67.98         62.33         8.50 o                         
  -7   9   1         50.03         52.71         5.81 o                         
  -6   9   1        367.38        421.79        11.62 o                         
  -5   9   1       1208.79       1115.74        15.30 o                         
  -4   9   1       1197.25       1202.66        15.53 o                         
  -3   9   1        877.62        900.92        12.30 o                         
  -2   9   1         64.83         55.63         3.22 o                         
  -1   9   1        404.93        529.14         8.66 o                         
   0   9   1        124.39        110.06         3.94 o                         
   1   9   1        373.05        311.10         6.45 o                         
   2   9   1        637.96        828.85        11.63 o                         
   3   9   1        828.56        880.68        12.83 o                         
   4   9   1        106.27         76.57         3.98 o                         
   5   9   1        477.82        534.44        12.05 o                         
   6   9   1        834.17        799.06        16.54 o                         
   7   9   1         22.80         25.29         5.41 o                         
   8   9   1         71.56         60.46        11.79 o                         
   9   9   1        129.39        142.48        14.24 o                         
  10   9   1         41.98         58.49        10.96 o                         
  11   9   1         58.00         63.17        15.72 o                         
 -11  10   1         64.79         63.12        11.96 o                         
 -10  10   1        162.19        172.71        16.01 o                         
  -9  10   1        185.05        198.80        19.43 o                         
  -8  10   1        101.40        101.21        10.57 o                         
  -7  10   1         18.54         15.99         4.36 o                         
  -6  10   1         67.10         76.31         6.18 o                         
  -5  10   1        431.99        497.51        10.54 o                         
  -4  10   1       2647.72       2522.19        27.38 o                         
  -3  10   1       2621.00       2490.75        23.20 o                         
  -2  10   1       1587.76       1399.18        17.55 o                         
  -1  10   1       2397.97       2565.44        23.95 o                         
   0  10   1       2574.76       2634.30        24.33 o                         
   1  10   1        429.53        487.00         8.49 o                         
   2  10   1         60.05         81.74         4.19 o                         
   3  10   1        438.64        435.71         8.22 o                         
   4  10   1       2708.46       2768.73        26.95 o                         
   5  10   1       4200.74       4455.31        43.92 o                         
   6  10   1       2028.96       2229.35        37.63 o                         
   7  10   1        419.28        445.41        15.96 o                         
   8  10   1         41.17         41.90        10.67 o                         
   9  10   1          6.02         16.70         7.62 o                         
  10  10   1          1.00          1.80         8.69 o                         
 -11  11   1          0.20          8.65        10.96 o                         
 -10  11   1         14.47         16.59         8.20 o                         
  -9  11   1        134.14        142.18        26.46 o                         
  -8  11   1        374.97        423.49        23.03 o                         
  -7  11   1        494.04        599.08        33.97 o                         
  -6  11   1          4.08          6.95         3.29 o                         
  -5  11   1        283.31        293.12         8.11 o                         
  -4  11   1         49.35         46.37         3.57 o                         
  -3  11   1          7.51         10.37         2.17 o                         
  -2  11   1        226.40        211.06         6.81 o                         
  -1  11   1        355.62        367.47         7.45 o                         
   0  11   1        643.20        652.12        10.14 o                         
   1  11   1         97.28         87.04         4.19 o                         
   2  11   1        764.58        648.17        10.84 o                         
   3  11   1       2196.26       2013.77        22.23 o                         
   4  11   1       1072.27       1109.82        21.49 o                         
   5  11   1        133.51        148.45         7.96 o                         
   6  11   1        216.81        249.46        12.50 o                         
   7  11   1         31.01         45.60         8.28 o                         
   8  11   1        129.70        154.88        17.77 o                         
   9  11   1        138.35        128.37        13.44 o                         
  10  11   1         32.59         21.68        11.41 o                         
 -10  12   1         49.23         60.84        12.39 o                         
  -9  12   1        268.86        298.62        21.91 o                         
  -8  12   1          2.37          6.99         8.56 o                         
  -7  12   1         18.65         15.47         9.25 o                         
  -6  12   1         47.01         45.41         4.72 o                         
  -5  12   1        113.03        125.10         6.21 o                         
  -4  12   1         97.64        118.06         5.31 o                         
  -3  12   1       1232.57       1257.16        15.63 o                         
  -2  12   1       3139.71       3030.53        31.74 o                         
  -1  12   1       1867.33       1868.21        20.25 o                         
   0  12   1         24.32         23.39         2.67 o                         
   1  12   1        148.80        170.54         6.15 o                         
   2  12   1         33.18         48.61         4.07 o                         
   3  12   1          4.51         -0.19         2.04 o                         
   4  12   1        980.91        947.44        14.33 o                         
   5  12   1        223.29        237.77         9.40 o                         
   6  12   1        808.49        910.93        21.35 o                         
   7  12   1       1095.74       1187.28        40.58 o                         
   8  12   1        642.45        762.34        35.25 o                         
   9  12   1         63.12         56.45        10.12 o                         
  10  12   1          0.08         -7.57         7.57 o                         
 -10  13   1          0.16         -7.00         7.00 o                         
  -9  13   1         85.57         95.38        14.12 o                         
  -8  13   1        396.81        469.10        24.89 o                         
  -7  13   1        408.21        494.34        19.44 o                         
  -6  13   1          8.76         -0.83         3.82 o                         
  -5  13   1        158.66        196.63         7.94 o                         
  -4  13   1        189.51        189.86        10.72 o                         
  -3  13   1         24.89         24.56         2.88 o                         
  -2  13   1         83.28         88.59         5.24 o                         
  -1  13   1        247.08        242.04         6.76 o                         
   0  13   1       3562.03       3555.04        32.62 o                         
   1  13   1       1700.12       1600.35        22.74 o                         
   2  13   1        716.26        756.62        14.84 o                         
   3  13   1        224.09        232.72         7.41 o                         
   4  13   1        538.36        556.23        10.65 o                         
   5  13   1         13.06         18.60         3.86 o                         
   6  13   1         41.04         39.81         6.47 o                         
   7  13   1         57.86         57.00        11.98 o                         
   8  13   1        296.32        383.09        20.49 o                         
   9  13   1        124.14        148.80        17.43 o                         
  10  13   1         39.72         22.36        21.95 o                         
 -10  14   1          9.26         15.24        13.27 o                         
  -9  14   1          1.03         -6.56         6.56 o                         
  -8  14   1         31.50         45.70        13.29 o                         
  -7  14   1          5.19          0.18         4.67 o                         
  -6  14   1          0.28         -2.73         2.91 o                         
  -5  14   1        102.73        130.68         9.46 o                         
  -4  14   1          0.79          1.32         2.85 o                         
  -3  14   1        455.02        453.80         9.80 o                         
  -2  14   1         39.58         28.90         3.77 o                         
  -1  14   1        242.40        233.85         7.52 o                         
   0  14   1          6.66         12.66         2.56 o                         
   1  14   1        400.47        404.81         9.09 o                         
   2  14   1        311.66        319.79         8.39 o                         
   3  14   1         50.76         45.31         3.87 o                         
   4  14   1          6.94          7.86         3.13 o                         
   5  14   1         46.73         35.84         5.89 o                         
   6  14   1         75.63         62.26         6.80 o                         
   7  14   1         42.87         22.02        28.56 o                         
   8  14   1          5.81         -1.66         6.97 o                         
   9  14   1          1.47         -5.43         7.33 o                         
  -9  15   1          0.76        -11.12        11.12 o                         
  -8  15   1          3.12         -8.22         8.22 o                         
  -7  15   1          6.44         -0.24         5.01 o                         
  -6  15   1         11.20         -2.90         4.51 o                         
  -5  15   1          0.06         -1.64         2.76 o                         
  -4  15   1        260.04        271.19         9.08 o                         
  -3  15   1        224.69        216.45         8.61 o                         
  -2  15   1        645.57        644.67        12.27 o                         
  -1  15   1        170.84        169.97         9.30 o                         
   0  15   1          8.70         12.17         2.72 o                         
   1  15   1         76.56         77.65         4.76 o                         
   2  15   1         99.58        100.12         6.11 o                         
   3  15   1          2.59         -2.12         3.13 o                         
   4  15   1         95.69         89.88         7.61 o                         
   5  15   1          0.46         -3.54         3.54 o                         
   6  15   1          0.50         -0.23         3.99 o                         
   7  15   1         40.95         44.68        11.85 o                         
   8  15   1         41.52         36.69         9.84 o                         
   9  15   1          1.67          9.34        11.11 o                         
  -9  16   1          8.54          9.27        12.07 o                         
  -8  16   1         42.66         64.84        17.74 o                         
  -7  16   1         14.68          2.30         4.50 o                         
  -6  16   1          6.39         -1.66         7.26 o                         
  -4  16   1        124.85        114.67         8.46 o                         
  -3  16   1          1.69         -2.60         2.77 o                         
  -2  16   1         24.05         24.29         3.68 o                         
  -1  16   1        270.70        261.54         8.13 o                         
   0  16   1         28.28         28.06         3.52 o                         
   1  16   1        402.07        421.97        11.45 o                         
   2  16   1        556.94        523.51        17.20 o                         
   3  16   1        248.09        232.38         9.11 o                         
   4  16   1         83.83         93.48         7.56 o                         
   5  16   1         25.24         36.26         5.25 o                         
   6  16   1         83.13         84.38        10.13 o                         
   7  16   1         23.03         31.25        18.34 o                         
   8  16   1          8.99         16.88        10.84 o                         
  -8  17   1         23.59          1.20        15.03 o                         
  -7  17   1         89.26         83.79        11.03 o                         
  -6  17   1        423.32        558.89        27.86 o                         
  -5  17   1        552.55        603.67        17.50 o                         
  -4  17   1         32.02         28.44         9.25 o                         
  -3  17   1         58.37         56.35         6.07 o                         
  -2  17   1          2.04          1.52         2.66 o                         
  -1  17   1          8.45          9.24         2.89 o                         
   0  17   1        928.70        995.05        18.25 o                         
   1  17   1        638.48        658.44        15.75 o                         
   2  17   1        330.71        359.11        11.72 o                         
   3  17   1        290.22        321.92        12.51 o                         
   4  17   1        111.20        101.28         8.15 o                         
   5  17   1         50.22         33.48         6.39 o                         
   6  17   1          3.51         -1.44        10.22 o                         
   7  17   1        114.01        134.71        16.36 o                         
   8  17   1        149.76        147.26        20.20 o                         
  -8  18   1         45.98         49.44        14.30 o                         
  -7  18   1         13.85         14.05        10.15 o                         
  -6  18   1         24.88          3.16         8.20 o                         
  -5  18   1        175.73        219.00        13.99 o                         
  -4  18   1        276.74        287.19        12.42 o                         
  -3  18   1        237.03        232.45        10.81 o                         
  -2  18   1        318.19        352.19        13.58 o                         
  -1  18   1        258.97        289.00        13.10 o                         
   0  18   1         33.99         37.66         4.49 o                         
   1  18   1         28.53         27.30         4.84 o                         
   2  18   1          2.52          1.42         4.58 o                         
   3  18   1        386.11        396.47        13.41 o                         
   4  18   1        582.57        608.50        17.25 o                         
   5  18   1        255.10        290.68        16.50 o                         
   6  18   1        108.30        133.96        17.77 o                         
   7  18   1         85.88         75.80        12.22 o                         
  -7  19   1         67.38         52.52        11.66 o                         
  -6  19   1        165.61        161.74        21.44 o                         
  -5  19   1        221.99        157.61        59.23 o                         
  -4  19   1         90.59         90.04        10.01 o                         
  -3  19   1          3.24         -2.82         3.89 o                         
  -2  19   1         40.45         24.11         6.16 o                         
  -1  19   1         42.28         47.68         7.04 o                         
   0  19   1        286.72        337.21        13.32 o                         
   1  19   1        308.83        325.46        10.74 o                         
   2  19   1        778.85        791.31        15.96 o                         
   3  19   1        252.94        289.32        11.94 o                         
   4  19   1         36.35         46.22         6.75 o                         
   5  19   1          5.44         -3.96         3.96 o                         
   6  19   1          4.42          1.36         7.12 o                         
   7  19   1          4.67         -4.66        31.57 o                         
  -6  20   1          6.30          4.16        10.50 o                         
  -5  20   1        162.97        156.08        15.61 o                         
  -4  20   1        288.12        356.22        28.03 o                         
  -3  20   1        236.48        269.80        14.45 o                         
  -2  20   1        184.46        223.69        17.53 o                         
  -1  20   1        355.15        383.11        15.95 o                         
   0  20   1        310.87        343.56        16.03 o                         
   1  20   1         45.42         47.48         6.06 o                         
   2  20   1          1.13          5.55         6.68 o                         
   3  20   1         91.44         89.19        10.14 o                         
   4  20   1         20.44          2.80         6.22 o                         
   5  20   1         53.26         40.70        10.33 o                         
   6  20   1         83.88         94.27        14.40 o                         
  -5  21   1          0.29         -7.38         7.38 o                         
  -4  21   1          0.40         -0.22         5.53 o                         
  -3  21   1          0.01         -3.77         4.57 o                         
  -2  21   1         28.42         15.66         6.94 o                         
  -1  21   1          0.28         -3.45         3.45 o                         
   0  21   1        104.63         94.81         7.33 o                         
   1  21   1         64.53         63.80         8.54 o                         
   2  21   1         50.23         60.57         8.38 o                         
   3  21   1         26.17         -4.13         8.52 o                         
   4  21   1         56.20         53.12        14.75 o                         
   5  21   1         25.47         36.62        12.01 o                         
  -4  22   1         21.91         21.54        11.92 o                         
  -3  22   1          0.02         -5.25         5.91 o                         
  -2  22   1         13.55         -0.76        11.98 o                         
  -1  22   1         65.38         83.63        12.08 o                         
   0  22   1          1.46          5.06         4.69 o                         
   1  22   1          1.43         -4.02         5.05 o                         
   2  22   1          0.02         -2.08         5.20 o                         
   3  22   1          0.10         -5.63         5.63 o                         
   4  22   1         28.65         42.13        10.80 o                         
  -3  23   1          0.05         -3.93         8.54 o                         
  -2  23   1         34.04         11.15         8.93 o                         
  -1  23   1         82.80         91.70        13.11 o                         
   0  23   1         40.15         55.50        10.11 o                         
   1  23   1         11.07          2.75        12.24 o                         
   2  23   1          6.52          3.23         6.02 o                         
 -12   0   2        110.02        116.65        22.85 o                         
 -11   0   2        261.04        289.82        31.87 o                         
 -10   0   2         98.11        112.33        13.95 o                         
  -9   0   2          0.04         -2.41         4.81 o                         
  -8   0   2        809.60        958.61        38.37 o                         
  -7   0   2       2131.29       1946.00        43.99 o                         
  -6   0   2       4339.70       4301.69       117.25 o                         
  -5   0   2      11318.14      10668.97       350.25 o                         
  -4   0   2       1471.32       1679.18        51.71 o                         
  -3   0   2       4544.41       3972.31       102.22 o                         
  -2   0   2          5.95          1.80         1.06 o                         
  -1   0   2       3301.26       3955.86        32.36 o                         
   0   0   2       4271.14       4869.16        47.73 o                         
   1   0   2       4902.19       3841.60        78.77 o                         
   2   0   2       3712.28       3725.56        80.57 o                         
   3   0   2         27.62         41.45         5.73 o                         
   4   0   2        514.62        488.64        16.94 o                         
   5   0   2       1217.62       1163.13        30.34 o                         
   6   0   2       1895.66       2018.85        45.67 o                         
   7   0   2        142.57        168.02        14.20 o                         
   8   0   2       1123.88        291.32       400.27 o                         
   9   0   2        126.06       2637.23       630.15 o                         
  10   0   2         36.75         35.48        15.03 o                         
  11   0   2          8.57         10.82        12.03 o                         
 -12   1   2         98.69        112.26        16.27 o                         
 -11   1   2        134.43        153.58        17.42 o                         
 -10   1   2        199.42        254.94        16.04 o                         
  -8   1   2       1108.59       1168.76        26.53 o                         
  -7   1   2       1328.39       1282.46        22.01 o                         
  -6   1   2       1289.52       1491.06        25.33 o                         
  -5   1   2         28.60         30.53         3.15 o                         
  -4   1   2       2439.82       2902.95        54.63 o                         
  -3   1   2        620.41        799.92        12.24 o                         
  -2   1   2       1075.69       1430.15        12.48 o                         
  -1   1   2      62879.01      59596.27      1739.61 o                         
   0   1   2      12631.06      14457.39       100.19 o                         
   1   1   2        795.30        858.18        10.48 o                         
   2   1   2        235.95        208.28         6.08 o                         
   3   1   2        246.07        298.01         9.55 o                         
   4   1   2       1331.76       1468.64        24.47 o                         
   5   1   2        133.47        166.27         7.96 o                         
   6   1   2        866.54        946.63        20.57 o                         
   7   1   2       1345.18       1376.43        27.22 o                         
   8   1   2        732.32        237.36       317.22 o                         
   9   1   2         42.17        378.64       411.24 o                         
  10   1   2        117.24        147.15        16.52 o                         
  11   1   2         23.10         -0.13        13.92 o                         
 -12   2   2         16.28         12.63        14.73 o                         
 -11   2   2          3.91         -7.22         7.22 o                         
 -10   2   2         57.22         51.02        11.42 o                         
  -9   2   2         25.87          4.26        11.42 o                         
  -8   2   2        133.55        118.74        13.13 o                         
  -7   2   2        451.49        499.12        12.00 o                         
  -6   2   2        768.36        682.35        12.89 o                         
  -5   2   2       2661.99       2632.64        33.80 o                         
  -4   2   2       2131.25       1917.42        30.48 o                         
  -3   2   2        229.60        271.75         5.03 o                         
  -2   2   2       1723.71       1419.58        12.71 o                         
  -1   2   2       1039.59       1065.72         8.34 o                         
   0   2   2       4496.09       4390.11        28.86 o                         
   1   2   2       1244.55       1136.22        11.93 o                         
   2   2   2       1025.06        889.17        14.04 o                         
   3   2   2       2981.47       2821.61        34.12 o                         
   4   2   2        286.31        179.03         8.89 o                         
   5   2   2          3.19         12.81         3.29 o                         
   6   2   2         44.89         55.68         6.02 o                         
   7   2   2        155.02        186.27         9.62 o                         
   8   2   2          2.03          4.81         9.02 o                         
   9   2   2         13.06         16.23        11.42 o                         
  10   2   2          7.78         10.10         7.94 o                         
  11   2   2         23.49         21.48         8.75 o                         
 -12   3   2         11.06          6.74        10.36 o                         
 -11   3   2          0.61          8.10         7.15 o                         
 -10   3   2         12.46         18.16         8.38 o                         
  -8   3   2        962.90       1037.41        20.71 o                         
  -7   3   2        362.21        503.06        12.13 o                         
  -6   3   2        725.49        783.67        14.35 o                         
  -5   3   2        229.30        292.72         8.44 o                         
  -4   3   2       2541.33       1988.20        21.96 o                         
  -3   3   2       4197.18       4560.63        36.71 o                         
  -2   3   2       3340.76       2602.73        19.53 o                         
  -1   3   2        504.92        172.98         2.72 o                         
   0   3   2        992.32        622.85         6.57 o                         
   1   3   2        235.61        118.77         2.66 o                         
   2   3   2       1114.81       1122.15        15.30 o                         
   3   3   2        202.34        155.80         5.65 o                         
   4   3   2        165.80        189.21         6.93 o                         
   5   3   2        886.49        958.89        17.41 o                         
   6   3   2        737.55        760.58        18.49 o                         
   7   3   2        745.41        772.84        20.08 o                         
   8   3   2         11.21         -1.40         3.76 o                         
   9   3   2         47.74         39.12         6.93 o                         
  10   3   2          5.52         -2.53         5.82 o                         
  11   3   2          1.56         -7.86         7.86 o                         
 -12   4   2          0.13         -9.62         9.62 o                         
 -11   4   2          0.32          0.79         8.04 o                         
 -10   4   2        102.89        106.99        13.70 o                         
  -8   4   2         43.04         41.67         5.16 o                         
  -7   4   2        665.12        605.44        13.59 o                         
  -6   4   2        410.92        353.04        12.68 o                         
  -5   4   2         51.12         25.31         3.35 o                         
  -4   4   2        278.97        406.60         7.77 o                         
  -3   4   2       3886.80       3518.07        26.51 o                         
  -2   4   2       1764.21       1728.98        13.70 o                         
  -1   4   2         70.06         23.46         1.81 o                         
   0   4   2        287.78        431.83         8.21 o                         
   1   4   2       4935.97       5073.21        37.20 o                         
   2   4   2         28.05         61.70         3.15 o                         
   3   4   2         43.33          7.98         2.21 o                         
   4   4   2        836.72       1013.53        16.82 o                         
   5   4   2         65.25         51.42         3.76 o                         
   6   4   2         75.01         83.57         5.17 o                         
   7   4   2        290.66        328.96         9.93 o                         
   8   4   2         75.45         75.60         8.90 o                         
   9   4   2          2.71         -3.85         5.22 o                         
  10   4   2         53.05         49.79         8.27 o                         
  11   4   2          0.79         -4.65         8.71 o                         
 -12   5   2          0.18          5.84         8.86 o                         
 -11   5   2         26.42         11.12         9.35 o                         
 -10   5   2         97.99         87.45        10.31 o                         
  -9   5   2        427.99        424.51        29.46 o                         
  -8   5   2         50.58         42.64         5.32 o                         
  -7   5   2        511.70        519.16        13.76 o                         
  -6   5   2        317.88        364.70         9.57 o                         
  -5   5   2        505.34        438.58        10.08 o                         
  -4   5   2         52.77         33.09         2.44 o                         
  -3   5   2        341.78        227.05         4.72 o                         
  -2   5   2       3486.70       3514.98        25.93 o                         
  -1   5   2        331.31        194.36         5.22 o                         
   0   5   2        320.07        240.29         3.82 o                         
   1   5   2      11945.22      11653.31        79.31 o                         
   2   5   2       7589.64       7423.77        57.43 o                         
   3   5   2       6862.13       7297.51        62.92 o                         
   4   5   2        250.97        294.17         8.23 o                         
   5   5   2        223.49        221.36         7.93 o                         
   6   5   2        175.24        177.76         7.08 o                         
   7   5   2        137.87        142.26        11.56 o                         
   8   5   2        338.97        352.97        16.46 o                         
   9   5   2        139.21        106.84         9.39 o                         
  10   5   2         43.51         43.78        16.41 o                         
  11   5   2         22.33         12.15         8.67 o                         
 -12   6   2         30.81         35.23        10.92 o                         
 -11   6   2        155.10        145.81        12.66 o                         
 -10   6   2          1.79         -4.88         5.81 o                         
  -8   6   2         39.04         42.60         5.20 o                         
  -7   6   2        230.06        297.66         9.45 o                         
  -6   6   2        428.67        425.18         9.95 o                         
  -5   6   2       1011.31       1066.03        15.50 o                         
  -4   6   2       4034.33       3655.58        29.28 o                         
  -3   6   2       4756.31       5050.66        38.84 o                         
  -2   6   2       1640.73       1661.06        14.80 o                         
  -1   6   2       1251.90        976.56        13.51 o                         
   0   6   2        575.95        538.34         6.71 o                         
   1   6   2       1189.98       1187.67        12.63 o                         
   2   6   2      10601.11      10481.16        93.55 o                         
   3   6   2        129.35        124.87         7.66 o                         
   4   6   2        448.17        362.82         9.23 o                         
   5   6   2        248.56        237.99         8.46 o                         
   6   6   2         32.52         37.83         4.40 o                         
   7   6   2         31.48         26.93         4.86 o                         
   8   6   2         33.31         34.87        12.63 o                         
   9   6   2         43.13         52.58         9.61 o                         
  10   6   2        243.33        274.22        34.16 o                         
  11   6   2         87.59        106.33        13.98 o                         
 -12   7   2         15.25         -5.29        13.23 o                         
 -11   7   2        148.97        149.10        13.96 o                         
 -10   7   2        406.68        514.32        19.16 o                         
  -8   7   2        236.91        290.99        12.50 o                         
  -7   7   2        314.74        332.29         9.76 o                         
  -6   7   2        147.29        154.75         8.46 o                         
  -5   7   2        284.38        239.34         6.66 o                         
  -4   7   2       1765.70       1557.62        16.55 o                         
  -3   7   2       5110.96       5182.41        38.15 o                         
  -2   7   2       2864.61       2577.35        21.50 o                         
  -1   7   2       1527.02       1464.40        18.78 o                         
   0   7   2       4650.12       3468.61        30.52 o                         
   1   7   2       8371.62       8716.94        62.46 o                         
   2   7   2       1766.22       1719.95        17.77 o                         
   3   7   2        225.10        221.60         6.46 o                         
   4   7   2         68.79        102.24         7.04 o                         
   5   7   2        185.33        196.35         7.82 o                         
   6   7   2        852.50        894.42        19.16 o                         
   7   7   2        458.14        492.49        17.28 o                         
   8   7   2        463.86        559.80        36.68 o                         
   9   7   2        355.45        404.44        20.54 o                         
  10   7   2        201.39        178.64        16.43 o                         
  11   7   2          0.02          1.64         8.38 o                         
 -11   8   2         96.90        102.12        10.53 o                         
 -10   8   2         51.42         42.55         7.61 o                         
  -9   8   2        142.70        110.75        17.44 o                         
  -8   8   2          0.71          2.79         3.79 o                         
  -7   8   2        145.23        158.50         7.35 o                         
  -6   8   2       2165.28       2141.03        26.34 o                         
  -5   8   2       1455.26       1434.17        21.14 o                         
  -4   8   2       1678.82       1619.17        17.88 o                         
  -3   8   2       4672.10       4795.27        37.98 o                         
  -2   8   2        932.42        985.09        11.00 o                         
  -1   8   2          3.32          5.91         1.52 o                         
   0   8   2         11.11         16.19         1.78 o                         
   1   8   2       1623.43       1511.32        17.73 o                         
   2   8   2       2751.29       2591.96        24.41 o                         
   3   8   2       5003.10       5342.99        50.28 o                         
   4   8   2       7781.00       7693.10        64.38 o                         
   5   8   2       2408.10       2507.84        41.05 o                         
   6   8   2         54.80         46.96         5.15 o                         
   7   8   2          2.67          4.23         3.82 o                         
   8   8   2         16.68         11.77         8.04 o                         
   9   8   2        111.87        119.91        13.25 o                         
  10   8   2        215.44        254.22        63.74 o                         
  11   8   2        116.60        127.62        18.04 o                         
 -11   9   2         24.45         37.58        10.37 o                         
 -10   9   2        169.10        163.64        18.57 o                         
  -9   9   2        243.91        286.65        27.96 o                         
  -8   9   2        102.58         96.88         7.41 o                         
  -7   9   2        100.18         79.63         5.68 o                         
  -6   9   2          3.66          5.05         2.67 o                         
  -5   9   2         89.62         82.55         5.68 o                         
  -4   9   2        157.54        183.60         5.74 o                         
  -3   9   2       1270.47       1339.79        14.76 o                         
  -2   9   2       3143.95       2826.57        24.81 o                         
  -1   9   2        789.10        797.77        11.35 o                         
   0   9   2         85.75         64.94         3.47 o                         
   1   9   2        171.42        264.84         5.89 o                         
   2   9   2       1042.86        974.62        13.99 o                         
   3   9   2        651.47        753.06        13.38 o                         
   4   9   2       1113.82       1094.33        16.74 o                         
   5   9   2        785.44        854.73        16.65 o                         
   6   9   2         89.00         89.07         6.98 o                         
   7   9   2        217.01        216.59        19.02 o                         
   8   9   2        208.77        232.91        36.98 o                         
   9   9   2        111.42        103.14        12.21 o                         
  10   9   2         56.84         52.38        11.30 o                         
 -11  10   2         51.19         49.26        11.27 o                         
 -10  10   2          1.21         -6.07         6.07 o                         
  -9  10   2          2.59         -4.78         4.78 o                         
  -8  10   2         59.88         71.82         9.16 o                         
  -7  10   2         33.15         31.90         5.54 o                         
  -6  10   2        217.48        229.38         7.67 o                         
  -5  10   2         73.87         82.66         4.81 o                         
  -4  10   2        212.90        227.80         6.20 o                         
  -3  10   2        649.09        596.49         9.35 o                         
  -2  10   2        135.67        107.65         3.94 o                         
  -1  10   2        346.84        300.30         5.75 o                         
   0  10   2        879.13        930.34        15.77 o                         
   1  10   2       1087.60       1301.38        15.28 o                         
   2  10   2        452.09        474.02         9.01 o                         
   3  10   2       2210.57       2127.16        21.16 o                         
   4  10   2        333.45        367.97         9.76 o                         
   5  10   2       1209.70       1234.29        20.73 o                         
   6  10   2        317.03        316.48        13.11 o                         
   7  10   2         44.47          2.74        20.14 o                         
   8  10   2         14.37          8.43         6.13 o                         
   9  10   2         21.77         27.19         8.66 o                         
  10  10   2          0.44        -14.43        14.43 o                         
 -11  11   2         16.59          3.63         9.43 o                         
 -10  11   2          0.89         -1.49         6.93 o                         
  -9  11   2          2.44         -4.54         4.54 o                         
  -8  11   2         41.87         31.40        10.33 o                         
  -7  11   2         73.48         65.16         6.82 o                         
  -6  11   2       1198.75       1210.56        19.11 o                         
  -5  11   2         27.47         12.97         2.90 o                         
  -4  11   2          1.29          1.23         2.07 o                         
  -3  11   2        209.52        198.62         5.60 o                         
  -2  11   2        141.95        173.44         5.04 o                         
  -1  11   2         19.70         37.84         3.96 o                         
   0  11   2          8.12          7.82         1.74 o                         
   1  11   2       1059.68       1187.47        14.85 o                         
   2  11   2        519.26        592.39        10.49 o                         
   3  11   2          2.64          8.12         2.17 o                         
   4  11   2        157.69        110.74         6.38 o                         
   5  11   2          0.63          5.53         3.05 o                         
   6  11   2         15.58         20.40         5.40 o                         
   7  11   2         60.10         60.73        17.44 o                         
   8  11   2          3.29         -1.13         5.84 o                         
   9  11   2          4.77         -0.20         8.13 o                         
  10  11   2          5.98         -3.15         8.36 o                         
 -10  12   2          3.01          1.40         7.73 o                         
  -9  12   2          3.29         -7.64        21.65 o                         
  -8  12   2         95.37        146.90        12.43 o                         
  -7  12   2        121.86        121.73         8.98 o                         
  -6  12   2          5.04         11.67         3.34 o                         
  -5  12   2         64.21         77.02         4.98 o                         
  -4  12   2       1070.69       1050.51        14.40 o                         
  -3  12   2         79.42         72.60         4.04 o                         
  -2  12   2        191.97        244.42         6.15 o                         
  -1  12   2        225.76        245.07         5.82 o                         
   0  12   2        227.96        243.65         7.48 o                         
   1  12   2         50.91         36.10         3.16 o                         
   2  12   2        473.65        471.82         9.57 o                         
   3  12   2          1.03          1.62         2.13 o                         
   4  12   2        320.62        302.75         9.42 o                         
   5  12   2          0.53         10.66         4.58 o                         
   6  12   2         34.33         23.91         5.64 o                         
   7  12   2         56.35         36.22        16.23 o                         
   8  12   2          0.36         -0.78         6.40 o                         
   9  12   2         82.60         59.61        12.31 o                         
  10  12   2         79.79         59.65        15.19 o                         
 -10  13   2         17.59          3.81        11.15 o                         
  -9  13   2         71.10         86.63        15.51 o                         
  -8  13   2        185.44        196.53        19.09 o                         
  -7  13   2        427.13        496.43        21.26 o                         
  -6  13   2          9.57         12.33         3.40 o                         
  -5  13   2        112.90        112.09         6.73 o                         
  -4  13   2        741.84        868.27        13.23 o                         
  -3  13   2        911.09        942.66        14.20 o                         
  -2  13   2       1798.27       1724.45        20.29 o                         
  -1  13   2       1154.65       1063.22        13.66 o                         
   0  13   2       2026.17       2092.95        21.94 o                         
   1  13   2       1308.28       1343.76        17.12 o                         
   2  13   2         46.42         52.47         4.56 o                         
   3  13   2          8.76         16.82         2.72 o                         
   4  13   2          9.11          0.78         2.99 o                         
   5  13   2        722.88        760.89        19.00 o                         
   6  13   2        777.78        878.69        21.03 o                         
   7  13   2        582.23        738.33        33.80 o                         
   8  13   2         48.16         36.38        11.12 o                         
   9  13   2         28.37         24.83         9.20 o                         
 -10  14   2          9.34          5.81        10.02 o                         
  -9  14   2          0.27          2.37        10.34 o                         
  -8  14   2         33.55         35.30         9.32 o                         
  -7  14   2        200.52        250.61        16.20 o                         
  -6  14   2        479.29        448.07        26.21 o                         
  -5  14   2          3.57          0.91         3.05 o                         
  -4  14   2        116.43        124.61         7.20 o                         
  -3  14   2         23.92         25.20         2.87 o                         
  -2  14   2        290.10        279.76         7.13 o                         
  -1  14   2          0.01         -0.73         1.72 o                         
   0  14   2         71.25         74.83         4.18 o                         
   1  14   2        836.35        860.66        13.89 o                         
   2  14   2       1267.74       1320.61        22.29 o                         
   3  14   2        383.96        429.28         9.64 o                         
   4  14   2        656.59        359.57        34.27 o                         
   5  14   2        413.61        376.98        21.00 o                         
   6  14   2        126.15        135.10         9.69 o                         
   7  14   2          1.51          3.12         8.81 o                         
   8  14   2          1.57          7.74         8.77 o                         
   9  14   2         70.99        102.74        19.72 o                         
  -9  15   2         33.79         41.29        13.00 o                         
  -8  15   2        229.37        214.99        23.43 o                         
  -7  15   2        182.41        157.25        37.28 o                         
  -6  15   2         39.78         36.26         9.67 o                         
  -5  15   2          8.32          6.25         4.30 o                         
  -4  15   2         66.33         65.40         4.77 o                         
  -3  15   2          3.61          9.09         2.78 o                         
  -2  15   2       1322.74       1454.69        42.42 o                         
  -1  15   2       4430.28       4525.67        46.66 o                         
   0  15   2       2760.15       2865.76        29.86 o                         
   1  15   2        405.06        412.55         9.64 o                         
   2  15   2        148.41        161.06         6.97 o                         
   3  15   2          0.07          0.23         2.89 o                         
   4  15   2          2.16          3.29         3.16 o                         
   5  15   2        102.48         90.70         7.22 o                         
   6  15   2        288.31        295.11        18.35 o                         
   7  15   2        430.36        491.20        22.70 o                         
   8  15   2        312.64        386.74        21.64 o                         
  -9  16   2          1.93         -4.21        22.25 o                         
  -8  16   2         33.65         23.38         9.37 o                         
  -7  16   2        126.86        110.98        11.71 o                         
  -6  16   2        419.36        483.05        19.60 o                         
  -4  16   2        549.45        566.32        16.21 o                         
  -3  16   2        243.32        249.02        11.06 o                         
  -2  16   2        156.22        156.59         7.51 o                         
  -1  16   2        196.93        206.95         7.89 o                         
   0  16   2         18.58         18.59         3.14 o                         
   1  16   2        624.30        623.55        13.23 o                         
   2  16   2       1184.48       1139.99        39.98 o                         
   3  16   2       1009.88       1073.17        27.75 o                         
   4  16   2        265.38        289.86        10.75 o                         
   5  16   2        217.49        198.97        13.34 o                         
   6  16   2         98.57        107.93        14.67 o                         
   7  16   2          0.41         -5.98         5.99 o                         
   8  16   2          3.73         -4.96        11.80 o                         
  -8  17   2         39.89         49.48        11.03 o                         
  -7  17   2         25.64         33.36         9.35 o                         
  -6  17   2         85.49         94.81        10.12 o                         
  -5  17   2         60.20         65.86         8.67 o                         
  -4  17   2         29.85         23.00         5.44 o                         
  -3  17   2         31.45         36.20         5.14 o                         
  -2  17   2         49.84         42.93         8.33 o                         
  -1  17   2         19.56          6.40         3.43 o                         
   0  17   2        110.35        126.39         6.45 o                         
   1  17   2        420.03        437.88        11.81 o                         
   2  17   2        416.29        454.07        15.27 o                         
   3  17   2         82.78         89.78         7.31 o                         
   4  17   2          0.32         -2.92         4.28 o                         
   5  17   2         13.19          3.18         5.01 o                         
   6  17   2        141.38        130.84        19.17 o                         
   7  17   2         35.90          0.21        11.71 o                         
   8  17   2          9.07         -3.69        12.26 o                         
  -8  18   2         17.64         -1.63        10.71 o                         
  -7  18   2          3.75         -4.51         4.51 o                         
  -6  18   2          1.02         -1.24         4.81 o                         
  -5  18   2         64.94         62.61        10.50 o                         
  -4  18   2        120.49        119.85        10.56 o                         
  -2  18   2         70.18         84.14        11.03 o                         
  -1  18   2        124.86        122.98        12.96 o                         
   0  18   2         51.37         53.88         6.29 o                         
   1  18   2         52.68         47.59         4.93 o                         
   2  18   2         99.50         87.98         7.14 o                         
   3  18   2         62.44         53.30         6.36 o                         
   4  18   2          3.96         -0.61         3.11 o                         
   5  18   2         76.98         71.18         9.89 o                         
   6  18   2          1.37         -4.23         6.82 o                         
   7  18   2         30.83         24.65        11.67 o                         
  -7  19   2          5.83         19.84        10.36 o                         
  -6  19   2         20.24         -0.41         8.58 o                         
  -5  19   2         62.16         53.86        10.48 o                         
  -4  19   2         77.94         93.44        12.20 o                         
  -3  19   2         62.34         49.73         6.90 o                         
  -2  19   2          1.60         -2.54         2.54 o                         
  -1  19   2          9.80         -2.22         4.75 o                         
   0  19   2         22.76         26.15         5.08 o                         
   1  19   2         74.82         70.51         6.48 o                         
   2  19   2         94.01        108.17        11.89 o                         
   3  19   2          6.83          1.98         4.80 o                         
   4  19   2         16.48          0.43         4.74 o                         
   5  19   2         79.04         83.08        18.64 o                         
   6  19   2          0.74         -2.84         6.08 o                         
  -6  20   2         16.08         10.73         8.76 o                         
  -5  20   2         97.30        126.14        14.31 o                         
  -4  20   2        284.76        359.15        22.56 o                         
  -3  20   2          4.24          0.07         5.59 o                         
  -2  20   2          3.81         -0.08         4.19 o                         
  -1  20   2         90.22        101.94        10.22 o                         
   0  20   2        362.58        428.56        21.01 o                         
   1  20   2        332.89        361.18        20.13 o                         
   2  20   2         97.83        117.48        10.75 o                         
   3  20   2         40.16         39.79        12.98 o                         
   4  20   2         87.08         12.67        21.29 o                         
   5  20   2         12.07         -4.37         7.03 o                         
   6  20   2          1.24        -11.35        11.35 o                         
  -5  21   2          0.03          6.62         7.37 o                         
  -4  21   2         51.30         48.96        10.55 o                         
  -3  21   2        242.68        233.98        19.40 o                         
  -2  21   2        159.68        153.91        14.23 o                         
  -1  21   2        103.94        106.98        10.17 o                         
   0  21   2        120.78        128.51        11.40 o                         
   1  21   2         80.75         86.91         7.25 o                         
   2  21   2          9.67         -7.89         8.10 o                         
   3  21   2         28.55         25.99         8.69 o                         
   4  21   2         28.76         28.81         8.65 o                         
   5  21   2        104.86        126.35        18.73 o                         
  -4  22   2        162.63        188.28        19.72 o                         
  -3  22   2        115.72        106.99        15.89 o                         
  -2  22   2         77.55         89.38        11.03 o                         
  -1  22   2         30.92         37.10         8.17 o                         
   0  22   2          4.46         -1.58         7.14 o                         
   1  22   2        102.52        143.70        13.24 o                         
   2  22   2         68.94         61.63        10.25 o                         
   3  22   2        148.64        140.54        13.31 o                         
  -3  23   2        308.93        391.74        46.60 o                         
  -2  23   2        159.12        185.81        24.80 o                         
  -1  23   2         98.49        100.84        13.22 o                         
   0  23   2         95.80        107.27        13.12 o                         
   1  23   2         61.74         72.55        12.12 o                         
   2  23   2          0.25         -8.52         8.52 o                         
 -12   1   3         40.88         45.26        13.39 o                         
 -11   1   3         16.14         11.40         8.90 o                         
 -10   1   3         14.17          5.11         5.92 o                         
  -9   1   3         96.98         85.46        10.56 o                         
  -8   1   3          4.19          1.47         3.03 o                         
  -7   1   3        440.38        462.25        11.53 o                         
  -6   1   3       2589.60       2812.91        31.10 o                         
  -5   1   3        437.23        343.38         8.33 o                         
  -4   1   3        365.26        228.48         6.63 o                         
  -3   1   3         44.24         21.67         1.90 o                         
  -2   1   3       4569.62       4460.37        34.25 o                         
  -1   1   3       2177.04       2230.70        19.52 o                         
   0   1   3       1629.21       1691.45        16.55 o                         
   1   1   3        427.42        346.88         6.73 o                         
   2   1   3        912.72        958.07        15.69 o                         
   3   1   3        266.85        153.34         7.40 o                         
   4   1   3         39.20         60.49         5.30 o                         
   5   1   3         54.21         48.17         6.13 o                         
   6   1   3         64.70         58.68         7.50 o                         
   7   1   3          5.90          0.24         3.73 o                         
   8   1   3          9.12         21.04        12.63 o                         
   9   1   3          7.13         12.03        10.82 o                         
  10   1   3          2.09          2.76         8.28 o                         
  11   1   3         18.65         23.86        11.12 o                         
 -12   2   3          4.26         15.99        11.73 o                         
 -11   2   3          3.98         -7.62         7.62 o                         
 -10   2   3         12.00         23.34         6.98 o                         
  -9   2   3        307.75        310.93        37.88 o                         
  -8   2   3        817.22        933.21        18.08 o                         
  -7   2   3       1209.26       1124.26        18.47 o                         
  -6   2   3       1579.63       1653.66        21.90 o                         
  -5   2   3       1882.46       2259.88        45.33 o                         
  -4   2   3       7375.89       6372.57        59.70 o                         
  -3   2   3       4846.24       5453.13        40.11 o                         
  -2   2   3       6553.32       5285.90        41.41 o                         
  -1   2   3        917.83        325.22         7.86 o                         
   0   2   3       9878.38      11651.30        73.13 o                         
   1   2   3          8.62         26.81         2.40 o                         
   2   2   3       2472.76       2725.49        35.58 o                         
   3   2   3        167.65        174.91         9.23 o                         
   4   2   3        893.56       1081.48        19.87 o                         
   5   2   3          0.18         -1.20         2.47 o                         
   6   2   3         55.02         64.64         7.83 o                         
   7   2   3        521.88        547.92        20.30 o                         
   8   2   3        313.94        287.41        26.46 o                         
   9   2   3        241.17        278.71        20.72 o                         
  10   2   3          9.36          6.06         8.71 o                         
  11   2   3         18.23         15.12        10.18 o                         
 -12   3   3         96.09        115.65        16.94 o                         
 -11   3   3        167.66        217.82        28.26 o                         
 -10   3   3        321.47        322.26        21.21 o                         
  -9   3   3         23.31          4.81         8.42 o                         
  -8   3   3          7.60         17.58         3.85 o                         
  -7   3   3          5.61          5.60         2.83 o                         
  -6   3   3       2065.70       2161.57        26.20 o                         
  -5   3   3       1591.80       1470.11        20.79 o                         
  -4   3   3       6624.62       7070.18        52.02 o                         
  -3   3   3       6201.86       5747.84        39.85 o                         
  -2   3   3       3538.03       3552.50        25.60 o                         
  -1   3   3         89.03         91.01         2.22 o                         
   0   3   3        426.37        461.83         5.63 o                         
   1   3   3       1231.35       1192.35        11.50 o                         
   2   3   3       2892.49       2936.92        26.75 o                         
   3   3   3       2290.50       1939.98        21.31 o                         
   4   3   3         82.26         42.71         4.23 o                         
   5   3   3       1442.34       1288.63        21.53 o                         
   6   3   3       1802.43       1890.49        31.08 o                         
   7   3   3        203.91        169.45        15.09 o                         
   8   3   3         36.24         33.07        13.23 o                         
   9   3   3         68.31         56.07         8.06 o                         
  10   3   3         67.90         62.11         9.08 o                         
  11   3   3         62.67         60.29        13.39 o                         
 -12   4   3          3.97          0.84        19.54 o                         
 -11   4   3         99.76         87.22        13.60 o                         
 -10   4   3        145.35        128.07        18.13 o                         
  -9   4   3        465.42        519.96        27.44 o                         
  -8   4   3       1377.36       1458.81        25.27 o                         
  -7   4   3       1494.41       1671.71        24.15 o                         
  -6   4   3       2138.43       2178.63        26.48 o                         
  -5   4   3       1755.27       1530.70        21.33 o                         
  -4   4   3         93.32        121.71         4.12 o                         
  -3   4   3       2344.84       2313.27        19.34 o                         
  -2   4   3         96.40        147.40         3.15 o                         
  -1   4   3        175.73        158.66         2.99 o                         
   0   4   3        519.99        431.87         6.43 o                         
   1   4   3       3833.88       3913.08        30.47 o                         
   2   4   3       1483.72       1237.48        15.78 o                         
   3   4   3        528.32        469.51         9.85 o                         
   4   4   3        766.92        654.14        13.64 o                         
   5   4   3        654.51        716.54        15.54 o                         
   6   4   3        105.92         96.68         6.96 o                         
   7   4   3        279.97        311.33        11.31 o                         
   8   4   3        272.66        271.79        14.79 o                         
   9   4   3        203.78        223.59        15.89 o                         
  10   4   3         79.85         75.47        13.39 o                         
  11   4   3         73.75         84.82        30.97 o                         
 -12   5   3        114.52        109.14        14.52 o                         
 -11   5   3         63.56         74.82        10.94 o                         
 -10   5   3        137.35         96.41        11.57 o                         
  -9   5   3          8.06          3.46         6.91 o                         
  -8   5   3         71.89        110.41         8.99 o                         
  -7   5   3         19.66         24.24         3.94 o                         
  -6   5   3       1231.53       1240.49        21.21 o                         
  -5   5   3       1680.27       1758.11        20.46 o                         
  -4   5   3       4108.24       3734.70        29.57 o                         
  -3   5   3       2594.44       2704.74        23.37 o                         
  -2   5   3       1926.66       2075.49        17.03 o                         
  -1   5   3       4825.27       4472.81        37.18 o                         
   0   5   3       4132.01       3857.28        32.47 o                         
   1   5   3        532.72        481.14         6.57 o                         
   2   5   3       3533.82       3186.39        43.25 o                         
   3   5   3        920.40        978.91        15.09 o                         
   4   5   3       2543.66       2290.30        27.68 o                         
   5   5   3       2968.72       3054.13        35.50 o                         
   6   5   3        293.33        306.42        11.20 o                         
   7   5   3         58.07         64.59         8.44 o                         
   8   5   3        286.85        311.47        23.45 o                         
   9   5   3         31.17         18.93         8.90 o                         
  10   5   3         60.52         63.60        12.31 o                         
  11   5   3          3.30         -7.07         8.70 o                         
 -12   6   3          4.89         -2.14         8.73 o                         
 -11   6   3         66.05         64.41        11.02 o                         
 -10   6   3          5.87         -2.41         8.93 o                         
  -9   6   3         22.27         18.33         6.53 o                         
  -8   6   3        259.04        282.12        10.67 o                         
  -7   6   3       1034.27       1149.76        19.58 o                         
  -6   6   3          5.48         46.36         3.82 o                         
  -5   6   3          7.44          7.42         2.28 o                         
  -4   6   3        260.55        299.34         6.23 o                         
  -3   6   3       2171.38       2578.45        21.59 o                         
  -2   6   3        472.82        402.37         5.64 o                         
  -1   6   3       2867.37       3137.55        28.83 o                         
   0   6   3       2768.25       2002.05        18.10 o                         
   1   6   3       2022.13       1980.70        18.93 o                         
   2   6   3        443.20        563.27        10.98 o                         
   3   6   3         61.43         58.31         4.53 o                         
   4   6   3        169.27        173.82         6.94 o                         
   5   6   3        216.27        227.71         8.47 o                         
   6   6   3         42.70         32.20         4.65 o                         
   7   6   3         47.01         40.69         9.50 o                         
   8   6   3        351.41        390.43        23.68 o                         
   9   6   3        317.06        357.04        19.64 o                         
  10   6   3         11.58          6.89        10.09 o                         
  11   6   3          5.21         -5.08        11.46 o                         
 -12   7   3          2.41         11.12        11.26 o                         
 -11   7   3         20.01         13.17         8.05 o                         
 -10   7   3         16.05          9.80         7.15 o                         
  -9   7   3         38.11         23.88         6.09 o                         
  -8   7   3        104.07         96.30         7.36 o                         
  -7   7   3        626.82        613.68        13.04 o                         
  -6   7   3        534.65        557.48        10.87 o                         
  -5   7   3        587.72        562.69        10.25 o                         
  -4   7   3        107.62        133.37         4.99 o                         
  -3   7   3          6.50         13.18         1.68 o                         
  -2   7   3         41.59         20.08         2.61 o                         
  -1   7   3          0.60          3.35         1.76 o                         
   0   7   3        560.96        566.30        11.05 o                         
   1   7   3        451.64        562.91         8.93 o                         
   2   7   3       2724.41       2928.67        27.03 o                         
   3   7   3        522.97        538.20        10.35 o                         
   4   7   3          3.99          2.14         2.26 o                         
   5   7   3         28.38         43.75         4.55 o                         
   6   7   3         50.84         39.68         5.85 o                         
   7   7   3        121.99        150.32        21.04 o                         
   8   7   3         25.65         31.50         9.67 o                         
   9   7   3         30.46         27.23         8.79 o                         
  10   7   3         12.22          0.73         9.79 o                         
 -12   8   3          0.74         -9.30        15.93 o                         
 -11   8   3          0.56         -6.95         7.86 o                         
 -10   8   3          8.13         -0.69        11.20 o                         
  -9   8   3         25.09         17.17         8.07 o                         
  -8   8   3        298.71        356.38        16.22 o                         
  -7   8   3         94.74        116.40         6.38 o                         
  -6   8   3        677.98        708.61        11.73 o                         
  -5   8   3        248.86        209.33         7.12 o                         
  -4   8   3        394.66        444.93        10.00 o                         
  -3   8   3         10.17          6.82         1.51 o                         
  -2   8   3        353.85        350.56         8.59 o                         
  -1   8   3        201.02        216.57         7.10 o                         
   0   8   3        380.62        240.32         7.57 o                         
   1   8   3        648.62        729.24        12.23 o                         
   2   8   3        848.79        922.20        12.64 o                         
   3   8   3          0.17          2.28         2.15 o                         
   4   8   3         30.63         53.51         4.84 o                         
   5   8   3         92.61        114.96         7.04 o                         
   6   8   3         21.52         23.97         5.49 o                         
   7   8   3         13.85         21.65        10.82 o                         
   8   8   3         39.95         36.56        12.59 o                         
   9   8   3         28.44         22.15         8.32 o                         
  10   8   3         12.08         -9.07         9.07 o                         
 -11   9   3         43.10         27.13         9.03 o                         
 -10   9   3        139.29        145.53        11.74 o                         
  -9   9   3         58.28         47.37        10.22 o                         
  -8   9   3         63.23         60.00         6.36 o                         
  -7   9   3          2.13          1.39         3.06 o                         
  -6   9   3        347.74        374.14        14.10 o                         
  -5   9   3         72.10         46.93         4.09 o                         
  -4   9   3        560.26        513.15         9.34 o                         
  -3   9   3        661.18        679.97         9.99 o                         
  -2   9   3        773.50        760.74        14.12 o                         
  -1   9   3       2246.12       2238.85        33.12 o                         
   0   9   3       2310.72       2253.73        29.98 o                         
   1   9   3          5.79          3.84         1.57 o                         
   2   9   3        152.85        159.95         5.33 o                         
   3   9   3       2736.32       3127.99        35.01 o                         
   4   9   3       1805.02       1752.02        24.45 o                         
   5   9   3        950.97        930.76        19.47 o                         
   6   9   3          1.36         11.40         4.64 o                         
   7   9   3         79.98         58.32        16.84 o                         
   8   9   3         34.52         36.66         8.64 o                         
   9   9   3          7.48         -3.38         6.78 o                         
  10   9   3          6.20          4.38         8.16 o                         
 -11  10   3          7.16          2.73         7.95 o                         
 -10  10   3         47.46         58.75         8.43 o                         
  -9  10   3        142.88        144.91        25.25 o                         
  -8  10   3        421.82        521.45        18.49 o                         
  -7  10   3        473.20        516.95        18.48 o                         
  -6  10   3       1557.39       1576.77        20.24 o                         
  -5  10   3       1281.17       1335.69        19.12 o                         
  -4  10   3        666.12        712.37        10.89 o                         
  -3  10   3       1585.99       1577.98        16.46 o                         
  -2  10   3       1400.90       1272.38        18.18 o                         
  -1  10   3       1919.67       1907.32        25.01 o                         
   0  10   3       2152.70       1948.39        29.61 o                         
   1  10   3       1775.62       1700.89        18.38 o                         
   2  10   3       3367.19       3310.86        30.81 o                         
   3  10   3       1389.79       1354.51        17.81 o                         
   4  10   3         11.95         18.11         3.69 o                         
   5  10   3         79.53         80.39         6.89 o                         
   6  10   3        125.37        124.65        10.13 o                         
   7  10   3        104.16         25.93       430.96 o                         
   8  10   3        170.70        181.35        16.52 o                         
   9  10   3         55.35         39.35        11.27 o                         
  10  10   3         69.64         59.54        11.79 o                         
 -11  11   3         11.24          3.45         9.60 o                         
 -10  11   3         93.09         99.95        12.92 o                         
  -9  11   3         26.12         18.04        13.23 o                         
  -8  11   3         62.79         61.59         8.95 o                         
  -7  11   3          0.28         -0.19         3.81 o                         
  -6  11   3        111.71        103.90         5.93 o                         
  -5  11   3       1648.49       1684.83        23.14 o                         
  -4  11   3       3010.35       3208.40        28.94 o                         
  -3  11   3       3593.27       3312.75        28.52 o                         
  -2  11   3       1618.41       1500.11        20.77 o                         
  -1  11   3        841.96        889.16        16.36 o                         
   0  11   3         25.72         23.78         3.52 o                         
   1  11   3          9.71          7.33         1.96 o                         
   2  11   3         22.23         25.37         3.03 o                         
   3  11   3       1892.35       1935.91        27.17 o                         
   4  11   3       3472.40       3491.82        37.26 o                         
   5  11   3       3370.19       3636.08        49.84 o                         
   6  11   3        860.33        847.92        33.76 o                         
   7  11   3        218.42        203.25        21.35 o                         
   8  11   3         11.00         17.39         6.96 o                         
   9  11   3          1.01          9.90         8.10 o                         
  10  11   3         27.19         10.47        21.35 o                         
 -11  12   3         12.32         25.86        16.17 o                         
 -10  12   3         12.95          2.16         9.13 o                         
  -9  12   3        311.74        418.63        27.65 o                         
  -8  12   3        671.30        821.37        24.76 o                         
  -7  12   3        152.35        170.96         8.52 o                         
  -6  12   3         22.16         30.34         4.18 o                         
  -5  12   3        215.28        239.03         9.10 o                         
  -4  12   3         53.15         47.67         3.61 o                         
  -3  12   3          6.98         20.87         2.39 o                         
  -2  12   3        727.40        704.67        14.03 o                         
  -1  12   3       4245.00       4185.31        45.19 o                         
   0  12   3       2552.23       2573.02        32.50 o                         
   1  12   3       2001.93       1965.81        21.24 o                         
   2  12   3       1236.22       1201.30        17.35 o                         
   3  12   3       2324.61       2463.86        26.69 o                         
   4  12   3          4.68          7.77         2.98 o                         
   5  12   3        305.02        325.25        13.13 o                         
   6  12   3         32.37         58.19        10.52 o                         
   7  12   3         74.62         96.61        12.35 o                         
   8  12   3        126.41        139.09        13.98 o                         
   9  12   3         16.86          5.92        10.47 o                         
 -10  13   3         48.69         56.39        18.64 o                         
  -8  13   3          1.03         -4.15         4.15 o                         
  -7  13   3         28.72         57.13         8.37 o                         
  -6  13   3          1.57          0.93         3.12 o                         
  -5  13   3         10.26          7.12         3.32 o                         
  -4  13   3        348.27        348.92        10.58 o                         
  -3  13   3       1975.72       1995.22        20.43 o                         
  -2  13   3       2629.28       2551.51        30.99 o                         
  -1  13   3        436.53        447.58        13.51 o                         
   0  13   3         10.98         15.85         4.02 o                         
   1  13   3        228.04        197.27         6.03 o                         
   2  13   3         90.68         79.52         4.76 o                         
   3  13   3        386.53        388.65         9.61 o                         
   4  13   3        628.40        690.74        16.67 o                         
   5  13   3        166.08        174.18        10.26 o                         
   6  13   3        367.36        383.50        18.61 o                         
   7  13   3        328.06        341.72        18.75 o                         
   8  13   3         63.87         59.13        10.47 o                         
   9  13   3         25.93         13.57        11.23 o                         
 -10  14   3          1.10         -8.77         8.77 o                         
  -9  14   3         62.08          6.78        16.76 o                         
  -8  14   3         28.15         25.10         7.26 o                         
  -7  14   3         58.07         18.23        19.16 o                         
  -6  14   3         21.52         14.37         5.22 o                         
  -5  14   3        656.12        701.83        18.02 o                         
  -4  14   3        151.82        169.42         7.53 o                         
  -3  14   3        679.81        634.28        11.34 o                         
  -2  14   3        188.22        237.68         9.15 o                         
  -1  14   3        273.29        302.47        10.78 o                         
   0  14   3        416.82        433.81        12.83 o                         
   1  14   3        150.39        148.04         6.00 o                         
   2  14   3         88.67        121.45         6.91 o                         
   3  14   3        561.70        582.11        14.34 o                         
   4  14   3          0.23         -0.34         3.17 o                         
   5  14   3        210.17        179.27        11.30 o                         
   6  14   3         65.00         46.89         8.79 o                         
   7  14   3         75.37         46.52        11.11 o                         
   8  14   3         31.77         26.31         9.09 o                         
   9  14   3         24.69         15.01        16.84 o                         
  -9  15   3          0.46          6.62        11.19 o                         
  -8  15   3          0.08         -4.86         4.86 o                         
  -7  15   3         27.98         38.56         9.08 o                         
  -6  15   3         54.74         43.06         8.06 o                         
  -5  15   3         15.33          5.98         3.23 o                         
  -4  15   3          2.78         -1.74         2.20 o                         
  -3  15   3        257.01        269.82        11.61 o                         
  -2  15   3         53.45         55.73         6.37 o                         
  -1  15   3         10.17         11.25         4.65 o                         
   0  15   3        304.34        337.21        14.22 o                         
   1  15   3        663.72        709.82        12.75 o                         
   2  15   3        169.40        148.00         6.95 o                         
   3  15   3        347.64        325.73        12.92 o                         
   4  15   3        138.77        173.39        10.16 o                         
   5  15   3          8.13          7.70         5.05 o                         
   6  15   3         12.87         25.79         9.37 o                         
   7  15   3         62.60         69.64        10.40 o                         
   8  15   3          0.03         -7.97         8.09 o                         
  -9  16   3         12.96        -14.43        14.43 o                         
  -8  16   3         32.53         21.71        10.03 o                         
  -7  16   3        104.00        116.92        11.17 o                         
  -6  16   3        209.22         -4.00         4.00 o                         
  -5  16   3        109.92        104.74         8.87 o                         
  -4  16   3          3.14         10.99         3.62 o                         
  -3  16   3          0.04         -3.56         3.96 o                         
  -2  16   3          7.95          3.11         4.13 o                         
  -1  16   3        192.40        201.86        11.56 o                         
   0  16   3        400.08        369.49        15.04 o                         
   1  16   3        550.84        578.05        12.05 o                         
   2  16   3        426.65        447.97        12.55 o                         
   3  16   3         32.87         22.37         5.05 o                         
   4  16   3         44.32         46.03         5.69 o                         
   5  16   3        211.86        147.93        11.16 o                         
   6  16   3         39.41         46.70         9.72 o                         
   7  16   3        101.51        107.76        12.73 o                         
   8  16   3         36.92         34.69        10.57 o                         
  -8  17   3         10.65          3.19         9.52 o                         
  -7  17   3         23.90         17.99         7.25 o                         
  -6  17   3        227.49        287.15        19.45 o                         
  -5  17   3        596.98        595.15        31.07 o                         
  -4  17   3          2.00         -0.43         2.70 o                         
  -3  17   3        133.97        146.56        12.61 o                         
  -2  17   3        236.66        235.38        15.63 o                         
  -1  17   3         87.92         80.08         9.84 o                         
   0  17   3          0.50         -5.32         5.32 o                         
   1  17   3         63.81         74.23         5.59 o                         
   2  17   3        252.43        267.84        10.16 o                         
   3  17   3        206.82        245.42         9.78 o                         
   4  17   3          2.61         -3.99         3.99 o                         
   5  17   3        149.08        140.05        13.59 o                         
   6  17   3        180.88        176.32        18.40 o                         
   7  17   3         63.00         57.55        29.16 o                         
  -8  18   3         20.53         29.87        10.66 o                         
  -7  18   3        166.35        147.78        15.61 o                         
  -5  18   3        107.35        103.32        12.47 o                         
  -4  18   3          7.81          6.03         6.63 o                         
  -3  18   3          6.87          5.75         5.33 o                         
  -2  18   3        193.57        226.87        14.08 o                         
  -1  18   3        952.56        994.18        81.47 o                         
   0  18   3       1552.61       1692.89        60.13 o                         
   1  18   3       1210.08       1219.09        37.19 o                         
   2  18   3        613.23        664.37        16.92 o                         
   3  18   3        105.75        128.98         8.49 o                         
   4  18   3         46.30         59.16         9.29 o                         
   5  18   3         36.41         34.08        10.33 o                         
   6  18   3         55.08         75.58        12.03 o                         
   7  18   3        131.16        182.79        25.86 o                         
  -7  19   3          7.91         20.07         9.72 o                         
  -6  19   3        141.34         -6.40         6.40 o                         
  -5  19   3        325.04        374.60        35.48 o                         
  -4  19   3        220.77        226.97        17.35 o                         
  -3  19   3        315.80        369.55        29.70 o                         
  -2  19   3        138.14        126.44        10.93 o                         
  -1  19   3         22.58         28.13         6.82 o                         
   0  19   3         30.73         35.74         8.68 o                         
   1  19   3         39.29         43.62         7.33 o                         
   2  19   3        129.30        142.66         9.07 o                         
   3  19   3        310.26        326.06        17.49 o                         
   4  19   3        105.02        112.49        12.58 o                         
   5  19   3         32.52         40.01        10.03 o                         
   6  19   3         91.73         82.56        12.58 o                         
  -6  20   3         28.88          5.70         8.39 o                         
  -5  20   3         40.57         24.65         8.59 o                         
  -4  20   3         19.03         11.77         6.77 o                         
  -3  20   3          6.70         -1.43         7.13 o                         
  -2  20   3         29.23         52.46         9.20 o                         
  -1  20   3          1.39          2.73         5.64 o                         
   0  20   3         38.26         47.74         7.61 o                         
   1  20   3        193.58        226.88        14.84 o                         
   2  20   3        180.19        204.53        11.36 o                         
   3  20   3         45.58         49.30        15.03 o                         
   4  20   3         16.96         16.63         8.43 o                         
   5  20   3         11.10         -5.98         6.42 o                         
  -5  21   3         49.05         22.38        14.02 o                         
  -4  21   3         38.25         53.91        11.18 o                         
  -3  21   3         59.34         62.78        11.15 o                         
  -2  21   3        366.49        415.01        23.61 o                         
  -1  21   3        237.17        231.57        17.79 o                         
   0  21   3         15.97         19.65         8.88 o                         
   1  21   3         85.64        100.68        14.44 o                         
   2  21   3        223.88        226.16        17.34 o                         
   3  21   3          2.53         -7.11         7.11 o                         
   4  21   3          3.39         -2.45         5.92 o                         
  -4  22   3          4.06          5.72         8.81 o                         
  -3  22   3         36.81          0.09         9.11 o                         
  -2  22   3         38.24         24.86         9.49 o                         
  -1  22   3          1.76          3.17         7.87 o                         
   0  22   3          6.00          2.86         7.75 o                         
   1  22   3          6.47         -2.08         8.90 o                         
   2  22   3         15.48          6.57         8.02 o                         
   3  22   3          2.46        -11.90        11.90 o                         
  -2  23   3         25.10         32.60        20.44 o                         
  -1  23   3         68.85        102.89        12.31 o                         
   0  23   3          1.29         -0.63         8.49 o                         
   1  23   3         33.93         32.81        11.54 o                         
 -12   0   4         18.21         20.44        17.44 o                         
 -11   0   4        178.26        168.96        25.86 o                         
 -10   0   4        223.97        285.61        30.06 o                         
  -9   0   4        440.88        560.71        40.89 o                         
  -8   0   4        549.04        538.79        16.59 o                         
  -7   0   4        204.01        239.27        11.79 o                         
  -6   0   4        264.02        311.80        10.76 o                         
  -5   0   4       1581.22       1295.91        21.57 o                         
  -4   0   4         64.98         14.94         2.64 o                         
  -3   0   4        804.36        588.85        15.62 o                         
  -2   0   4      33390.36      32761.50       265.72 o                         
  -1   0   4      19687.37      17029.24       142.29 o                         
   0   0   4       3868.42       4138.08        45.17 o                         
   1   0   4        600.35        517.47        13.97 o                         
   2   0   4        446.89        394.59        29.16 o                         
   3   0   4       4058.50       3588.59        81.17 o                         
   4   0   4        157.69        185.44        11.69 o                         
   5   0   4         79.61         48.57         8.04 o                         
   6   0   4       1998.41       1950.15        46.34 o                         
   7   0   4       1894.36        173.77       588.06 o                         
   8   0   4        482.74        595.87       888.10 o                         
   9   0   4        174.70        243.52        27.66 o                         
  10   0   4         35.08         64.94        30.06 o                         
 -12   1   4         77.12         72.52        15.31 o                         
 -11   1   4          7.93         16.84         9.92 o                         
 -10   1   4         22.87         19.32         7.75 o                         
  -9   1   4          6.16          2.62         3.50 o                         
  -8   1   4        303.12        390.70         9.99 o                         
  -7   1   4        678.28        695.71        13.35 o                         
  -6   1   4       1425.18       1534.23        19.59 o                         
  -5   1   4       1063.78       1118.53        15.10 o                         
  -4   1   4         93.16        122.15         5.21 o                         
  -3   1   4        261.91        319.96         6.22 o                         
  -2   1   4        539.30        661.22         7.46 o                         
  -1   1   4       7698.81       8571.43        62.70 o                         
   0   1   4        340.85        223.61         4.48 o                         
   1   1   4       2509.04       2331.16        23.63 o                         
   2   1   4       1051.90       1198.83        19.29 o                         
   3   1   4        909.13        808.36        16.23 o                         
   4   1   4        153.13        160.03        11.89 o                         
   5   1   4        852.64        842.92        18.85 o                         
   6   1   4         69.54         74.55         7.10 o                         
   7   1   4         21.73       -386.02       386.02 o                         
   8   1   4        301.86        340.33        29.46 o                         
   9   1   4        277.02        262.67        19.77 o                         
  10   1   4        109.61        108.83        36.08 o                         
 -12   2   4         74.15        111.73        19.94 o                         
 -11   2   4         58.96         65.38        13.10 o                         
 -10   2   4         48.53         39.87         8.92 o                         
  -9   2   4        240.91        260.28        17.27 o                         
  -8   2   4        560.41        684.66        15.28 o                         
  -7   2   4        607.00        677.01        14.08 o                         
  -6   2   4         18.49         19.66         3.10 o                         
  -5   2   4       5138.47       5501.04       105.06 o                         
  -4   2   4       2696.28       2552.08        32.81 o                         
  -3   2   4       1197.35       1247.51        13.49 o                         
  -2   2   4        664.50        586.72         7.45 o                         
  -1   2   4       2001.34       2059.02        16.33 o                         
   0   2   4       4567.06       4662.63        32.93 o                         
   1   2   4       2249.56       2226.22        28.50 o                         
   2   2   4       1776.92       1792.73        21.93 o                         
   3   2   4        843.10        874.68        14.86 o                         
   4   2   4       1557.08       1490.42        25.07 o                         
   5   2   4        545.61        565.73        17.78 o                         
   6   2   4       1120.67       1138.52        33.95 o                         
   7   2   4        302.08        395.64        42.69 o                         
   8   2   4         85.39         98.01        18.64 o                         
   9   2   4         77.13         78.54        12.67 o                         
  10   2   4         21.73         24.65        14.43 o                         
 -12   3   4          1.52         14.43        15.03 o                         
 -11   3   4         72.98         74.97        15.93 o                         
 -10   3   4        242.72        286.68        26.46 o                         
  -9   3   4         13.73         11.30         8.53 o                         
  -8   3   4         88.41        106.79         7.03 o                         
  -7   3   4         51.57         44.35         4.55 o                         
  -6   3   4        193.54        180.48         7.06 o                         
  -5   3   4       1083.77        849.59        15.56 o                         
  -4   3   4        735.11        807.08        12.53 o                         
  -3   3   4       1136.12       1119.75        11.51 o                         
  -2   3   4         13.28         53.18         2.13 o                         
  -1   3   4       3945.31       3174.22        21.33 o                         
   0   3   4        925.08       1154.32        11.44 o                         
   1   3   4         58.92        116.57         3.47 o                         
   2   3   4        865.12        734.82        10.66 o                         
   3   3   4         39.52         35.33         3.41 o                         
   4   3   4        173.68        276.88         8.28 o                         
   5   3   4         56.84         56.72         5.49 o                         
   6   3   4        461.86        469.63        13.92 o                         
   7   3   4        907.54        972.28        64.94 o                         
   8   3   4          0.67         -3.61         9.62 o                         
   9   3   4         36.38         31.11         9.75 o                         
  10   3   4          7.39         -5.23         6.60 o                         
 -12   4   4          3.62         18.04        15.63 o                         
 -11   4   4         11.88          9.10         9.32 o                         
 -10   4   4         12.03         18.64        11.42 o                         
  -9   4   4          3.86          2.93         5.53 o                         
  -8   4   4          3.67         -2.72         2.72 o                         
  -7   4   4         20.08         17.60         3.95 o                         
  -6   4   4          2.25          1.02         2.43 o                         
  -5   4   4        229.31        346.44         7.56 o                         
  -4   4   4       1709.44       1608.48        16.06 o                         
  -3   4   4          2.28         20.13         1.80 o                         
  -2   4   4        903.65       1069.71        11.32 o                         
  -1   4   4        909.85       1149.63        10.42 o                         
   0   4   4       2266.23       1882.08        16.54 o                         
   1   4   4        169.41        246.41         5.48 o                         
   2   4   4         84.48         61.89         3.83 o                         
   3   4   4          0.67          2.43         2.30 o                         
   4   4   4         47.17         68.81         5.93 o                         
   5   4   4         62.82         61.55         5.69 o                         
   6   4   4         46.73         42.20         5.41 o                         
   7   4   4          0.74         -1.20        13.83 o                         
   8   4   4         31.02         51.92         7.82 o                         
   9   4   4         10.34         -1.25         6.65 o                         
  10   4   4          2.67         -9.10         9.10 o                         
 -12   5   4         54.56         41.98        13.27 o                         
 -11   5   4        122.15         96.54        15.03 o                         
 -10   5   4        118.88         93.80        19.24 o                         
  -9   5   4         41.35         26.73         8.47 o                         
  -8   5   4         90.85         80.20         8.66 o                         
  -7   5   4        234.10        230.60         8.10 o                         
  -6   5   4         37.41         49.24         4.02 o                         
  -5   5   4        987.54        959.36        12.66 o                         
  -4   5   4       3635.86       3884.69        31.01 o                         
  -3   5   4       5064.79       5329.13        40.85 o                         
  -2   5   4        184.16        139.90         3.30 o                         
  -1   5   4       5211.49       4952.28        34.92 o                         
   0   5   4        812.99        894.69         9.71 o                         
   1   5   4       1506.79       1590.51        15.08 o                         
   2   5   4        316.15        243.96         7.27 o                         
   3   5   4       1379.05       1378.60        21.31 o                         
   4   5   4        889.27        868.04        15.90 o                         
   5   5   4         75.64         71.55         5.69 o                         
   6   5   4        887.19        868.60        26.26 o                         
   8   5   4        102.68         84.46        12.54 o                         
   9   5   4        115.32        105.98        12.37 o                         
  10   5   4         83.70         66.92        11.77 o                         
 -12   6   4         22.69          7.42        19.24 o                         
 -11   6   4        222.25        234.28        43.88 o                         
 -10   6   4        528.11        566.14        28.40 o                         
  -9   6   4        470.88        559.06        21.60 o                         
  -8   6   4         54.04         54.44         7.11 o                         
  -7   6   4         59.26         43.98         4.34 o                         
  -6   6   4         94.29         81.61         4.74 o                         
  -5   6   4        210.54        274.19         6.54 o                         
  -4   6   4        930.64        888.91        11.85 o                         
  -3   6   4       6472.89       6651.57        46.58 o                         
  -2   6   4       3871.37       3954.00        29.37 o                         
  -1   6   4        706.87        670.70        10.75 o                         
   0   6   4        568.24        394.28         6.33 o                         
   1   6   4        322.44        300.83         5.81 o                         
   2   6   4         81.95        106.66         5.66 o                         
   3   6   4        107.67        133.74         5.95 o                         
   4   6   4        825.37        818.58        15.51 o                         
   5   6   4        820.91        828.64        17.53 o                         
   6   6   4       1329.90       1389.84        34.61 o                         
   7   6   4        333.43       1191.45       489.53 o                         
   8   6   4        284.84        332.69        55.62 o                         
   9   6   4        171.23        180.44        31.48 o                         
  10   6   4          2.26         -3.37         7.38 o                         
 -12   7   4         57.81         71.09        16.58 o                         
 -11   7   4        101.13        106.14        12.76 o                         
 -10   7   4          6.83         -1.76        15.33 o                         
  -9   7   4          8.81          5.31         5.38 o                         
  -8   7   4        182.38        214.99         9.91 o                         
  -7   7   4        777.26        896.45        17.73 o                         
  -6   7   4        736.15        738.93        11.88 o                         
  -5   7   4       1285.32       1118.20        14.10 o                         
  -4   7   4       1782.24       1823.94        18.19 o                         
  -3   7   4       3689.00       3824.13        30.12 o                         
  -2   7   4          0.09          9.11         2.07 o                         
  -1   7   4         24.39         34.58         3.15 o                         
   0   7   4       4831.51       4257.14        35.88 o                         
   1   7   4       3977.48       3765.04        29.42 o                         
   2   7   4        835.04        800.70        12.38 o                         
   3   7   4       3132.45       3282.47        35.36 o                         
   4   7   4        978.72        868.18        16.30 o                         
   5   7   4         96.93         88.23         6.41 o                         
   6   7   4        160.36        149.36        11.59 o                         
   7   7   4         70.68         50.51        23.45 o                         
   8   7   4         42.16         54.13         9.90 o                         
   9   7   4         93.11         97.02        12.36 o                         
  10   7   4         87.47         93.78        12.87 o                         
 -12   8   4         17.39         -1.87        29.46 o                         
 -11   8   4        215.70        243.21        20.05 o                         
 -10   8   4        286.87        369.07        46.00 o                         
  -9   8   4        381.58        469.35        21.19 o                         
  -8   8   4        154.15        141.56        13.14 o                         
  -7   8   4         38.60         23.19         3.90 o                         
  -6   8   4         13.22         30.95         3.45 o                         
  -5   8   4        760.75        792.08        11.84 o                         
  -4   8   4       2649.49       2412.63        23.66 o                         
  -3   8   4       3323.06       3722.33        32.26 o                         
  -2   8   4       5177.60       4747.81        42.65 o                         
  -1   8   4       5176.61       5125.14        45.31 o                         
   0   8   4       4816.01       4391.58        50.66 o                         
   1   8   4       2575.55       2741.24        25.48 o                         
   2   8   4         28.53         20.29         2.58 o                         
   3   8   4         21.45         23.54         3.34 o                         
   4   8   4        412.82        429.17        16.54 o                         
   5   8   4       1040.85       1046.47        20.17 o                         
   6   8   4       1330.71       1272.79        31.00 o                         
   7   8   4        255.17        276.59        25.86 o                         
   8   8   4        202.53        236.14        19.45 o                         
   9   8   4         60.48         60.75        10.96 o                         
  10   8   4         20.38         11.54         8.97 o                         
 -11   9   4          9.17          7.15         8.53 o                         
 -10   9   4         15.64         13.90         8.91 o                         
  -9   9   4         17.63          7.92         5.60 o                         
  -8   9   4        453.32        498.71        20.60 o                         
  -7   9   4       1152.60       1228.23        18.83 o                         
  -6   9   4        866.20        949.66        14.35 o                         
  -5   9   4        902.60       1077.89        15.17 o                         
  -4   9   4       2754.24       3023.78        29.82 o                         
  -3   9   4       2949.20       2924.59        26.14 o                         
  -2   9   4        561.48        613.50        11.76 o                         
  -1   9   4       1547.98       1540.71        21.54 o                         
   0   9   4       3013.86       3027.89        34.09 o                         
   1   9   4        310.44        321.20         7.86 o                         
   2   9   4        807.36        773.88        10.57 o                         
   3   9   4       1560.41       1451.18        19.64 o                         
   4   9   4       1946.78       2128.92        28.48 o                         
   5   9   4        572.70        559.58        15.31 o                         
   6   9   4          0.67         -1.32         4.84 o                         
   7   9   4          9.39          4.51         7.08 o                         
   8   9   4         70.19         75.02        11.33 o                         
   9   9   4         60.23         56.39        11.12 o                         
  10   9   4         44.33         11.74        11.12 o                         
 -11  10   4          5.42         -6.83         7.50 o                         
 -10  10   4         62.92         45.41        12.07 o                         
  -9  10   4          0.31         -4.41         4.41 o                         
  -8  10   4        125.75        126.24        13.79 o                         
  -7  10   4         53.19         50.80         5.96 o                         
  -6  10   4        111.79        105.35         6.33 o                         
  -5  10   4         15.43         11.26         2.45 o                         
  -4  10   4         16.17         23.84         2.51 o                         
  -3  10   4       1202.67       1102.04        17.21 o                         
  -2  10   4       2187.05       2018.60        26.91 o                         
  -1  10   4         35.42         36.62         4.01 o                         
   0  10   4         12.53         13.70         3.02 o                         
   1  10   4        527.89        484.43        10.04 o                         
   2  10   4       1034.27       1064.90        14.83 o                         
   3  10   4          1.60          1.67         2.44 o                         
   4  10   4         38.94         48.14         5.61 o                         
   5  10   4         15.61          9.17         4.00 o                         
   6  10   4         72.56         72.22        20.14 o                         
   7  10   4          1.34          0.21         6.58 o                         
   8  10   4          1.32          3.08         9.90 o                         
   9  10   4         14.51          1.49        11.12 o                         
 -11  11   4         28.01         33.41        24.35 o                         
 -10  11   4          0.07         -2.23         8.65 o                         
  -9  11   4          3.51         -2.01         6.37 o                         
  -8  11   4        321.56        387.30        17.36 o                         
  -7  11   4        135.56        131.69        10.71 o                         
  -6  11   4          9.48          9.08         2.99 o                         
  -5  11   4          4.40          7.32         2.68 o                         
  -4  11   4        395.59        378.08         7.66 o                         
  -3  11   4        413.84        402.80        10.67 o                         
  -2  11   4          6.67          2.55         2.45 o                         
  -1  11   4         89.13         81.19         5.76 o                         
   0  11   4         14.79          6.79         2.78 o                         
   1  11   4         51.66         45.26         3.88 o                         
   2  11   4        417.05        432.21         9.22 o                         
   3  11   4          4.40         -0.92         2.73 o                         
   4  11   4        528.13        569.64        14.84 o                         
   5  11   4        224.26        217.12        11.50 o                         
   6  11   4        115.13         68.82        10.60 o                         
   7  11   4         65.54         42.04         8.66 o                         
   8  11   4          0.26         -0.98         6.23 o                         
   9  11   4         36.53         25.40         9.73 o                         
 -11  12   4          4.26        -12.22        12.22 o                         
 -10  12   4         22.50         18.04        18.64 o                         
  -8  12   4        166.24        167.79        13.22 o                         
  -7  12   4          5.37          0.65         3.53 o                         
  -6  12   4          0.03          0.51         2.79 o                         
  -5  12   4         37.45         23.85         3.32 o                         
  -4  12   4        293.88        313.94         7.17 o                         
  -3  12   4        489.92        495.78        12.29 o                         
  -2  12   4         93.81         79.04         5.58 o                         
  -1  12   4        516.27        604.41        14.21 o                         
   0  12   4        894.11        919.68        17.93 o                         
   1  12   4        182.53        207.77         6.14 o                         
   2  12   4          0.64          1.38         2.18 o                         
   3  12   4         18.92         20.28         3.44 o                         
   4  12   4       1134.58       1078.13        19.64 o                         
   5  12   4        221.53        214.99        12.60 o                         
   6  12   4         65.59         70.65        11.26 o                         
   7  12   4          3.94         12.69         6.93 o                         
   8  12   4         34.06         31.50         9.93 o                         
   9  12   4          2.26         -7.04         8.16 o                         
  -9  13   4         26.00          7.22         9.78 o                         
  -8  13   4         67.53         82.51        10.22 o                         
  -7  13   4        336.38        408.73        25.81 o                         
  -6  13   4        398.00        471.47        15.09 o                         
  -5  13   4       1401.98       1504.42        26.83 o                         
  -4  13   4        213.19        200.81         6.00 o                         
  -3  13   4         81.08         66.36         5.62 o                         
  -2  13   4         11.79          9.17         3.15 o                         
  -1  13   4         42.49         30.58         4.37 o                         
   0  13   4        310.31        303.91        10.86 o                         
   1  13   4       1139.49       1228.03        15.76 o                         
   2  13   4       1437.49       1448.57        28.51 o                         
   3  13   4        979.19       1001.08        20.30 o                         
   4  13   4        336.77        396.14        13.79 o                         
   5  13   4         15.86          4.73         5.41 o                         
   6  13   4         22.44          8.18         6.03 o                         
   7  13   4          3.23         10.79         6.83 o                         
   8  13   4        100.12         97.72        12.41 o                         
   9  13   4         68.27         81.18        29.46 o                         
 -10  14   4         25.70         10.06        13.43 o                         
  -9  14   4        107.13         98.72        17.37 o                         
  -8  14   4         85.35        106.83        13.70 o                         
  -7  14   4        155.76        172.62        19.57 o                         
  -6  14   4          9.61         10.42         4.34 o                         
  -5  14   4         65.58         65.14         6.05 o                         
  -4  14   4        390.02        409.66        13.19 o                         
  -3  14   4        968.53       1052.37        19.44 o                         
  -2  14   4       2340.33       2390.17        30.75 o                         
  -1  14   4       2591.54       2618.14        35.01 o                         
   0  14   4        757.00        783.14        17.55 o                         
   1  14   4         45.14         39.21         4.04 o                         
   2  14   4         30.74         36.92         4.24 o                         
   3  14   4         21.38         21.92         4.96 o                         
   4  14   4         22.92         27.96         5.74 o                         
   5  14   4         39.91         64.67        10.22 o                         
   6  14   4        459.22        488.24        18.38 o                         
   7  14   4        138.41        112.75        12.58 o                         
   8  14   4         56.10         52.28        11.01 o                         
  -9  15   4         42.31          7.47        16.52 o                         
  -8  15   4        226.56        218.97        14.88 o                         
  -6  15   4        577.74        628.88        17.48 o                         
  -5  15   4        397.75        459.82        20.25 o                         
  -4  15   4        450.29        480.10        14.32 o                         
  -3  15   4        151.60        153.36         9.24 o                         
  -2  15   4         24.59         36.93         6.67 o                         
  -1  15   4          3.06          9.76         4.72 o                         
   0  15   4        775.98        789.52        21.35 o                         
   1  15   4       1890.44       1903.87        46.08 o                         
   2  15   4       1389.78       1510.46        22.37 o                         
   3  15   4        492.94        510.84        15.99 o                         
   4  15   4        344.63        367.46        17.86 o                         
   5  15   4        133.58        141.03        12.41 o                         
   6  15   4         19.64         29.01         7.06 o                         
   7  15   4         13.48         19.58         8.10 o                         
   8  15   4         48.26         47.06        13.49 o                         
  -9  16   4        112.91         66.52        48.10 o                         
  -8  16   4        135.40        120.08        17.67 o                         
  -7  16   4         45.73         38.62         9.98 o                         
  -6  16   4         26.85         25.58         8.16 o                         
  -5  16   4         64.62         70.14         8.91 o                         
  -4  16   4        127.76        137.44         9.42 o                         
  -3  16   4        344.45        355.04        12.74 o                         
  -2  16   4       1626.52       1794.97        29.08 o                         
  -1  16   4        945.61        923.78        34.80 o                         
   0  16   4        307.80        282.80        14.84 o                         
   1  16   4        524.94        523.86        27.04 o                         
   2  16   4        127.65        113.13         7.16 o                         
   3  16   4         76.81         89.57         8.43 o                         
   4  16   4        219.62        215.16        12.58 o                         
   5  16   4        363.66        393.19        16.74 o                         
   6  16   4         98.19        121.83        13.90 o                         
   7  16   4         99.35        118.84        13.84 o                         
  -8  17   4          0.51         -5.50         5.50 o                         
  -7  17   4          9.18         -0.02         4.42 o                         
  -5  17   4        334.75        354.90        20.07 o                         
  -4  17   4        470.35        493.42        28.02 o                         
  -3  17   4         60.75         48.48         7.57 o                         
  -2  17   4         96.65         77.96         7.87 o                         
  -1  17   4         44.53         50.53         8.32 o                         
   0  17   4         14.51         14.30         7.51 o                         
   1  17   4        186.18        203.91        44.19 o                         
   2  17   4        244.09        277.79        12.69 o                         
   3  17   4         60.27         60.79        13.02 o                         
   4  17   4         64.91         72.45         7.94 o                         
   5  17   4          4.51          1.73         5.10 o                         
   6  17   4          0.35          1.86         7.21 o                         
   7  17   4         31.33         39.03        10.83 o                         
  -8  18   4          4.67         -5.45         5.45 o                         
  -7  18   4         11.01         -3.09         5.33 o                         
  -6  18   4          0.10         -3.53         3.53 o                         
  -5  18   4         23.12         18.25         8.81 o                         
  -4  18   4          0.09         -5.30         6.25 o                         
  -3  18   4          1.74         -1.56         6.19 o                         
  -2  18   4         24.77         28.69         7.83 o                         
  -1  18   4          0.13          1.47         4.66 o                         
   0  18   4         21.08         35.13         9.93 o                         
   1  18   4          2.71          3.64         6.70 o                         
   2  18   4          1.52         -2.18         3.02 o                         
   3  18   4         36.53         38.78        10.13 o                         
   4  18   4         10.94         -2.69         5.46 o                         
   5  18   4         83.25         80.90         9.66 o                         
   6  18   4         13.97         -6.63        21.35 o                         
  -7  19   4          1.74         -6.57         6.57 o                         
  -6  19   4          1.40         -7.40         7.73 o                         
  -5  19   4         55.71         69.74        12.24 o                         
  -4  19   4          2.64         -1.92         6.94 o                         
  -3  19   4         13.33         20.29         8.16 o                         
  -2  19   4         73.23         66.81        22.25 o                         
  -1  19   4         10.78         12.50         7.52 o                         
   0  19   4          0.09         -4.98         5.54 o                         
   1  19   4         72.96         57.26        12.11 o                         
   2  19   4         15.07          1.38         6.14 o                         
   3  19   4         23.01         36.38         8.31 o                         
   4  19   4          4.34          1.57         5.26 o                         
   5  19   4          0.42         -5.64         5.64 o                         
  -6  20   4          0.05         -3.24         6.88 o                         
  -5  20   4         35.56         43.53        13.52 o                         
  -4  20   4        261.08        342.49        26.45 o                         
  -3  20   4         13.49          9.59         6.90 o                         
  -2  20   4          5.81          6.40         6.35 o                         
  -1  20   4        198.68        230.65        17.66 o                         
   0  20   4        399.36        420.41        29.88 o                         
   1  20   4        187.32        197.13        16.45 o                         
   2  20   4         25.28         34.50         9.30 o                         
   3  20   4          0.66         -4.18         4.85 o                         
   4  20   4        129.30        157.22        15.66 o                         
   5  20   4         32.94         49.97        11.01 o                         
  -5  21   4        176.06        190.60        28.06 o                         
  -4  21   4         73.45         47.21        19.70 o                         
  -3  21   4          8.77          8.72         6.64 o                         
  -2  21   4         97.73        114.78        11.80 o                         
  -1  21   4         24.04         24.61         7.84 o                         
   0  21   4        232.75        224.02        18.26 o                         
   1  21   4        280.20        319.77        20.59 o                         
   2  21   4        117.41        113.70        13.29 o                         
   3  21   4         74.03         65.73        15.29 o                         
   4  21   4         73.27        100.41        25.86 o                         
  -4  22   4        187.81        143.11        31.27 o                         
  -3  22   4         75.42         75.96        13.00 o                         
  -2  22   4         14.36          9.14         7.71 o                         
  -1  22   4         41.12         26.80         9.02 o                         
   0  22   4         15.45          8.31        10.66 o                         
   1  22   4          1.03         -7.52         8.81 o                         
   2  22   4          3.92          0.37         8.84 o                         
  -1  23   4          7.72          0.38         9.95 o                         
 -12   1   5          2.10         -8.76        18.04 o                         
 -10   1   5         77.38         74.70        13.61 o                         
  -9   1   5         73.63         60.32         8.16 o                         
  -8   1   5        143.25        163.51         7.04 o                         
  -7   1   5         96.24         81.61         4.90 o                         
  -6   1   5          1.00         -0.51         1.78 o                         
  -5   1   5         57.13         98.66         4.29 o                         
  -4   1   5         31.14          2.17         1.29 o                         
  -3   1   5        696.52        752.33         8.49 o                         
  -2   1   5         43.70         79.34         2.85 o                         
  -1   1   5       3761.01       3104.18        23.08 o                         
   0   1   5        787.29        850.64        10.30 o                         
   1   1   5       3040.12       2971.09        61.62 o                         
   2   1   5        496.08        510.46        10.06 o                         
   3   1   5         15.61         31.75         3.67 o                         
   4   1   5         13.65         10.21         3.15 o                         
   5   1   5         46.80         49.90         6.29 o                         
   6   1   5        132.40        140.98        10.42 o                         
   7   1   5        123.07         95.60        18.04 o                         
   8   1   5         65.61         67.69        11.64 o                         
   9   1   5         16.63         25.71         9.98 o                         
  10   1   5         19.99         21.83        12.93 o                         
 -12   2   5         52.43         48.70        18.64 o                         
 -11   2   5         33.75         20.40        15.63 o                         
 -10   2   5         86.27         62.53        17.44 o                         
  -9   2   5         24.70         38.53         7.15 o                         
  -8   2   5          1.05          2.83         2.64 o                         
  -7   2   5        438.92        478.76        11.22 o                         
  -6   2   5        528.79        515.97        10.77 o                         
  -5   2   5         23.25          9.47         2.22 o                         
  -4   2   5        955.68       1147.01        13.10 o                         
  -3   2   5       1561.44       1151.50        16.31 o                         
  -2   2   5        427.91        536.74         7.57 o                         
  -1   2   5       4447.23       4343.58        28.79 o                         
   0   2   5        400.50        471.80         9.12 o                         
   1   2   5       3245.23       3296.79        33.81 o                         
   2   2   5       3429.09       3687.39        39.98 o                         
   3   2   5        253.34        214.52         7.45 o                         
   4   2   5       1490.99       1528.01        22.82 o                         
   5   2   5       1117.75       1043.40        23.47 o                         
   6   2   5        645.67        678.95        22.05 o                         
   7   2   5          3.28          1.80         8.42 o                         
   8   2   5         40.74         18.12        10.27 o                         
   9   2   5         20.38         11.05         8.90 o                         
  10   2   5        110.19         99.31        15.91 o                         
 -12   3   5          7.35         -1.79        18.94 o                         
 -11   3   5          3.98         14.57         8.90 o                         
 -10   3   5        205.62        237.51        28.26 o                         
  -9   3   5        436.36        489.40        25.38 o                         
  -8   3   5        227.07        271.87        10.15 o                         
  -7   3   5        546.76        604.59        14.97 o                         
  -6   3   5       1022.53       1074.22        18.98 o                         
  -5   3   5       1133.94       1275.99        17.09 o                         
  -4   3   5          8.33         15.97         1.82 o                         
  -3   3   5        231.92        156.10         3.82 o                         
  -2   3   5       3205.23       3678.11        30.35 o                         
  -1   3   5      10134.93       9667.52        71.91 o                         
   0   3   5       3139.19       3238.08        29.15 o                         
   1   3   5       4236.41       4120.90        33.20 o                         
   2   3   5       1710.43       1643.20        19.46 o                         
   3   3   5       1641.98       1715.17        22.95 o                         
   4   3   5          0.43         11.24         2.70 o                         
   5   3   5        279.54        259.91         8.43 o                         
   6   3   5        355.72        348.15        24.52 o                         
   7   3   5        922.40        892.31        44.50 o                         
   8   3   5        273.83        325.90        29.46 o                         
   9   3   5        239.90        272.68        21.04 o                         
  10   3   5        126.39        109.83        16.09 o                         
 -12   4   5        124.74        151.93        19.26 o                         
 -11   4   5        161.35        170.74        18.69 o                         
 -10   4   5         40.98         42.76        11.88 o                         
  -9   4   5          6.53          2.70         6.23 o                         
  -8   4   5         17.42         15.49         4.49 o                         
  -7   4   5        196.52        242.81         8.91 o                         
  -6   4   5        968.16       1059.03        17.23 o                         
  -5   4   5       1930.96       1932.37        19.33 o                         
  -4   4   5       3126.32       2787.78        23.83 o                         
  -3   4   5          8.94         17.56         1.68 o                         
  -2   4   5       1229.73       1313.40        11.44 o                         
  -1   4   5         28.34         19.60         1.60 o                         
   0   4   5        281.41        293.51         5.62 o                         
   1   4   5        551.84        612.51         9.68 o                         
   2   4   5       4030.87       3939.15        35.63 o                         
   3   4   5       2338.10       2347.52        26.56 o                         
   4   4   5       4225.90       4161.00        39.18 o                         
   5   4   5        887.71        934.16        15.88 o                         
   6   4   5        277.32        282.70        10.11 o                         
   7   4   5         82.53         91.35         8.74 o                         
   8   4   5          5.94         15.06         9.62 o                         
   9   4   5         27.82         36.42        11.26 o                         
  10   4   5         44.15         25.10         9.37 o                         
 -12   5   5         42.05         36.15        11.41 o                         
 -11   5   5         24.06         25.57         8.81 o                         
 -10   5   5         54.54         28.53        17.74 o                         
  -9   5   5        230.20        250.44        13.44 o                         
  -8   5   5        361.72        425.99        15.17 o                         
  -7   5   5       1001.60       1096.27        18.91 o                         
  -6   5   5        959.73        941.92        14.92 o                         
  -5   5   5         37.92         14.12         2.22 o                         
  -4   5   5       2373.02       2435.65        23.13 o                         
  -3   5   5       1137.35       1179.54        12.68 o                         
  -2   5   5        221.44        174.19         3.84 o                         
  -1   5   5       1450.24       1497.29        16.71 o                         
   0   5   5       1863.26       1524.07        17.01 o                         
   1   5   5       3771.99       3702.54        41.41 o                         
   2   5   5       3131.10       3233.65        33.85 o                         
   3   5   5        597.57        719.28        13.68 o                         
   4   5   5         48.44         53.02         5.07 o                         
   5   5   5         50.53         55.17         6.12 o                         
   6   5   5         12.65         15.63         9.62 o                         
   7   5   5        769.36        874.27        44.50 o                         
   8   5   5        201.68        197.36        29.30 o                         
   9   5   5         89.64         75.08        11.52 o                         
  10   5   5         20.93         21.51         8.97 o                         
 -12   6   5         74.93         92.41        17.64 o                         
 -11   6   5         44.01         60.11        10.85 o                         
 -10   6   5         13.81          7.10         7.89 o                         
  -9   6   5         31.92         21.43         5.98 o                         
  -8   6   5          6.30         -0.02         4.03 o                         
  -7   6   5          1.31         -1.27         2.65 o                         
  -6   6   5        587.03        555.31        10.84 o                         
  -5   6   5        441.42        428.35         8.32 o                         
  -4   6   5       1374.50       1253.14        14.17 o                         
  -3   6   5       1547.62       1824.95        17.04 o                         
  -2   6   5       5002.26       5240.45        37.70 o                         
  -1   6   5       2351.42       2246.78        18.26 o                         
   0   6   5        107.55        123.54         3.59 o                         
   1   6   5        358.62        335.13         6.77 o                         
   2   6   5         71.35         57.85         4.18 o                         
   3   6   5        467.57        470.26        11.05 o                         
   4   6   5        751.36        686.45        16.31 o                         
   5   6   5          2.37          5.90         3.52 o                         
   6   6   5        224.05        251.17        18.19 o                         
   7   6   5        213.61        225.02        17.42 o                         
   8   6   5         33.42         35.73         8.32 o                         
   9   6   5         51.90         63.82        11.65 o                         
  10   6   5         22.05          0.59        10.63 o                         
 -12   7   5         22.27         13.24         9.34 o                         
 -11   7   5         24.25         19.77        12.33 o                         
 -10   7   5         20.00          6.40         6.57 o                         
  -9   7   5         18.78         14.89         6.42 o                         
  -8   7   5          6.14         -2.43         3.67 o                         
  -7   7   5         21.23         27.41         3.93 o                         
  -6   7   5         41.28         31.12         3.41 o                         
  -5   7   5        116.76        127.64         5.12 o                         
  -4   7   5          1.15          6.30         1.83 o                         
  -3   7   5         45.90         39.93         2.44 o                         
  -2   7   5          0.26         -0.96         1.67 o                         
  -1   7   5        627.38        580.76        10.81 o                         
   0   7   5        110.66        107.06         4.18 o                         
   1   7   5        314.07        358.75         7.09 o                         
   2   7   5        715.22        703.76        12.91 o                         
   3   7   5        219.22        206.19         7.65 o                         
   4   7   5        283.35        309.97        12.52 o                         
   5   7   5        100.26         90.02         6.97 o                         
   6   7   5         22.43         25.02         7.05 o                         
   7   7   5         30.84         29.46         8.93 o                         
   8   7   5          9.17          3.91         6.48 o                         
   9   7   5          8.19          3.87        13.53 o                         
  10   7   5          7.04         -3.37        13.01 o                         
 -12   8   5          5.22          4.81        16.84 o                         
 -11   8   5          5.50          2.40         7.75 o                         
 -10   8   5          3.32         -5.11         6.28 o                         
  -9   8   5          6.19          0.89         4.94 o                         
  -8   8   5          6.88          1.77         3.62 o                         
  -7   8   5          1.64          4.35         2.86 o                         
  -6   8   5         11.89         10.09         2.45 o                         
  -5   8   5          2.34          8.17         2.17 o                         
  -4   8   5          1.07          2.12         1.76 o                         
  -3   8   5        247.46        321.49         5.87 o                         
  -2   8   5       1188.12       1301.36        17.58 o                         
  -1   8   5          0.28          4.88         1.89 o                         
   0   8   5        862.41        963.03        11.70 o                         
   1   8   5       1713.96       1755.61        17.70 o                         
   2   8   5       1106.00       1113.15        16.91 o                         
   3   8   5        692.62        762.57        17.99 o                         
   4   8   5        378.55        337.68        10.68 o                         
   5   8   5          0.65         -0.63         3.33 o                         
   6   8   5         47.91         55.40        13.23 o                         
   7   8   5        141.94        146.24        13.87 o                         
   8   8   5          3.97         -5.94         5.94 o                         
   9   8   5          4.50         -7.18         7.18 o                         
 -11   9   5          3.13          2.61         7.18 o                         
 -10   9   5         58.25         65.80        18.64 o                         
  -9   9   5        256.66        310.46        13.29 o                         
  -8   9   5       1111.71       1207.91        23.85 o                         
  -7   9   5        283.21        289.17         9.11 o                         
  -6   9   5         31.80         36.08         3.63 o                         
  -5   9   5         14.69          8.75         2.39 o                         
  -4   9   5        332.04        348.17         7.52 o                         
  -3   9   5        292.39        368.75         9.44 o                         
  -2   9   5        986.15       1082.06        16.45 o                         
  -1   9   5       1442.35       1389.76        19.19 o                         
   0   9   5        367.55        277.25         8.98 o                         
   1   9   5          2.80          5.56         1.71 o                         
   2   9   5          7.78         18.00         2.27 o                         
   3   9   5        127.70        121.71         7.72 o                         
   4   9   5         33.16         38.02         5.00 o                         
   5   9   5        101.72         77.32         7.15 o                         
   7   9   5         50.65         72.17        10.22 o                         
   8   9   5         36.42         39.16        10.22 o                         
   9   9   5         11.29          5.29         8.03 o                         
 -11  10   5         52.75         16.84        24.35 o                         
 -10  10   5        121.57        142.37        21.04 o                         
  -9  10   5         61.26         38.77         6.77 o                         
  -8  10   5          2.28         10.03         4.60 o                         
  -7  10   5         79.22         66.70         5.50 o                         
  -6  10   5        992.15       1024.80        17.51 o                         
  -5  10   5       1864.52       2048.91        25.20 o                         
  -4  10   5       1898.52       1934.19        20.50 o                         
  -3  10   5        572.85        525.09        11.73 o                         
  -2  10   5       1733.01       1665.58        22.16 o                         
  -1  10   5        462.22        546.32        13.14 o                         
   0  10   5         13.54          6.59         2.60 o                         
   1  10   5        650.00        631.67        10.27 o                         
   2  10   5        871.28        830.08        11.51 o                         
   3  10   5       2330.02       2363.03        37.02 o                         
   4  10   5       2693.22       2764.00        35.23 o                         
   5  10   5        448.07        457.12        22.85 o                         
   6  10   5        187.45        188.30        16.27 o                         
   7  10   5          7.49          2.95         5.84 o                         
   8  10   5          5.36         -7.66         7.66 o                         
   9  10   5         26.47         27.94         9.82 o                         
 -11  11   5         44.11          0.40        23.15 o                         
 -10  11   5        241.10         84.18        21.65 o                         
  -8  11   5        806.71        959.82        31.23 o                         
  -7  11   5        464.26        501.38        13.29 o                         
  -6  11   5        704.26        799.73        26.96 o                         
  -5  11   5        379.58        456.20         9.52 o                         
  -4  11   5         80.74         87.75         3.84 o                         
  -3  11   5        674.02        720.24        14.38 o                         
  -2  11   5       1861.85       1832.89        24.25 o                         
  -1  11   5       2720.50       2784.53        33.66 o                         
   0  11   5       3114.94       3333.51        39.01 o                         
   1  11   5       1292.66       1206.89        15.36 o                         
   2  11   5        889.23        924.41        12.50 o                         
   3  11   5         41.70         39.45         5.16 o                         
   4  11   5          9.72         12.89         3.91 o                         
   5  11   5         49.46         51.36         9.35 o                         
   6  11   5         21.02         19.31         6.58 o                         
   7  11   5        283.68        306.23        18.46 o                         
   8  11   5         15.14          6.55         6.90 o                         
   9  11   5         17.52          3.27        10.69 o                         
 -11  12   5         42.61         52.31        27.66 o                         
 -10  12   5         46.00         19.04        32.17 o                         
  -9  12   5          5.62          5.05         5.38 o                         
  -8  12   5         56.00         69.82         8.64 o                         
  -7  12   5        473.16        532.62        15.64 o                         
  -6  12   5        396.05        411.19        19.12 o                         
  -5  12   5        524.95        608.10        11.14 o                         
  -4  12   5       2163.21       2281.80        29.17 o                         
  -3  12   5       1936.45       1902.06        27.53 o                         
  -2  12   5       1306.52       1321.45        20.65 o                         
  -1  12   5          0.52          2.55         2.76 o                         
   0  12   5        140.56        123.18         8.16 o                         
   1  12   5        172.40        175.35         5.45 o                         
   2  12   5        208.49        179.70         5.79 o                         
   3  12   5        164.03        172.36         7.62 o                         
   4  12   5        317.00        382.25        15.38 o                         
   5  12   5        309.14        380.97        28.26 o                         
   6  12   5        165.12        153.10        14.34 o                         
   7  12   5         24.71         32.80         9.06 o                         
   8  12   5          0.03         -7.23         7.29 o                         
 -10  13   5         31.01         -8.79        29.46 o                         
  -9  13   5        458.74        544.01        28.60 o                         
  -8  13   5        389.87        466.41        42.99 o                         
  -7  13   5         92.12        123.98         8.81 o                         
  -6  13   5         19.30         12.72         4.46 o                         
  -5  13   5          3.10          1.43         2.66 o                         
  -4  13   5          5.45          2.63         3.20 o                         
  -3  13   5         30.17         18.79         3.75 o                         
  -2  13   5        772.84        826.58        16.55 o                         
  -1  13   5       2901.34       2870.45        34.16 o                         
   0  13   5        965.56        926.76        19.07 o                         
   1  13   5        144.30        113.62         8.54 o                         
   2  13   5        541.04        538.43         9.91 o                         
   3  13   5        163.73        145.21         8.59 o                         
   4  13   5         70.18         70.52        12.33 o                         
   5  13   5         78.69         83.31        11.64 o                         
   6  13   5         72.94         66.00         8.68 o                         
   7  13   5         79.18         68.64        12.17 o                         
   8  13   5         36.88         27.68        10.91 o                         
 -10  14   5         45.53         30.58        21.95 o                         
  -9  14   5         16.27         10.06         6.77 o                         
  -8  14   5          0.54         -4.14         4.14 o                         
  -7  14   5         67.61         51.17         6.65 o                         
  -6  14   5         63.60         45.03         6.01 o                         
  -5  14   5         48.33         36.81         4.92 o                         
  -4  14   5         92.64         99.97         8.00 o                         
  -3  14   5        486.86        530.59        14.80 o                         
  -2  14   5        211.14        257.44        10.09 o                         
  -1  14   5        358.29        386.33        13.19 o                         
   0  14   5         27.64         30.93         4.99 o                         
   1  14   5         22.00         14.45         4.76 o                         
   2  14   5          7.21          9.44         2.83 o                         
   3  14   5         27.47         39.17         9.98 o                         
   4  14   5         26.74         11.79         9.30 o                         
   5  14   5         35.32         30.14         6.75 o                         
   6  14   5         14.38          9.60         9.07 o                         
   7  14   5          7.06          2.25         6.92 o                         
   8  14   5         10.78          6.16         9.92 o                         
  -9  15   5          3.42        -11.35        12.06 o                         
  -8  15   5         62.44         60.36        15.08 o                         
  -6  15   5          7.01          0.70         2.91 o                         
  -5  15   5        111.58        106.36        10.09 o                         
  -4  15   5        669.77        700.57        20.55 o                         
  -3  15   5        113.35        100.60         7.54 o                         
  -2  15   5         32.63         33.60         5.35 o                         
  -1  15   5        103.50         94.34         8.23 o                         
   0  15   5         59.21         72.49         7.25 o                         
   1  15   5        176.12        160.67        10.48 o                         
   2  15   5        185.96        170.21         7.34 o                         
   3  15   5         60.67         57.12        18.04 o                         
   4  15   5        165.77        173.26        11.13 o                         
   5  15   5         18.84         15.71         5.99 o                         
   6  15   5         12.80          5.78         6.84 o                         
   7  15   5          2.76         -7.43         7.43 o                         
  -9  16   5          0.11         -7.59         7.59 o                         
  -8  16   5         21.21         -8.49         8.64 o                         
  -7  16   5         84.13         69.73        14.66 o                         
  -6  16   5        193.67        226.67        28.35 o                         
  -5  16   5         69.41         58.51         7.96 o                         
  -4  16   5        330.74        337.63        14.88 o                         
  -3  16   5        313.68        349.20        14.49 o                         
  -2  16   5         32.52         33.72         5.68 o                         
  -1  16   5         69.02         62.51         7.07 o                         
   0  16   5          0.56          3.65         4.14 o                         
   1  16   5        171.63        178.24        14.75 o                         
   2  16   5        151.58        173.63         8.19 o                         
   3  16   5          1.05          1.55         5.27 o                         
   4  16   5          9.33         12.33         5.13 o                         
   5  16   5         50.36         40.47         7.97 o                         
   6  16   5         18.13         22.19         8.46 o                         
   7  16   5          4.93          3.01        13.23 o                         
  -8  17   5         42.24         -2.71        10.15 o                         
  -7  17   5        133.46        114.90        34.28 o                         
  -6  17   5        218.60        210.86        21.82 o                         
  -5  17   5         54.39         46.46        11.85 o                         
  -4  17   5         12.75         11.05         5.62 o                         
  -3  17   5         11.73         15.68         6.37 o                         
  -2  17   5         41.77         49.88         7.75 o                         
  -1  17   5         46.70         38.03         8.31 o                         
   0  17   5        475.45        556.31        32.17 o                         
   2  17   5        172.61        173.57        19.01 o                         
   3  17   5          7.47          7.78         4.86 o                         
   4  17   5        156.70        144.42        11.54 o                         
   5  17   5         22.04         24.91         7.87 o                         
   6  17   5        131.20        169.17        27.06 o                         
  -8  18   5          0.56          0.50         7.95 o                         
  -7  18   5         83.55         11.19        15.91 o                         
  -6  18   5        430.18        476.49        24.59 o                         
  -5  18   5        641.76        790.63        37.91 o                         
  -4  18   5        690.31        781.64        36.73 o                         
  -3  18   5        546.97        577.41        31.68 o                         
  -2  18   5         17.12          0.63         5.68 o                         
  -1  18   5         73.47         68.36        11.03 o                         
   0  18   5        130.71        130.22        16.76 o                         
   1  18   5         49.86         69.97        12.73 o                         
   2  18   5        415.54        449.98        29.81 o                         
   3  18   5        274.91        274.50        10.80 o                         
   4  18   5        146.14        146.95        13.18 o                         
   5  18   5        271.77        321.32        18.77 o                         
   6  18   5         60.76         61.64        15.56 o                         
  -7  19   5         98.50        103.19        18.27 o                         
  -6  19   5         94.49        108.91        24.05 o                         
  -5  19   5          1.62         -4.37         7.24 o                         
  -4  19   5          6.63          8.07         7.03 o                         
  -3  19   5        122.69        114.95        14.10 o                         
  -2  19   5        262.54        252.47        34.71 o                         
  -1  19   5        182.84        196.05        17.42 o                         
   0  19   5        239.43        282.22        18.59 o                         
   1  19   5        252.03        260.37        18.07 o                         
   2  19   5        153.17        140.64        14.68 o                         
   3  19   5         26.72         24.89         5.45 o                         
   4  19   5          7.93         13.53         6.47 o                         
   5  19   5         12.66         35.48        12.63 o                         
  -6  20   5         41.40         18.98        12.15 o                         
  -5  20   5         74.97         53.34        20.31 o                         
  -4  20   5         42.78         31.94         8.66 o                         
  -3  20   5        167.02        190.76        15.02 o                         
  -2  20   5          6.15         -1.42         6.47 o                         
  -1  20   5         19.92         11.91         7.49 o                         
   0  20   5          6.42         -1.32         7.02 o                         
   1  20   5         35.34         63.80        23.75 o                         
   2  20   5        129.65        149.73        15.54 o                         
   3  20   5        107.86        120.64        18.92 o                         
   4  20   5         34.89         28.85        14.15 o                         
  -5  21   5          0.02         -6.57         6.57 o                         
  -4  21   5         25.36         -6.70         9.63 o                         
  -3  21   5         75.19         76.62        10.88 o                         
  -2  21   5         12.68          1.28         8.21 o                         
  -1  21   5         16.59         23.39         9.89 o                         
   0  21   5         84.95         90.43        12.99 o                         
   1  21   5        114.26        113.87        13.62 o                         
   2  21   5         29.80         24.98         9.53 o                         
   3  21   5          9.08         32.47        18.04 o                         
  -3  22   5          0.15         -3.79         7.23 o                         
  -2  22   5         36.52         63.04        10.40 o                         
  -1  22   5          0.03         -7.62         7.62 o                         
   0  22   5          5.26         -0.44         8.53 o                         
   1  22   5         22.29         -4.44        15.33 o                         
 -12   0   6         24.28         43.29        21.04 o                         
 -11   0   6          7.68         18.04        14.43 o                         
 -10   0   6         34.55         48.50        10.18 o                         
  -9   0   6        234.39         22.85         9.62 o                         
  -8   0   6        446.91        547.40        16.93 o                         
  -7   0   6        175.43        149.80         9.05 o                         
  -6   0   6        316.46        305.78        10.94 o                         
  -5   0   6       1847.98       1937.09        28.73 o                         
  -4   0   6         85.02         61.89         4.75 o                         
  -3   0   6        497.31        582.32        21.52 o                         
  -2   0   6         13.63          4.46         2.62 o                         
  -1   0   6       2867.23       2214.37        38.56 o                         
   0   0   6      27382.06      28413.39       237.10 o                         
   1   0   6       9778.67       9558.05       312.97 o                         
   2   0   6       2549.36       2449.59        56.22 o                         
   3   0   6        757.05        662.19        18.49 o                         
   4   0   6       2079.10       2176.80        49.27 o                         
   5   0   6        416.16        434.56        21.25 o                         
   6   0   6        166.45         63.74       409.47 o                         
   7   0   6        196.86        247.73        25.86 o                         
   8   0   6        772.53        809.33        47.50 o                         
   9   0   6        205.43        221.27        36.68 o                         
  10   0   6         72.88         68.55        22.25 o                         
 -12   1   6         31.45         39.68        16.84 o                         
 -11   1   6        157.14        157.97        17.64 o                         
 -10   1   6        159.23        168.41        12.44 o                         
  -9   1   6        406.43        477.56        28.38 o                         
  -8   1   6        233.42        241.08         8.44 o                         
  -7   1   6         31.03         30.84         3.86 o                         
  -6   1   6         34.67         50.24         3.66 o                         
  -5   1   6        366.03        271.11         6.65 o                         
  -4   1   6        898.01       1010.97        11.87 o                         
  -3   1   6       8175.84       7164.94        50.12 o                         
  -2   1   6       4590.41       4124.66        30.55 o                         
  -1   1   6       5537.10       5624.96        60.98 o                         
   0   1   6       2529.25       2596.86        24.28 o                         
   1   1   6        393.81        416.66         9.39 o                         
   2   1   6        460.06        565.54        11.48 o                         
   3   1   6        786.34        826.12        14.83 o                         
   4   1   6        769.98        837.29        17.10 o                         
   5   1   6       2222.39       2295.98        37.62 o                         
   6   1   6       1036.56       1058.60        39.98 o                         
   7   1   6        542.31        627.65        67.04 o                         
   8   1   6        216.18        256.78        20.19 o                         
   9   1   6          7.95          0.92        10.28 o                         
  10   1   6          0.02         -8.93         8.93 o                         
 -12   2   6          1.27        -11.73        11.73 o                         
 -11   2   6         46.03         35.18        11.90 o                         
 -10   2   6          1.28         10.22        12.03 o                         
  -9   2   6          2.65          5.05         4.70 o                         
  -8   2   6        109.80         84.69         5.52 o                         
  -7   2   6        183.17        238.42         8.40 o                         
  -6   2   6       1268.92       1403.85        17.55 o                         
  -5   2   6        643.35        591.41         9.94 o                         
  -4   2   6        358.30        371.15         6.37 o                         
  -3   2   6       1255.25       1326.13        14.26 o                         
  -2   2   6          1.82          5.80         1.47 o                         
  -1   2   6        735.62        750.57         9.17 o                         
   0   2   6        717.95        562.38        10.50 o                         
   1   2   6       2139.49       1920.46        23.23 o                         
   2   2   6       2903.70       2786.94        30.89 o                         
   3   2   6       1160.93       1191.68        19.89 o                         
   4   2   6         61.84         71.87         5.92 o                         
   5   2   6         53.94         59.79         5.56 o                         
   6   2   6        171.04        151.50        10.68 o                         
   7   2   6          0.35          5.79         6.31 o                         
   8   2   6        373.07        339.70        22.10 o                         
   9   2   6         56.57         54.72        17.44 o                         
  10   2   6          9.38          8.34         9.75 o                         
 -12   3   6          5.19          2.71         9.78 o                         
 -11   3   6         30.44         21.69        15.03 o                         
 -10   3   6         54.95         49.05        10.84 o                         
  -9   3   6         85.54         70.69         7.69 o                         
  -8   3   6        185.34        188.78         7.79 o                         
  -7   3   6        203.51        193.50         7.73 o                         
  -6   3   6        135.20        147.95         7.19 o                         
  -5   3   6        232.81        305.94         6.51 o                         
  -4   3   6        506.39        324.85         5.47 o                         
  -3   3   6        504.59        835.18        10.87 o                         
  -2   3   6       1418.26       1567.86        17.63 o                         
  -1   3   6       3248.29       3777.42        26.81 o                         
   0   3   6        903.15        898.28        12.38 o                         
   1   3   6        108.04         72.70         3.86 o                         
   2   3   6          5.82          2.11         1.83 o                         
   3   3   6       1493.94       1575.58        21.68 o                         
   4   3   6        636.93        671.00        13.88 o                         
   5   3   6        294.01        306.12         9.66 o                         
   6   3   6         47.06         50.24         7.55 o                         
   7   3   6         93.91         82.27        24.95 o                         
   8   3   6         14.62          3.38         5.00 o                         
   9   3   6         41.98         44.32         7.73 o                         
  10   3   6         72.22         62.53        21.04 o                         
 -12   4   6         25.68         28.11        12.63 o                         
 -11   4   6        106.91         92.89        14.81 o                         
 -10   4   6         36.13         57.72        18.04 o                         
  -9   4   6        104.39         77.79         8.53 o                         
  -8   4   6         99.72         90.68         8.39 o                         
  -7   4   6         99.77         66.77         5.07 o                         
  -6   4   6          9.91          4.90         2.31 o                         
  -5   4   6         27.42         41.09         2.94 o                         
  -4   4   6        103.85         70.51         3.21 o                         
  -3   4   6        541.29        584.49         9.08 o                         
  -2   4   6       4017.65       4539.52        35.12 o                         
  -1   4   6       1340.65       1341.99        13.98 o                         
   0   4   6        154.72        212.68         5.50 o                         
   1   4   6        154.31        154.49         4.94 o                         
   2   4   6        446.44        495.14        10.03 o                         
   3   4   6        446.91        395.70         9.80 o                         
   4   4   6        372.35        371.25         9.45 o                         
   5   4   6        458.21        477.73        11.92 o                         
   6   4   6        759.64        780.32        31.92 o                         
   7   4   6         39.00         28.86        12.63 o                         
   8   4   6          4.55         -2.80         5.84 o                         
   9   4   6          3.74         -4.81         6.60 o                         
  10   4   6          6.87          4.81        15.63 o                         
 -12   5   6         30.81         49.87        14.29 o                         
 -11   5   6         75.66         99.19        16.09 o                         
 -10   5   6          6.88         -3.59         7.43 o                         
  -9   5   6         22.51         12.23         4.73 o                         
  -8   5   6          0.31         -2.90         3.44 o                         
  -7   5   6         45.40         46.94         4.42 o                         
  -6   5   6        478.60        503.21         9.58 o                         
  -5   5   6         92.45         60.38         3.90 o                         
  -4   5   6        980.73        873.67        10.96 o                         
  -3   5   6       3031.06       2828.37        22.93 o                         
  -2   5   6        761.88        885.55         9.67 o                         
  -1   5   6         74.20         69.24         3.10 o                         
   0   5   6        132.43        158.46         5.16 o                         
   1   5   6        415.18        397.46         7.99 o                         
   2   5   6        180.05        239.92         8.24 o                         
   3   5   6        360.25        354.10        10.14 o                         
   4   5   6        234.02        238.58         9.21 o                         
   5   5   6        637.38        674.17        20.51 o                         
   6   5   6        163.54        159.56        17.74 o                         
   7   5   6         71.53         73.57        15.93 o                         
   8   5   6        168.79        151.14        15.96 o                         
   9   5   6         33.74         19.35         8.56 o                         
 -12   6   6         44.60         37.81        15.18 o                         
 -11   6   6         10.58          9.08         9.98 o                         
 -10   6   6         15.74         11.02         8.90 o                         
  -9   6   6         95.09         80.21         9.94 o                         
  -8   6   6        453.73        526.39        15.10 o                         
  -7   6   6        766.45        919.30        17.06 o                         
  -6   6   6        485.38        502.93        10.04 o                         
  -5   6   6        316.29        241.01         6.40 o                         
  -4   6   6        643.92        683.08        10.00 o                         
  -3   6   6         46.57         48.65         2.90 o                         
  -2   6   6       1189.67       1210.66        12.72 o                         
  -1   6   6       2978.51       3208.82        24.85 o                         
   0   6   6       2638.18       2456.67        22.32 o                         
   1   6   6        749.56        693.54        11.28 o                         
   2   6   6       1073.44       1004.98        16.52 o                         
   3   6   6       1024.65       1129.23        18.73 o                         
   4   6   6        430.76        465.22        12.59 o                         
   5   6   6          6.22          5.10         4.45 o                         
   6   6   6        121.97         98.78        14.13 o                         
   7   6   6         11.07         12.37         6.60 o                         
   8   6   6         48.70         46.61         9.60 o                         
   9   6   6         31.63          8.59         8.88 o                         
 -12   7   6         57.06         32.18        23.17 o                         
 -11   7   6        215.95        299.27        36.98 o                         
 -10   7   6        272.10        140.10        23.45 o                         
  -9   7   6        206.46        217.55        12.93 o                         
  -8   7   6         72.86         70.07         6.88 o                         
  -7   7   6          0.20         -1.13         2.36 o                         
  -6   7   6        708.97        697.19        11.64 o                         
  -5   7   6       2922.98       2975.77        27.21 o                         
  -4   7   6       1728.76       1651.46        17.37 o                         
  -3   7   6       2219.16       2341.28        20.81 o                         
  -2   7   6       1125.56       1051.21        11.06 o                         
  -1   7   6       2801.00       2630.95        22.74 o                         
   0   7   6       1068.80        946.78        11.23 o                         
   1   7   6         24.33         39.29         3.13 o                         
   2   7   6        440.92        371.74        11.53 o                         
   3   7   6        643.41        658.55        15.02 o                         
   4   7   6        711.84        708.04        15.64 o                         
   5   7   6       1537.80       1579.83        42.86 o                         
   6   7   6        468.93        505.10        36.68 o                         
   7   7   6        277.12        302.26        18.00 o                         
   8   7   6         55.27         29.77         8.93 o                         
   9   7   6          6.69          0.73        15.48 o                         
 -12   8   6         15.56        -11.73        16.54 o                         
 -11   8   6          0.19         -1.32         9.52 o                         
 -10   8   6          7.97          8.49         6.33 o                         
  -9   8   6         79.84         74.83         7.94 o                         
  -8   8   6        650.69        748.38        19.04 o                         
  -7   8   6        893.99        920.67        16.77 o                         
  -6   8   6        672.22        735.19        12.72 o                         
  -5   8   6       1386.83       1479.94        17.46 o                         
  -4   8   6       1910.16       2088.55        21.48 o                         
  -3   8   6         68.25         64.68         3.05 o                         
  -2   8   6         52.38         67.58         4.43 o                         
  -1   8   6       1613.67       1668.22        19.65 o                         
   0   8   6       1881.81       1731.73        19.56 o                         
   1   8   6       1332.80       1381.58        16.44 o                         
   2   8   6       2261.42       2226.67        24.21 o                         
   3   8   6       1123.25       1163.17        19.27 o                         
   4   8   6         30.99         26.53         4.39 o                         
   5   8   6          8.71         13.99         6.93 o                         
   6   8   6         47.33         37.85         7.94 o                         
   7   8   6         16.84         13.43         7.29 o                         
   8   8   6        162.84        166.74        15.62 o                         
   9   8   6         64.90         59.85        29.76 o                         
 -11   9   6        205.01        206.24        32.47 o                         
 -10   9   6        156.09         10.93        11.73 o                         
  -9   9   6        124.05        137.27        13.22 o                         
  -8   9   6         84.84         79.13         7.14 o                         
  -7   9   6         13.42         16.87         3.61 o                         
  -6   9   6          1.31          5.71         2.53 o                         
  -5   9   6        208.05        217.06         6.65 o                         
  -4   9   6        223.24        232.88         6.01 o                         
  -3   9   6       1901.90       1953.52        24.05 o                         
  -2   9   6        674.04        561.30        11.61 o                         
  -1   9   6        301.63        323.99         9.01 o                         
   0   9   6        490.18        542.33         8.12 o                         
   1   9   6         63.50         65.54         3.73 o                         
   2   9   6         41.56         40.49         3.24 o                         
   3   9   6         32.23         30.59         4.04 o                         
   4   9   6         43.67         48.28         5.59 o                         
   5   9   6        380.36        405.79        30.36 o                         
   6   9   6         48.32         45.52         8.55 o                         
   7   9   6         31.77         51.97         9.36 o                         
   8   9   6         42.59         28.39        10.74 o                         
   9   9   6         19.63          5.04        10.03 o                         
 -11  10   6          0.08         -6.70         6.70 o                         
 -10  10   6          3.39          0.21         5.82 o                         
  -9  10   6         97.18         63.38        16.66 o                         
  -8  10   6        732.54        786.72        25.68 o                         
  -7  10   6        140.41        164.89         9.86 o                         
  -6  10   6        119.05        119.48         7.19 o                         
  -5  10   6        302.50        320.69         7.99 o                         
  -4  10   6        559.49        581.86        10.99 o                         
  -3  10   6         33.54         20.48         3.49 o                         
  -2  10   6        461.87        492.91        12.63 o                         
  -1  10   6        225.61        218.09         8.36 o                         
   0  10   6        252.35        323.67         9.20 o                         
   1  10   6         49.08         43.55         3.15 o                         
   2  10   6         18.05         20.12         4.26 o                         
   3  10   6       1269.29       1252.03        20.39 o                         
   4  10   6        633.55        590.48        17.41 o                         
   5  10   6         20.58         23.37         8.12 o                         
   6  10   6        285.74        273.92        18.35 o                         
   7  10   6         55.77         53.47         9.72 o                         
   8  10   6          3.36         -0.69         6.71 o                         
 -11  11   6          4.26         -8.93         8.93 o                         
 -10  11   6         15.92         -2.41         8.42 o                         
  -9  11   6          6.19         -6.12         6.12 o                         
  -8  11   6         29.82         29.32         6.51 o                         
  -7  11   6          8.51          5.36         3.47 o                         
  -6  11   6         47.37         52.96         5.23 o                         
  -5  11   6        241.03        272.17         7.32 o                         
  -4  11   6         84.87         76.62         5.84 o                         
  -3  11   6         33.71         34.85         4.32 o                         
  -2  11   6         20.04         19.63         3.38 o                         
  -1  11   6        218.36        236.37         8.59 o                         
   0  11   6         37.78         39.20         4.52 o                         
   1  11   6         62.89         48.68         3.34 o                         
   2  11   6          2.43          1.03         1.94 o                         
   3  11   6        158.80        177.31         8.14 o                         
   4  11   6        281.36        268.22        19.85 o                         
   5  11   6          0.46         -4.66         6.10 o                         
   6  11   6          0.37         -4.23         4.98 o                         
   7  11   6         72.33         60.36        10.77 o                         
   8  11   6          0.53         -6.90         6.90 o                         
 -10  12   6          0.16          0.97         6.98 o                         
  -9  12   6          0.66          3.09         9.33 o                         
  -8  12   6         37.94         34.38         5.95 o                         
  -7  12   6        148.39        117.29         8.33 o                         
  -6  12   6        203.51        224.57        12.66 o                         
  -5  12   6          3.64          8.17         2.50 o                         
  -4  12   6          3.05          4.44         3.17 o                         
  -3  12   6         32.29         44.29         4.64 o                         
  -2  12   6         13.68         16.45         3.68 o                         
  -1  12   6        286.91        290.44        10.59 o                         
   0  12   6        112.15        110.20         7.44 o                         
   1  12   6          4.20          0.03         2.13 o                         
   2  12   6         41.19         28.33         3.06 o                         
   3  12   6          2.92         15.37         4.07 o                         
   4  12   6         71.39         67.98         8.09 o                         
   5  12   6          4.11          3.88         5.29 o                         
   6  12   6          0.63         -4.37         6.19 o                         
   7  12   6         28.15         37.49         9.69 o                         
   8  12   6         53.28         75.27        11.47 o                         
  -9  13   6        110.51         92.23        14.12 o                         
  -8  13   6         82.35         49.68        17.94 o                         
  -7  13   6         37.83         30.54         5.73 o                         
  -6  13   6          0.77          0.96         2.83 o                         
  -5  13   6        163.84        191.87        13.73 o                         
  -4  13   6        876.31        882.29        27.41 o                         
  -3  13   6       1234.53       1229.01        20.84 o                         
  -2  13   6       1337.78       1381.40        22.25 o                         
  -1  13   6       1430.44       1483.21        23.24 o                         
   0  13   6         68.96         90.96        10.22 o                         
   1  13   6        107.30         96.52         6.50 o                         
   2  13   6         11.30         15.95         2.81 o                         
   3  13   6        203.23        207.20         9.33 o                         
   4  13   6        163.27        160.02        11.30 o                         
   5  13   6        350.71        407.98        19.77 o                         
   6  13   6         75.59         82.24        15.60 o                         
   7  13   6         47.71         52.98        10.24 o                         
   8  13   6          7.90         14.19        13.83 o                         
 -10  14   6         40.62          4.97        17.19 o                         
  -9  14   6        238.39        182.15        27.04 o                         
  -8  14   6        210.62        180.18        32.36 o                         
  -7  14   6        288.00        361.16        21.02 o                         
  -6  14   6        388.89        391.86        17.48 o                         
  -5  14   6        261.34        274.21        14.74 o                         
  -4  14   6         62.23         59.08         6.95 o                         
  -3  14   6          0.05          7.11         3.89 o                         
  -2  14   6         50.33         54.57         5.65 o                         
  -1  14   6          3.64          7.64         3.69 o                         
   0  14   6        145.48        150.95        10.88 o                         
   1  14   6        928.70        978.80        22.80 o                         
   2  14   6        312.53        325.31         8.58 o                         
   3  14   6         89.74         88.06         7.51 o                         
   4  14   6          1.12          0.57         4.81 o                         
   5  14   6         11.79          8.68         6.05 o                         
   6  14   6         21.52         10.84        12.19 o                         
   7  14   6        100.59        117.84        13.97 o                         
  -9  15   6         78.50         16.24        29.16 o                         
  -8  15   6         36.81         -0.11         7.86 o                         
  -7  15   6          0.72         -3.91         4.18 o                         
  -6  15   6         93.63         89.25        10.18 o                         
  -5  15   6        184.70        194.64        13.25 o                         
  -4  15   6        434.97        510.89        17.01 o                         
  -3  15   6       1568.87       1795.69        42.96 o                         
  -2  15   6       1050.10       1087.94        44.78 o                         
  -1  15   6         34.64         32.23         6.16 o                         
   0  15   6          6.16          5.42         4.68 o                         
   1  15   6          0.51         -3.94         5.17 o                         
   2  15   6         54.97         47.18         4.74 o                         
   3  15   6         81.47        104.41        11.15 o                         
   4  15   6         76.90         96.77         8.68 o                         
   5  15   6        126.81        138.44        13.05 o                         
   6  15   6        125.73        151.25        15.78 o                         
   7  15   6         86.00        104.93        15.74 o                         
  -9  16   6         12.64         -5.49         6.34 o                         
  -8  16   6        114.79         76.93        16.76 o                         
  -6  16   6        577.34        633.36        38.78 o                         
  -5  16   6        529.85        561.92        21.03 o                         
  -4  16   6        140.96        153.39        12.12 o                         
  -3  16   6         36.57         33.17         5.62 o                         
  -2  16   6          1.55         -4.54         4.54 o                         
  -1  16   6        152.29        148.00        17.97 o                         
   0  16   6        519.27        470.75        18.56 o                         
   1  16   6        474.45        460.64        21.76 o                         
   3  16   6        289.54        265.16        13.18 o                         
   4  16   6         86.21         73.38         7.96 o                         
   5  16   6          2.89         -6.00         6.00 o                         
   6  16   6          2.14         10.15         8.59 o                         
  -8  17   6          1.05        -10.09        14.34 o                         
  -7  17   6         21.75          6.96        11.03 o                         
  -6  17   6        223.45        292.81        25.07 o                         
  -5  17   6        101.43        122.35        17.42 o                         
  -4  17   6          3.71          3.74         6.00 o                         
  -3  17   6          2.52         -2.63         5.64 o                         
  -2  17   6         11.18         13.79         6.17 o                         
  -1  17   6         14.76          8.83         6.02 o                         
   0  17   6        112.37        113.33        15.31 o                         
   1  17   6         35.72         10.94         9.04 o                         
   2  17   6          4.41         -0.03         4.52 o                         
   3  17   6        100.58         95.92         7.16 o                         
   4  17   6        186.92        192.67        12.25 o                         
   5  17   6         32.47         22.57         7.94 o                         
   6  17   6          4.17         -9.07         9.07 o                         
  -8  18   6          2.41         -7.55         7.55 o                         
  -7  18   6          4.65         -6.33         6.33 o                         
  -6  18   6         80.89         77.25        20.14 o                         
  -5  18   6         34.60         17.97         6.86 o                         
  -4  18   6         62.23         64.55        11.67 o                         
  -3  18   6        147.11        146.44        15.27 o                         
  -2  18   6        244.58        246.13        33.07 o                         
  -1  18   6          1.13         -4.60         4.60 o                         
   0  18   6         77.56         66.74        13.77 o                         
   1  18   6         96.48         97.48        13.48 o                         
   2  18   6         16.53          5.37         6.70 o                         
   3  18   6          4.59          5.32         4.33 o                         
   4  18   6          0.65         -8.53         8.53 o                         
   5  18   6          6.30         15.96         7.77 o                         
  -7  19   6          4.78         -6.98         6.98 o                         
  -6  19   6         18.99          0.46        14.35 o                         
  -5  19   6         35.36         17.54        12.87 o                         
  -4  19   6          0.09         -4.81         7.29 o                         
  -3  19   6          4.02          5.83         7.59 o                         
  -2  19   6          0.40         -6.52         6.52 o                         
  -1  19   6         50.87         47.24        10.12 o                         
   0  19   6          0.02         -6.32         6.44 o                         
   1  19   6          1.84         -5.97         5.97 o                         
   2  19   6          0.09         -0.09         7.78 o                         
   3  19   6         20.02         32.18         9.23 o                         
   4  19   6          9.94         10.69         9.20 o                         
  -6  20   6        189.71         -8.18        10.82 o                         
  -5  20   6        324.22        376.69        29.10 o                         
  -4  20   6        120.16        134.14        15.37 o                         
  -3  20   6         32.39          5.05        10.41 o                         
  -2  20   6          3.27         10.47         8.18 o                         
  -1  20   6         57.07         51.08        10.57 o                         
   0  20   6         57.30         61.82         9.79 o                         
   1  20   6         70.98         81.92        12.29 o                         
   2  20   6         31.87         36.81        10.50 o                         
   3  20   6         38.72         46.92        17.17 o                         
  -5  21   6         36.87       2178.45      2349.82 o                         
  -4  21   6        106.29         93.01        21.16 o                         
  -3  21   6         25.18         28.33         9.95 o                         
  -2  21   6        160.59        179.97        17.63 o                         
  -1  21   6        265.91        301.06        23.47 o                         
   0  21   6        104.73        113.63        12.49 o                         
   1  21   6         20.13         21.82         8.78 o                         
   2  21   6         15.63          4.21        15.03 o                         
  -2  22   6          5.35         25.39        22.85 o                         
  -1  22   6        160.18        142.19        20.36 o                         
   0  22   6        169.46        170.91        16.98 o                         
 -12   1   7          0.29         41.49        19.84 o                         
 -11   1   7         10.02         10.63         9.07 o                         
 -10   1   7         15.84         10.17         9.55 o                         
  -9   1   7          2.67          7.13         3.64 o                         
  -8   1   7        188.75        219.32         8.68 o                         
  -7   1   7        499.91        474.77        11.46 o                         
  -6   1   7        460.13        397.67         8.88 o                         
  -5   1   7        458.32        545.77         9.51 o                         
  -4   1   7       1684.42       1709.30        19.13 o                         
  -3   1   7          4.75          7.62         1.47 o                         
  -2   1   7        669.70        916.20        12.79 o                         
  -1   1   7        786.04        712.51        10.12 o                         
   0   1   7        699.57        725.47        12.35 o                         
   1   1   7        309.41        260.12         7.50 o                         
   2   1   7         58.71         50.49         4.62 o                         
   3   1   7        323.22        255.82         8.86 o                         
   4   1   7        310.76        310.91        13.95 o                         
   5   1   7        155.30        148.60        11.54 o                         
   6   1   7         14.74         21.27         5.77 o                         
   7   1   7         12.16          4.57         5.70 o                         
   8   1   7         17.23         11.81         6.33 o                         
   9   1   7         47.79         43.10         9.26 o                         
 -12   2   7          9.36         -8.87        10.84 o                         
 -11   2   7         99.24        102.45        16.14 o                         
 -10   2   7        270.16        371.00        18.49 o                         
  -9   2   7        142.04        135.25        19.57 o                         
  -8   2   7         87.17         86.63         5.96 o                         
  -7   2   7        191.89        191.30        11.72 o                         
  -6   2   7        125.13        120.47         8.58 o                         
  -5   2   7         64.24        126.46         5.87 o                         
  -4   2   7        172.83        123.77         4.88 o                         
  -3   2   7        152.13         80.23         3.82 o                         
  -2   2   7       6042.42       6018.86        42.38 o                         
  -1   2   7       3852.12       3834.02        33.80 o                         
   0   2   7       5986.51       6397.45        54.06 o                         
   1   2   7       2451.67       2655.21        28.11 o                         
   2   2   7       1293.60       1190.74        17.40 o                         
   3   2   7          9.11          7.42         2.89 o                         
   4   2   7        105.53        103.01         7.35 o                         
   5   2   7        392.55        389.25        16.66 o                         
   6   2   7        253.40        265.74        13.75 o                         
   7   2   7        131.36        126.06        15.48 o                         
   8   2   7         82.24         82.06        11.69 o                         
   9   2   7         71.67         46.96         8.74 o                         
 -12   3   7         94.88        111.42        18.22 o                         
 -11   3   7         36.88         41.79        11.90 o                         
 -10   3   7          2.92          2.29         7.18 o                         
  -9   3   7         34.42         16.69         6.43 o                         
  -8   3   7        465.56        521.28        13.56 o                         
  -7   3   7       1128.90       1206.30        18.11 o                         
  -6   3   7       2552.66       2709.30        35.10 o                         
  -5   3   7       3211.39       3429.67        26.02 o                         
  -4   3   7       3738.23       3483.44        30.06 o                         
  -3   3   7        260.67        219.51         5.70 o                         
  -2   3   7         25.69         28.61         2.60 o                         
  -1   3   7        194.13        196.62         5.15 o                         
   0   3   7       1930.96       1839.35        18.56 o                         
   1   3   7       6488.84       6300.03        50.20 o                         
   2   3   7       3174.44       3262.88        31.15 o                         
   3   3   7       2072.99       1868.50        27.16 o                         
   4   3   7       2302.84       2405.72        28.88 o                         
   5   3   7        931.94        920.33        26.84 o                         
   6   3   7         70.14         73.33         9.66 o                         
   7   3   7         41.26         44.22         7.13 o                         
   8   3   7          8.84         14.61         5.91 o                         
   9   3   7         77.88         78.85        14.20 o                         
 -12   4   7         24.34         29.68        12.84 o                         
 -11   4   7         25.15         50.61        12.11 o                         
 -10   4   7        251.48        304.90        22.06 o                         
  -9   4   7        219.45        263.32        14.44 o                         
  -8   4   7        599.25        739.15        17.50 o                         
  -7   4   7       2059.81       2162.33        25.09 o                         
  -6   4   7        473.21        585.49        11.13 o                         
  -5   4   7         22.78         26.52         2.36 o                         
  -4   4   7       1068.55        953.94        12.83 o                         
  -3   4   7       1514.98       1451.37        16.19 o                         
  -2   4   7       2254.22       2314.98        21.99 o                         
  -1   4   7        943.73        889.35        11.31 o                         
   0   4   7       2498.70       2250.63        22.69 o                         
   1   4   7       2818.76       2756.63        33.48 o                         
   2   4   7       1151.72       1228.39        16.47 o                         
   3   4   7         20.77         28.26         3.69 o                         
   4   4   7          2.52          8.20         2.81 o                         
   5   4   7          5.02          6.27         3.48 o                         
   6   4   7        632.19        679.27        19.33 o                         
   7   4   7        241.36        216.58        15.69 o                         
   8   4   7        124.41        132.78        13.83 o                         
   9   4   7         99.31         81.64        15.76 o                         
 -12   5   7         78.69        137.05        18.27 o                         
 -11   5   7         16.75         17.24        10.10 o                         
 -10   5   7          3.62          9.46        14.43 o                         
  -9   5   7          5.47          1.07         4.57 o                         
  -8   5   7         21.14         32.65         5.35 o                         
  -7   5   7        695.71        827.30        14.41 o                         
  -6   5   7       1310.31       1392.75        16.32 o                         
  -5   5   7        889.62        862.17        11.75 o                         
  -4   5   7       1015.39        991.01        13.45 o                         
  -3   5   7       1581.16       1704.00        20.06 o                         
  -2   5   7        594.46        596.47        10.05 o                         
  -1   5   7          0.16          5.53         1.77 o                         
   0   5   7        190.73        126.74         4.99 o                         
   1   5   7       2518.11       2536.26        27.92 o                         
   2   5   7       6219.76       6101.11        58.56 o                         
   3   5   7       2960.28       3157.00        40.29 o                         
   4   5   7        281.10        286.85         8.72 o                         
   5   5   7          6.07          3.28         4.68 o                         
   6   5   7        175.83        174.88        17.62 o                         
   7   5   7         15.62         16.42         7.40 o                         
   8   5   7         18.59         21.45         8.66 o                         
   9   5   7        105.61         81.17        12.96 o                         
 -12   6   7          3.14         20.11        11.27 o                         
 -11   6   7         23.01         33.07        15.03 o                         
 -10   6   7        156.58        262.76        32.47 o                         
  -9   6   7        275.66        380.83        17.79 o                         
  -8   6   7        398.03        410.30        13.73 o                         
  -7   6   7        787.44        817.37        16.26 o                         
  -6   6   7        191.72        214.93         6.53 o                         
  -5   6   7          2.83         -0.03         1.74 o                         
  -4   6   7          1.63          8.09         1.80 o                         
  -3   6   7          4.45          4.22         1.82 o                         
  -2   6   7       1126.65       1042.04        12.53 o                         
  -1   6   7        762.46        726.68        10.31 o                         
   0   6   7        665.00        644.69        10.15 o                         
   1   6   7       2264.90       2247.80        23.52 o                         
   2   6   7         50.08         58.44         5.04 o                         
   3   6   7        349.95        344.15        10.72 o                         
   4   6   7        197.38        191.78        12.25 o                         
   5   6   7         33.81         34.53         6.67 o                         
   6   6   7        370.50        393.53        23.96 o                         
   7   6   7        151.64        165.05        14.90 o                         
   8   6   7         56.97         58.26        15.23 o                         
   9   6   7         37.54         45.22        11.18 o                         
 -12   7   7         13.07         -4.84        12.93 o                         
 -11   7   7          0.02          4.33         7.86 o                         
 -10   7   7          0.24         -3.87         8.99 o                         
  -9   7   7          3.46         -0.48         4.66 o                         
  -8   7   7        347.74        341.16        12.55 o                         
  -7   7   7         13.98         11.78         3.48 o                         
  -6   7   7         62.86         54.30         4.05 o                         
  -5   7   7         12.78         28.74         2.90 o                         
  -4   7   7         24.54         20.78         2.28 o                         
  -3   7   7          7.59          9.99         1.75 o                         
  -2   7   7         64.39         53.23         2.81 o                         
  -1   7   7         23.25         25.01         3.15 o                         
   0   7   7         36.79         54.09         3.38 o                         
   1   7   7         27.45         14.01         2.50 o                         
   2   7   7          0.15          4.01         2.70 o                         
   3   7   7        205.91        227.94         8.95 o                         
   4   7   7          8.46         13.39         4.64 o                         
   5   7   7         45.64         46.22         7.81 o                         
   6   7   7         37.64         47.51         9.02 o                         
   7   7   7          0.02         -3.96         6.17 o                         
   8   7   7          0.30         -6.79        11.80 o                         
   9   7   7          0.59          8.42        15.03 o                         
 -11   8   7          0.06          6.58         8.34 o                         
 -10   8   7          2.95          6.25         5.25 o                         
  -9   8   7        118.28         94.27        16.69 o                         
  -8   8   7         50.91         61.56         6.49 o                         
  -7   8   7         76.74         74.09         5.75 o                         
  -6   8   7         67.36         49.45         4.50 o                         
  -5   8   7        146.23        161.27         7.86 o                         
  -4   8   7         83.27         53.50         3.58 o                         
  -3   8   7        137.86        123.23         3.99 o                         
  -2   8   7        400.07        415.87         6.47 o                         
  -1   8   7        197.95        226.22         5.21 o                         
   0   8   7         72.33         47.34         3.40 o                         
   1   8   7        234.38        236.72         6.85 o                         
   2   8   7        488.31        480.21        15.42 o                         
   3   8   7        143.78        135.28         7.52 o                         
   4   8   7         63.45         63.61         7.29 o                         
   5   8   7         18.86         25.48         7.56 o                         
   6   8   7         16.76          6.83        10.72 o                         
   7   8   7          1.51         -6.38         6.38 o                         
   8   8   7         14.14         -1.53         8.87 o                         
 -11   9   7          0.72          8.40         7.62 o                         
 -10   9   7         12.45         10.76         7.34 o                         
  -9   9   7          0.60         -3.12         4.06 o                         
  -8   9   7         45.46         17.14        12.69 o                         
  -7   9   7         74.90         62.18         5.13 o                         
  -6   9   7        264.55        286.10         8.37 o                         
  -5   9   7         48.04         48.18         3.65 o                         
  -4   9   7         34.72         23.99         2.63 o                         
  -3   9   7        532.35        540.15        11.62 o                         
  -2   9   7        299.15        291.17         7.99 o                         
  -1   9   7         67.05         78.14         4.74 o                         
   0   9   7       1505.06       1540.94        19.53 o                         
   1   9   7         49.14         46.71         3.57 o                         
   2   9   7         12.36         14.74         2.65 o                         
   3   9   7        347.95        377.87        12.16 o                         
   4   9   7        110.80        110.32         8.95 o                         
   5   9   7        250.48        280.50        14.23 o                         
   6   9   7        162.17        164.41        14.47 o                         
   7   9   7          0.03          2.19         6.60 o                         
   8   9   7         11.78          8.64         8.29 o                         
 -11  10   7         63.46         20.18        22.19 o                         
 -10  10   7        301.71         -6.44         7.52 o                         
  -9  10   7        784.17        909.01        37.88 o                         
  -8  10   7        432.06        446.56        17.27 o                         
  -7  10   7         92.07         91.31         6.41 o                         
  -6  10   7         78.12        111.05         6.93 o                         
  -5  10   7        142.73        136.97         5.61 o                         
  -4  10   7        796.93        800.78        16.65 o                         
  -3  10   7        825.61        857.65        15.48 o                         
  -2  10   7       1691.91       1605.60        22.60 o                         
  -1  10   7       1710.33       1675.74        22.09 o                         
   0  10   7       1211.98       1220.53        13.80 o                         
   1  10   7         66.66         69.95         4.32 o                         
   2  10   7          7.19          8.80         2.67 o                         
   3  10   7         28.90         34.10         5.21 o                         
   4  10   7        129.98        132.87        10.06 o                         
   5  10   7        161.71        159.10        12.84 o                         
   6  10   7        493.40        543.78        23.30 o                         
   7  10   7         73.24         73.41        11.93 o                         
   8  10   7         14.86         15.84        11.86 o                         
 -11  11   7         46.64        -15.14        24.05 o                         
 -10  11   7         47.56          5.51        18.83 o                         
  -9  11   7          0.32         -4.69         4.69 o                         
  -8  11   7        106.38         80.58         9.96 o                         
  -7  11   7         78.13         66.02         8.72 o                         
  -6  11   7         96.44        102.93         6.87 o                         
  -5  11   7        572.36        634.32        13.62 o                         
  -4  11   7        549.45        536.46        14.32 o                         
  -3  11   7        564.59        539.71        12.74 o                         
  -2  11   7        150.30        126.22         7.96 o                         
  -1  11   7         68.57         87.39         5.45 o                         
   0  11   7          2.73          1.75         2.55 o                         
   1  11   7         42.01         36.84         3.15 o                         
   2  11   7        222.56        215.02         7.71 o                         
   3  11   7       1033.55       1068.71        21.01 o                         
   4  11   7        948.16        940.71        40.32 o                         
   5  11   7        188.25        179.32        16.79 o                         
   6  11   7         42.90         48.57         9.41 o                         
   7  11   7          0.01          0.66         8.38 o                         
   8  11   7         20.67         24.10        19.24 o                         
 -10  12   7        313.73        397.45        41.49 o                         
  -9  12   7        333.45        461.18        43.29 o                         
  -8  12   7         79.44         -4.00         4.77 o                         
  -7  12   7         32.77         33.04         6.10 o                         
  -6  12   7         14.90          4.00         2.84 o                         
  -5  12   7         12.39          7.79         4.36 o                         
  -4  12   7        113.94        118.23         8.48 o                         
  -3  12   7        784.39        789.80        15.94 o                         
  -2  12   7       1713.26       1800.94        25.47 o                         
  -1  12   7        773.51        807.24        16.42 o                         
   0  12   7        156.43        131.93         7.19 o                         
   1  12   7         72.87         84.02         4.79 o                         
   2  12   7         10.86         11.11         2.92 o                         
   3  12   7          5.99          3.09         4.46 o                         
   4  12   7        120.79        112.83        10.82 o                         
   5  12   7        106.68        107.60        11.63 o                         
   6  12   7        223.51        247.06        17.75 o                         
   7  12   7         60.22         51.96        10.51 o                         
 -10  13   7         42.32          2.76        19.84 o                         
  -9  13   7          1.00         -6.60         6.60 o                         
  -8  13   7         93.38         64.69         8.65 o                         
  -6  13   7         27.00         -1.51         6.64 o                         
  -5  13   7        244.58        263.14        15.56 o                         
  -4  13   7        749.72        771.33        19.43 o                         
  -3  13   7        700.45        759.72        17.67 o                         
  -2  13   7        429.80        456.16        13.45 o                         
  -1  13   7         48.35         44.56         5.52 o                         
   0  13   7        535.12        554.99        15.27 o                         
   1  13   7        193.07        175.25        10.16 o                         
   2  13   7          1.77          3.75         3.02 o                         
   3  13   7        125.20        128.76         8.72 o                         
   4  13   7        674.50        657.94        21.10 o                         
   5  13   7        179.34        140.47        11.11 o                         
   6  13   7         12.74          6.38         7.01 o                         
   7  13   7          0.34         -3.83         7.02 o                         
  -9  14   7         31.86         -4.43         8.59 o                         
  -8  14   7          1.62         -4.16         4.16 o                         
  -7  14   7          0.14         -4.08         4.08 o                         
  -6  14   7         38.18         12.85        11.11 o                         
  -5  14   7         67.38         55.18        13.07 o                         
  -4  14   7         15.03          6.39         3.97 o                         
  -3  14   7        216.20        192.64        12.65 o                         
  -2  14   7         16.24         21.91         6.39 o                         
  -1  14   7         84.75         81.97         9.48 o                         
   0  14   7         64.37         60.83         6.24 o                         
   1  14   7         32.68         33.15         6.42 o                         
   2  14   7          0.36          0.84         3.36 o                         
   3  14   7         22.28         28.16         5.67 o                         
   4  14   7          0.61         -4.18         5.96 o                         
   5  14   7         10.39         -0.73         5.78 o                         
   6  14   7          8.19          6.85         9.01 o                         
   7  14   7         26.44         19.95        18.64 o                         
  -9  15   7         16.72          9.53        12.78 o                         
  -8  15   7          3.51         -5.51         5.51 o                         
  -7  15   7         14.17          0.04         4.32 o                         
  -6  15   7          2.51          1.20         7.22 o                         
  -5  15   7          0.55         -6.13         6.13 o                         
  -4  15   7          5.34         -1.71         5.35 o                         
  -3  15   7        100.57        121.97        10.04 o                         
  -2  15   7          0.00         -2.67         4.28 o                         
  -1  15   7         60.71         56.90         7.29 o                         
   0  15   7         20.06         20.59         4.53 o                         
   1  15   7         25.95         21.31         4.62 o                         
   2  15   7         17.15         15.58         3.71 o                         
   3  15   7          1.74         -4.67         5.14 o                         
   4  15   7          0.41         -6.13         6.13 o                         
   5  15   7          3.55         -4.60         6.08 o                         
   6  15   7         12.64          8.93         8.34 o                         
  -9  16   7         14.17         -2.18        11.52 o                         
  -8  16   7         75.18          9.43        22.13 o                         
  -7  16   7         44.60         27.29        11.85 o                         
  -6  16   7         34.17         32.26         7.54 o                         
  -5  16   7          3.88          0.21         6.43 o                         
  -4  16   7          1.52         -5.04         5.04 o                         
  -3  16   7          4.96         -4.78         6.77 o                         
  -2  16   7         24.27         19.49         5.35 o                         
  -1  16   7         32.96         36.61         6.25 o                         
   0  16   7        526.75        568.89        18.78 o                         
   1  16   7         72.81         60.11        10.48 o                         
   2  16   7          5.16          1.33         4.19 o                         
   3  16   7          1.74          3.15         5.06 o                         
   4  16   7         36.88         41.68         7.02 o                         
   5  16   7         61.54         75.93        11.15 o                         
  -8  17   7         34.43          8.69        14.41 o                         
  -7  17   7        114.26         63.96        35.80 o                         
  -6  17   7        294.24        349.03        22.45 o                         
  -5  17   7        612.33        703.62        29.62 o                         
  -4  17   7        395.98        432.61        20.22 o                         
  -3  17   7          0.98         -3.87         3.87 o                         
  -2  17   7        129.99        109.06         9.64 o                         
  -1  17   7         16.57         14.51         5.84 o                         
   0  17   7        129.78        125.86        14.00 o                         
   1  17   7        436.18        455.82        29.01 o                         
   2  17   7        332.28        362.74        43.47 o                         
   3  17   7         77.70         68.58         9.63 o                         
   4  17   7         30.82         31.99         8.58 o                         
   5  17   7         18.76          3.83         7.91 o                         
  -7  18   7        111.14        107.79        22.85 o                         
  -6  18   7        152.54        146.77        28.05 o                         
  -5  18   7         46.86         27.34         8.68 o                         
  -4  18   7          2.37         -0.80        13.28 o                         
  -3  18   7         99.81        111.16        13.82 o                         
  -2  18   7        112.31        110.94        14.10 o                         
  -1  18   7        193.24        249.11        20.93 o                         
   0  18   7        483.69        557.86        26.72 o                         
   1  18   7        341.55        380.06        21.80 o                         
   2  18   7         76.38         89.76        12.89 o                         
   3  18   7          0.24         -7.18         7.18 o                         
   4  18   7         39.68         61.74        10.07 o                         
  -5  19   7        199.05        196.88        18.64 o                         
  -4  19   7        106.90        117.66        14.55 o                         
  -3  19   7         20.90          3.41        11.29 o                         
  -2  19   7         37.87         38.75         9.69 o                         
  -1  19   7         24.16         23.95        10.80 o                         
   0  19   7         13.51         19.18         8.40 o                         
   1  19   7        273.61        310.85        33.87 o                         
   2  19   7        253.32        285.38        21.74 o                         
   3  19   7        150.18        127.41        15.01 o                         
  -5  20   7         91.97         90.27        15.42 o                         
  -4  20   7        181.01        181.72        17.30 o                         
  -3  20   7        131.44        130.35        15.34 o                         
  -2  20   7         53.82         48.22        10.92 o                         
  -1  20   7        213.70        243.71        24.22 o                         
   0  20   7        222.30        274.16        26.22 o                         
   1  20   7        129.28        122.49        14.57 o                         
   2  20   7         13.67         18.22         9.03 o                         
  -4  21   7         80.79         62.27        36.08 o                         
  -3  21   7          9.96          4.00         8.42 o                         
  -2  21   7         35.14         48.43        11.99 o                         
  -1  21   7         14.45         -5.59         7.03 o                         
   0  21   7          1.31         -6.76         6.76 o                         
   1  21   7         30.30         18.58        13.62 o                         
 -12   0   8        186.28        294.03        36.68 o                         
 -11   0   8        386.73        568.81        44.50 o                         
 -10   0   8        430.11        499.67        39.68 o                         
  -9   0   8         90.60         82.98        15.63 o                         
  -8   0   8         18.93         20.46         5.53 o                         
  -7   0   8        423.85        474.08        15.43 o                         
  -6   0   8       1245.92       1421.99        29.18 o                         
  -5   0   8       9101.09       9316.81        98.25 o                         
  -4   0   8      15640.58      16152.01       167.59 o                         
  -3   0   8      11424.82      10803.94       114.55 o                         
  -2   0   8       2064.00       1884.22        24.91 o                         
  -1   0   8       1501.41       1655.96        30.42 o                         
   0   0   8         25.69         38.02         4.72 o                         
   1   0   8        819.95        826.94        22.03 o                         
   2   0   8        595.99        598.94        18.92 o                         
   3   0   8       2753.65       2576.58       109.39 o                         
   4   0   8       2709.45       2641.47        48.29 o                         
   5   0   8       1304.96       1288.41        37.73 o                         
   6   0   8        472.52        499.81        23.76 o                         
   7   0   8        138.87        138.99        15.03 o                         
   8   0   8         14.14         10.22        10.82 o                         
   9   0   8          3.70         19.24        18.64 o                         
 -12   1   8          1.10          3.44        11.81 o                         
 -11   1   8         44.98         61.84        16.54 o                         
 -10   1   8        152.67        179.08        24.62 o                         
  -9   1   8        280.50        342.22        19.43 o                         
  -8   1   8        175.46        156.21        13.36 o                         
  -7   1   8        231.13        275.24         9.45 o                         
  -6   1   8       2958.01       2974.35        29.39 o                         
  -5   1   8       1200.20       1444.59        19.40 o                         
  -4   1   8         21.70         26.11         2.99 o                         
  -3   1   8         36.00         62.22         4.66 o                         
  -2   1   8         69.00         85.92         4.22 o                         
  -1   1   8       1714.15       1728.45        17.39 o                         
   0   1   8       1259.45       1364.31        16.22 o                         
   1   1   8       1093.38       1022.91        17.54 o                         
   2   1   8       1152.50       1145.94        19.35 o                         
   3   1   8       1180.14       1100.74        22.81 o                         
   4   1   8         62.73         70.45         6.29 o                         
   5   1   8          6.87          8.14         4.37 o                         
   6   1   8          0.64          4.09         4.32 o                         
   7   1   8        105.04        102.45         9.23 o                         
   8   1   8         85.83         79.90        10.59 o                         
   9   1   8         11.60         -0.71        10.94 o                         
 -12   2   8         49.35         51.11        19.84 o                         
 -11   2   8        107.99        107.29        13.85 o                         
 -10   2   8         64.78         55.86         9.81 o                         
  -9   2   8         46.82         16.85         7.37 o                         
  -8   2   8          1.73          0.12         4.04 o                         
  -7   2   8         28.27         26.96         3.42 o                         
  -6   2   8         96.75        113.39         5.57 o                         
  -5   2   8       2445.36       2548.04        26.84 o                         
  -4   2   8       3791.29       3838.25        42.46 o                         
  -3   2   8       3532.71       3364.60        29.30 o                         
  -2   2   8        988.57       1037.35        14.75 o                         
  -1   2   8        119.84        100.79         3.76 o                         
   0   2   8         47.28         30.11         3.24 o                         
   1   2   8          9.26         19.08         3.24 o                         
   2   2   8        455.89        413.74        10.79 o                         
   3   2   8       2728.07       2767.22        32.18 o                         
   4   2   8       1234.55       1274.68        22.83 o                         
   5   2   8         11.93         18.92         6.58 o                         
   6   2   8         11.53         12.76         5.15 o                         
   7   2   8        119.36        118.88         9.79 o                         
   8   2   8         35.67         22.80         8.94 o                         
   9   2   8          0.01         -4.21        12.63 o                         
 -12   3   8         10.42         22.85        13.29 o                         
 -11   3   8          5.13         -0.12         8.38 o                         
 -10   3   8          0.65         -1.54         6.23 o                         
  -9   3   8         40.35         23.91         6.60 o                         
  -8   3   8        130.01        144.62        18.83 o                         
  -7   3   8        439.90        474.92         9.92 o                         
  -6   3   8        890.54        973.85        13.94 o                         
  -5   3   8          3.85         -1.51         1.83 o                         
  -4   3   8        675.67        605.31        10.11 o                         
  -3   3   8        749.25        820.14        11.78 o                         
  -2   3   8        184.26        183.41         6.07 o                         
  -1   3   8          8.20         14.04         2.07 o                         
   0   3   8         90.96         80.07         4.22 o                         
   1   3   8        124.61        122.16         7.81 o                         
   2   3   8        740.87        798.19        16.36 o                         
   3   3   8          6.49         -2.16         2.43 o                         
   4   3   8        128.87        140.84         7.79 o                         
   5   3   8          0.21          3.51         3.86 o                         
   6   3   8         15.77         19.33         5.37 o                         
   7   3   8        161.55        160.78        11.24 o                         
   8   3   8         33.94         17.70         6.76 o                         
 -12   4   8          6.03          9.43        11.26 o                         
 -11   4   8          6.39         -5.18         9.03 o                         
 -10   4   8          0.13          0.57         7.94 o                         
  -9   4   8          0.02          0.35         3.73 o                         
  -8   4   8         30.03         35.28         6.29 o                         
  -7   4   8        887.71        991.05        14.94 o                         
  -6   4   8        366.59        398.43         7.80 o                         
  -5   4   8         25.09         15.93         2.68 o                         
  -4   4   8         72.69        181.53         5.89 o                         
  -3   4   8        440.13        403.74         8.31 o                         
  -2   4   8         34.38         30.36         2.79 o                         
  -1   4   8         20.53         14.57         2.18 o                         
   0   4   8          1.88         16.26         2.52 o                         
   1   4   8         13.02          6.13         2.67 o                         
   2   4   8         59.12         49.37         4.35 o                         
   3   4   8        167.50        195.34         7.44 o                         
   4   4   8          1.53         -1.53         3.28 o                         
   5   4   8          9.99          9.99         4.46 o                         
   6   4   8          1.03          2.15         4.69 o                         
   7   4   8          9.18         -0.13         9.24 o                         
   8   4   8         21.14         17.98        10.64 o                         
 -12   5   8         20.25         20.67        12.92 o                         
 -11   5   8         29.91          5.81         9.02 o                         
 -10   5   8          1.83         -8.10         9.42 o                         
  -9   5   8        165.58        128.85         9.17 o                         
  -8   5   8        417.43        556.18        18.75 o                         
  -7   5   8        548.22        699.82        13.27 o                         
  -6   5   8        208.54        204.17         7.11 o                         
  -5   5   8        204.56        220.28         8.12 o                         
  -4   5   8        579.42        584.03        10.73 o                         
  -3   5   8         10.02         22.15         2.65 o                         
  -2   5   8        135.02        140.93         5.61 o                         
  -1   5   8        833.59        795.29        11.97 o                         
   0   5   8        349.55        331.52         8.55 o                         
   1   5   8       1139.72       1133.46        16.00 o                         
   2   5   8        823.57        846.51        15.54 o                         
   3   5   8       2160.24       2088.52        33.50 o                         
   4   5   8         46.82         55.28         5.26 o                         
   5   5   8         50.70         48.11        10.18 o                         
   6   5   8        175.35        154.80        16.22 o                         
   7   5   8         80.49         78.35        11.55 o                         
   8   5   8         43.76         36.08        10.07 o                         
 -12   6   8         73.07         17.38        41.49 o                         
 -11   6   8         42.88         55.07        13.81 o                         
 -10   6   8          0.76         -6.44         6.44 o                         
  -9   6   8          3.67         -1.44         6.28 o                         
  -8   6   8          0.16         -3.58         3.69 o                         
  -7   6   8        487.02        567.93        13.71 o                         
  -6   6   8        565.70        639.97        10.69 o                         
  -5   6   8        691.45        702.53        12.01 o                         
  -4   6   8        289.81        265.95         7.55 o                         
  -3   6   8       1073.65       1034.90        14.10 o                         
  -2   6   8       1850.53       1918.73        19.22 o                         
  -1   6   8       1268.34       1241.28        15.33 o                         
   0   6   8        355.86        359.81         8.45 o                         
   1   6   8        413.81        386.04         9.19 o                         
   2   6   8         93.56        105.03         6.37 o                         
   3   6   8        113.07        108.82         7.99 o                         
   4   6   8          5.48          4.52         4.13 o                         
   5   6   8        385.15        422.85        24.09 o                         
   6   6   8        400.16        435.63        21.31 o                         
   7   6   8        129.28        123.25        13.57 o                         
   8   6   8          1.24         -7.80         7.80 o                         
 -11   7   8          4.49         -6.79         9.92 o                         
 -10   7   8         39.91         22.29        14.61 o                         
  -9   7   8        413.70        540.17        40.62 o                         
  -8   7   8       1107.56       1373.23        33.85 o                         
  -7   7   8        660.36        673.59        13.79 o                         
  -6   7   8        450.64        469.62        10.06 o                         
  -5   7   8        263.75        277.48         6.77 o                         
  -4   7   8         91.33        121.63         5.44 o                         
  -3   7   8         29.47         28.10         3.08 o                         
  -2   7   8       1390.89       1345.60        15.37 o                         
  -1   7   8       3244.64       3213.69        31.12 o                         
   0   7   8       3133.91       2867.32        37.42 o                         
   1   7   8       2492.33       2494.63        36.77 o                         
   2   7   8         95.48         90.61         6.38 o                         
   3   7   8         33.62         35.29         5.49 o                         
   4   7   8          0.59          2.07         4.94 o                         
   5   7   8          5.89         10.21         6.33 o                         
   6   7   8         94.30         91.82        19.37 o                         
   7   7   8        345.49        380.67        21.78 o                         
   8   7   8        108.16         81.39        12.71 o                         
 -11   8   8         83.67         20.47        27.64 o                         
 -10   8   8        147.71        200.23        32.47 o                         
  -9   8   8        222.56        183.62        17.57 o                         
  -8   8   8         59.84         69.52        13.13 o                         
  -7   8   8        153.87        190.30         9.38 o                         
  -6   8   8        769.20        743.80        13.81 o                         
  -5   8   8        272.14        282.59         7.09 o                         
  -4   8   8        145.94        136.74         4.90 o                         
  -3   8   8        774.88        819.46        10.25 o                         
  -2   8   8       1572.84       1533.47        19.29 o                         
  -1   8   8       1982.26       1995.86        20.64 o                         
   0   8   8        700.92        687.14        11.36 o                         
   1   8   8          8.51          3.71         2.77 o                         
   2   8   8         91.29         79.23         6.03 o                         
   3   8   8        716.22        737.27        19.43 o                         
   4   8   8       1023.59       1016.69        27.92 o                         
   5   8   8        838.52        891.67        45.90 o                         
   6   8   8        416.72        486.83        23.05 o                         
   7   8   8        124.60        109.13        14.94 o                         
   8   8   8         20.85         23.01         9.95 o                         
 -11   9   8          0.08         -2.80        15.40 o                         
 -10   9   8         21.59         -2.07         8.72 o                         
  -9   9   8        249.40          3.01         7.82 o                         
  -8   9   8        375.42          9.02         6.01 o                         
  -7   9   8         70.33         74.28         8.51 o                         
  -6   9   8        133.62        164.12         7.44 o                         
  -5   9   8        134.56        137.75         6.43 o                         
  -4   9   8         26.76         33.85         2.83 o                         
  -3   9   8         37.39         46.66         3.13 o                         
  -2   9   8        985.93        940.98        14.72 o                         
  -1   9   8        819.85        764.25        10.98 o                         
   0   9   8        210.27        215.25         6.29 o                         
   1   9   8         39.81         31.58         3.47 o                         
   2   9   8        229.36        195.37        10.17 o                         
   3   9   8         56.71         59.60         6.96 o                         
   4   9   8          0.88          5.69         4.44 o                         
   5   9   8        112.01         92.55         9.38 o                         
   6   9   8         47.67         56.56        10.03 o                         
   7   9   8         71.66         61.66        11.09 o                         
   8   9   8         48.06         63.74        20.44 o                         
 -11  10   8         19.36         -3.83         8.83 o                         
 -10  10   8         12.64         -0.68         7.78 o                         
  -9  10   8         10.76         -4.51         4.51 o                         
  -8  10   8          0.07         -0.23         4.29 o                         
  -7  10   8          3.11         -2.77         2.77 o                         
  -6  10   8          0.60         -0.82         2.45 o                         
  -5  10   8         27.02         26.05         3.29 o                         
  -4  10   8        160.38        165.00         8.01 o                         
  -3  10   8        193.80        161.44         6.73 o                         
  -2  10   8        113.66        107.94         5.72 o                         
  -1  10   8         30.97         27.67         3.81 o                         
   0  10   8        399.71        375.99         8.48 o                         
   1  10   8        676.78        734.37        13.09 o                         
   2  10   8         81.78         87.94         6.95 o                         
   3  10   8          0.46         -1.02         3.56 o                         
   4  10   8         68.29         87.34         9.72 o                         
   5  10   8        186.46        161.70        11.73 o                         
   6  10   8         36.19         36.06         8.80 o                         
   7  10   8         35.10         32.76        10.99 o                         
 -10  11   8          0.09         -1.94         9.39 o                         
  -9  11   8         81.99         49.91        19.24 o                         
  -8  11   8         20.68         10.24         6.73 o                         
  -7  11   8          0.63         -2.99         2.99 o                         
  -6  11   8         71.19         38.70         9.44 o                         
  -5  11   8         25.15         12.85         4.27 o                         
  -4  11   8         33.00         29.70         5.68 o                         
  -3  11   8        157.37        142.74         7.67 o                         
  -2  11   8        302.34        300.23         9.73 o                         
  -1  11   8          2.42          4.95         2.86 o                         
   0  11   8        278.47        284.55        14.36 o                         
   1  11   8         18.06         24.27         3.34 o                         
   2  11   8        428.85        458.63        12.33 o                         
   3  11   8        182.97        192.43         9.97 o                         
   4  11   8          8.15          2.36         6.93 o                         
   5  11   8         33.30         27.88         6.60 o                         
   6  11   8         22.37         14.41         7.77 o                         
   7  11   8          2.10         -8.22         8.22 o                         
 -10  12   8         31.34          2.65        15.96 o                         
  -9  12   8          0.17         -5.97         5.97 o                         
  -8  12   8         63.74         58.93        15.33 o                         
  -7  12   8         46.73         48.59        11.39 o                         
  -6  12   8          3.22         -2.30         2.30 o                         
  -5  12   8        184.47          0.70         4.02 o                         
  -4  12   8        282.72        305.13        12.62 o                         
  -3  12   8        367.84        357.79        12.90 o                         
  -2  12   8        832.12        821.78        17.97 o                         
  -1  12   8        116.19        123.13         8.13 o                         
   0  12   8        327.18        368.53        12.00 o                         
   1  12   8         40.16         42.51         3.94 o                         
   2  12   8         64.27         56.04         6.78 o                         
   3  12   8        207.22        188.62        13.89 o                         
   4  12   8        278.26        277.93        18.96 o                         
   5  12   8        115.52        119.37        11.07 o                         
   6  12   8         51.97         53.22        10.58 o                         
   7  12   8          2.50         -6.35         8.16 o                         
  -9  13   8         21.23         -3.84         9.90 o                         
  -8  13   8         40.44         44.94         9.60 o                         
  -7  13   8        202.59        160.54        28.26 o                         
  -6  13   8         24.40         32.06        10.53 o                         
  -5  13   8         11.95         -0.51         4.50 o                         
  -4  13   8        109.37         84.45        10.27 o                         
  -3  13   8        148.29        116.25         9.04 o                         
  -2  13   8         11.64          4.89         3.82 o                         
  -1  13   8         20.11         28.49         5.08 o                         
   0  13   8         79.04         94.73         7.50 o                         
   1  13   8        534.96        535.41        20.12 o                         
   2  13   8         79.93         72.25         5.94 o                         
   3  13   8          3.50          7.14         4.78 o                         
   4  13   8          3.08         -4.88         7.24 o                         
   5  13   8         30.23         17.55         6.56 o                         
   6  13   8        107.93        112.08        13.49 o                         
  -9  14   8         11.13         -5.33         5.33 o                         
  -8  14   8          3.32         -5.65         5.65 o                         
  -7  14   8          2.53          1.43         5.44 o                         
  -6  14   8         10.26          4.97         9.18 o                         
  -5  14   8        113.33        104.29        15.24 o                         
  -4  14   8        895.10        937.55        29.37 o                         
  -3  14   8        803.65        827.50        27.14 o                         
  -2  14   8        152.04        154.76        10.80 o                         
  -1  14   8         52.36         35.26         5.26 o                         
   0  14   8         11.05          6.60         4.30 o                         
   1  14   8         37.27         34.40         6.89 o                         
   2  14   8        182.98        188.19        18.40 o                         
   3  14   8        170.24        166.25        12.76 o                         
   4  14   8        265.09        262.92        15.01 o                         
   5  14   8        135.59        110.27        10.84 o                         
   6  14   8         72.73         74.55        15.16 o                         
  -9  15   8         58.48         -2.26        14.19 o                         
  -8  15   8         86.76         15.71        14.89 o                         
  -7  15   8        169.59        178.53        16.62 o                         
  -6  15   8        151.34        168.95        15.87 o                         
  -5  15   8        124.09        119.80        13.57 o                         
  -4  15   8         58.37         56.92         8.66 o                         
  -3  15   8          3.70         -3.27         3.75 o                         
  -2  15   8        172.92        184.34        13.55 o                         
  -1  15   8        555.11        558.32        15.91 o                         
   0  15   8        612.83        633.30        16.93 o                         
   1  15   8        467.15        485.48        22.06 o                         
   2  15   8        393.35        449.98        28.33 o                         
   3  15   8        116.35        126.41         9.39 o                         
   4  15   8         36.44         29.19        10.83 o                         
   5  15   8         17.56         14.36         9.48 o                         
  -8  16   8          4.70        -10.82        10.82 o                         
  -7  16   8         45.89         44.88        11.03 o                         
  -6  16   8        158.24        153.43        15.87 o                         
  -5  16   8         18.85          7.05         5.47 o                         
  -4  16   8        109.03        104.45        10.73 o                         
  -3  16   8        138.04        111.10        11.13 o                         
  -2  16   8          3.60          0.44         4.66 o                         
  -1  16   8         52.66         42.83         9.21 o                         
   0  16   8         56.09         49.42         6.08 o                         
   1  16   8          0.20         -3.83         4.11 o                         
   2  16   8         69.41         61.58        21.95 o                         
   3  16   8        106.27        111.40        10.86 o                         
   4  16   8        136.00        168.84        22.14 o                         
   5  16   8        111.03        120.27        13.33 o                         
  -8  17   8         30.97          4.21        18.85 o                         
  -7  17   8        164.49        291.02        35.48 o                         
  -6  17   8        130.10        154.58        16.32 o                         
  -5  17   8          0.27         -9.01         9.50 o                         
  -4  17   8         29.29         11.16        10.62 o                         
  -3  17   8         16.31          5.61         5.69 o                         
  -2  17   8          0.74         -4.48         4.48 o                         
  -1  17   8         28.81         19.74         7.10 o                         
   0  17   8        229.84        255.72        15.91 o                         
   1  17   8        174.35        198.05        22.34 o                         
   2  17   8         84.35         98.04        20.44 o                         
   3  17   8         13.63         10.67         8.40 o                         
   4  17   8         47.87         58.19         9.78 o                         
  -7  18   8          5.03          0.66         8.67 o                         
  -6  18   8          1.66         -2.89         8.02 o                         
  -5  18   8          0.06         -4.74         8.07 o                         
  -4  18   8         15.97          9.35         8.16 o                         
  -3  18   8         54.17         33.36         9.38 o                         
  -2  18   8          0.15         -5.46         5.46 o                         
  -1  18   8         51.14         34.91         8.85 o                         
   0  18   8         55.63         50.65         8.88 o                         
   1  18   8         24.37          0.50         7.19 o                         
   2  18   8         10.12          6.53         7.15 o                         
   3  18   8          0.49         -9.53         9.53 o                         
  -6  19   8         21.87         14.39        15.88 o                         
  -5  19   8         14.02          0.26        15.03 o                         
  -4  19   8          5.90          4.71         6.71 o                         
  -3  19   8          1.59         -2.03         6.99 o                         
  -2  19   8          9.30          5.20         9.88 o                         
  -1  19   8         31.42          5.45        16.84 o                         
   0  19   8          6.51          5.98         5.96 o                         
   1  19   8          4.89         -2.83        10.41 o                         
   2  19   8          0.54         -2.65         8.81 o                         
  -4  20   8         78.54         34.14        32.42 o                         
  -3  20   8         27.13         16.94        13.44 o                         
  -2  20   8         55.39         55.72        12.71 o                         
  -1  20   8          5.06         -0.43         6.87 o                         
   0  20   8          0.07         -5.74         6.86 o                         
   1  20   8         36.65         36.52        14.93 o                         
 -12   1   9         56.78         55.92        16.58 o                         
 -11   1   9         96.50         74.23        13.89 o                         
 -10   1   9         72.52         79.06        10.33 o                         
  -9   1   9         38.64         36.37        13.23 o                         
  -8   1   9          9.22          9.16         4.92 o                         
  -7   1   9        101.03        126.74         6.64 o                         
  -6   1   9        463.32        592.16        13.56 o                         
  -5   1   9         12.08         25.14         3.27 o                         
  -4   1   9         50.80         42.64         4.51 o                         
  -3   1   9        146.70        144.37         6.57 o                         
  -2   1   9        529.55        546.42        10.02 o                         
  -1   1   9        210.34        200.20         5.82 o                         
   0   1   9          8.07          9.07         2.35 o                         
   1   1   9         19.58         20.93         3.49 o                         
   2   1   9          9.37          9.90         3.32 o                         
   3   1   9         51.23         51.56         5.21 o                         
   4   1   9        222.35        226.57        13.01 o                         
   5   1   9          9.46          5.23         4.41 o                         
   6   1   9        111.46         99.45         9.10 o                         
   7   1   9         52.81         33.15         6.98 o                         
   8   1   9          3.94         -5.70         5.70 o                         
 -12   2   9         33.03         48.21        14.63 o                         
 -11   2   9         51.33         56.66        11.12 o                         
 -10   2   9         15.25          6.74        10.46 o                         
  -9   2   9         31.24         43.20        10.40 o                         
  -8   2   9        249.51        291.78        11.98 o                         
  -7   2   9        963.45       1036.13        22.56 o                         
  -6   2   9       1749.77       1959.76        25.66 o                         
  -5   2   9       4514.52       4618.57        41.78 o                         
  -4   2   9       2150.08       2298.22        22.75 o                         
  -3   2   9        558.37        600.41        11.07 o                         
  -2   2   9        114.01        124.30         5.31 o                         
  -1   2   9        138.48        125.82         4.52 o                         
   0   2   9        892.61        950.12        13.66 o                         
   1   2   9        224.86        217.11         8.21 o                         
   2   2   9        984.80        947.30        16.97 o                         
   3   2   9       1025.94       1008.07        18.43 o                         
   4   2   9       1446.38       1456.66        26.94 o                         
   5   2   9         19.31         28.60         5.25 o                         
   6   2   9          0.10         -3.96         3.96 o                         
   7   2   9         24.13          4.13         5.15 o                         
   8   2   9        141.87        141.29        10.93 o                         
 -12   3   9         84.56        134.09        28.86 o                         
 -11   3   9        307.72        388.29        30.30 o                         
 -10   3   9        255.73        334.10        16.75 o                         
  -9   3   9        170.39        206.80        14.21 o                         
  -8   3   9        280.82        299.29        17.14 o                         
  -7   3   9        339.22        393.16         9.68 o                         
  -6   3   9         24.69         56.65         4.57 o                         
  -5   3   9         75.00         80.35         4.79 o                         
  -4   3   9       2353.29       2549.25        38.07 o                         
  -3   3   9       2878.59       2796.20        26.54 o                         
  -2   3   9       1675.83       1558.51        32.73 o                         
  -1   3   9        712.39        715.29        10.12 o                         
   0   3   9        738.54        773.46        12.17 o                         
   1   3   9        706.86        741.04        17.66 o                         
   2   3   9         74.08         70.32         5.20 o                         
   3   3   9         35.10         52.63         5.51 o                         
   4   3   9          9.69          6.76         3.77 o                         
   5   3   9        176.20        170.19        10.59 o                         
   6   3   9        284.02        297.08        12.77 o                         
   7   3   9        102.45        100.18        16.86 o                         
   8   3   9         38.46         20.60         7.93 o                         
 -12   4   9         42.01         70.08        16.90 o                         
 -11   4   9          0.47        -10.09        10.09 o                         
 -10   4   9         41.60         26.67         8.68 o                         
  -9   4   9        359.81        459.86        17.81 o                         
  -8   4   9        654.98        710.21        21.41 o                         
  -7   4   9       1094.49       1174.75        20.85 o                         
  -6   4   9        664.82        782.72        14.72 o                         
  -5   4   9        869.37        859.98        13.23 o                         
  -4   4   9        621.06        678.09        11.48 o                         
  -3   4   9         24.88         27.33         3.13 o                         
  -2   4   9          2.89          1.62         2.52 o                         
  -1   4   9         22.65         18.77         2.67 o                         
   0   4   9       1183.34       1141.09        15.16 o                         
   1   4   9       2369.21       2332.77        28.58 o                         
   2   4   9       1282.09       1312.84        21.35 o                         
   3   4   9         68.22         84.51         6.98 o                         
   4   4   9         40.91         43.91         4.82 o                         
   5   4   9         29.88         30.41         5.28 o                         
   6   4   9          3.55         -2.81         4.19 o                         
   7   4   9         20.92          9.45         7.35 o                         
   8   4   9         25.53         15.92         8.37 o                         
 -12   5   9          9.98         25.25        18.04 o                         
 -11   5   9         59.05         54.45        17.21 o                         
 -10   5   9        226.58        282.65        19.97 o                         
  -9   5   9        438.47        557.11        21.14 o                         
  -8   5   9        848.05        944.72        21.06 o                         
  -7   5   9        262.34        273.84        10.13 o                         
  -6   5   9        108.11        101.95         5.57 o                         
  -5   5   9         95.59        117.47         5.71 o                         
  -4   5   9        941.35        864.60        23.70 o                         
  -3   5   9       2041.25       2053.12        44.66 o                         
  -2   5   9       2327.09       2329.30        25.86 o                         
  -1   5   9       2029.72       1989.85        22.71 o                         
   0   5   9       2398.73       2372.94        25.55 o                         
   1   5   9        772.50        816.14        13.98 o                         
   2   5   9         69.39         61.89         5.52 o                         
   3   5   9          0.44         -2.47         2.47 o                         
   4   5   9        204.24        225.64        11.82 o                         
   5   5   9        882.90        871.33        41.57 o                         
   6   5   9        328.33        337.09        17.33 o                         
   7   5   9        145.14        135.03        12.68 o                         
   8   5   9        189.02        182.66        22.36 o                         
 -11   6   9         10.57         -6.76         6.76 o                         
 -10   6   9          5.30         -6.56         6.56 o                         
  -9   6   9          0.42          2.81         5.45 o                         
  -8   6   9        144.74        120.00         9.64 o                         
  -7   6   9        593.40        604.32        15.45 o                         
  -6   6   9         82.80         76.12         5.77 o                         
  -5   6   9         58.86         52.32         4.05 o                         
  -4   6   9        160.65        162.22         8.39 o                         
  -3   6   9         50.23         36.08         3.51 o                         
  -2   6   9        427.91        417.26         9.54 o                         
  -1   6   9       1086.41       1072.11        15.62 o                         
   0   6   9        259.21        282.37         8.05 o                         
   1   6   9        488.48        503.67        10.93 o                         
   2   6   9          4.20          7.11         3.72 o                         
   3   6   9         14.45          6.75         3.87 o                         
   4   6   9         36.29         23.76         5.37 o                         
   5   6   9         69.97         69.47         8.93 o                         
   6   6   9          0.08          5.55         6.87 o                         
   7   6   9          0.39         -1.20         8.71 o                         
 -11   7   9          7.81         -7.04         7.04 o                         
 -10   7   9          5.40         -5.69         6.72 o                         
  -9   7   9         60.26         50.95         6.60 o                         
  -8   7   9         32.04         23.51        11.75 o                         
  -7   7   9         39.00         36.48         5.53 o                         
  -6   7   9         41.45         20.15         4.20 o                         
  -5   7   9          4.25          2.48         2.39 o                         
  -4   7   9         20.65         14.56         2.82 o                         
  -3   7   9        251.83        222.43         7.05 o                         
  -2   7   9         11.67          8.54         2.05 o                         
  -1   7   9         31.46         24.67         3.22 o                         
   0   7   9        419.24        399.65        10.97 o                         
   1   7   9        144.72        150.46         6.98 o                         
   2   7   9        560.68        577.24        15.49 o                         
   3   7   9         47.00         44.19         6.34 o                         
   4   7   9          1.29         -1.72         4.04 o                         
   5   7   9        111.13        118.07        12.91 o                         
   6   7   9         25.32         22.43         8.66 o                         
   7   7   9          0.42         -2.35         7.22 o                         
 -11   8   9         10.31         -1.27        15.97 o                         
 -10   8   9          1.35         -7.94         7.94 o                         
  -9   8   9          0.02         -5.37         7.12 o                         
  -8   8   9          3.91         -4.17         4.17 o                         
  -7   8   9          3.04         -1.13         3.15 o                         
  -6   8   9          4.83          1.02         3.55 o                         
  -5   8   9          0.95          0.52         2.59 o                         
  -4   8   9          9.30         11.10         2.79 o                         
  -3   8   9        365.33        385.84         9.07 o                         
  -2   8   9         67.18         62.56         5.24 o                         
  -1   8   9         93.62         99.56         5.15 o                         
   0   8   9        194.06        202.40         7.34 o                         
   1   8   9         63.25         72.06         5.37 o                         
   2   8   9        142.98        134.97         9.13 o                         
   3   8   9          2.34          1.59         3.90 o                         
   4   8   9         14.74          6.43         5.18 o                         
   5   8   9          0.02         -5.06         6.05 o                         
   6   8   9          1.31         -6.52         6.52 o                         
   7   8   9          9.18          7.24         8.10 o                         
 -11   9   9         61.05          3.60        20.98 o                         
 -10   9   9        236.28         -2.41        10.22 o                         
  -9   9   9        290.24        370.15        33.97 o                         
  -8   9   9         44.29         42.83         6.77 o                         
  -7   9   9        134.77        140.88        10.78 o                         
  -6   9   9          4.88          0.42         2.55 o                         
  -5   9   9         55.81         73.57         5.93 o                         
  -4   9   9         35.77         54.24         4.71 o                         
  -3   9   9         16.87         27.09         3.16 o                         
  -2   9   9        522.72        512.59         9.67 o                         
  -1   9   9       1599.49       1659.14        22.63 o                         
   0   9   9        625.18        672.51        13.32 o                         
   1   9   9        213.30        213.37        11.80 o                         
   2   9   9          0.26         -3.23         3.23 o                         
   3   9   9          2.86          0.10         3.84 o                         
   4   9   9         18.17          9.91         6.68 o                         
   5   9   9         45.27         52.80         9.92 o                         
   6   9   9        103.21        101.17        13.32 o                         
   7   9   9         50.82         48.35        13.26 o                         
 -10  10   9          0.02         -3.01         9.39 o                         
  -9  10   9          3.02         -5.29         5.73 o                         
  -8  10   9         66.83         74.86         8.68 o                         
  -7  10   9        210.78        242.97        13.75 o                         
  -4  10   9         95.54         71.44         9.03 o                         
  -3  10   9         33.80         34.04         4.34 o                         
  -2  10   9         12.86          8.80         3.90 o                         
  -1  10   9        140.50        130.96         7.26 o                         
   0  10   9        244.81        239.67        11.81 o                         
   1  10   9        702.59        698.75        19.60 o                         
   2  10   9       1608.26       1585.55        25.03 o                         
   3  10   9        561.64        577.94        18.39 o                         
   4  10   9        220.51        223.69        13.28 o                         
   5  10   9        133.76        162.36        15.80 o                         
   6  10   9         13.27         18.86         8.70 o                         
   7  10   9         37.32         32.99        13.20 o                         
 -10  11   9         94.60         23.70        32.37 o                         
  -8  11   9        101.55         96.52         9.63 o                         
  -7  11   9         85.06         67.81         9.61 o                         
  -6  11   9          1.73          0.98         2.80 o                         
  -5  11   9        176.04        205.25        15.37 o                         
  -4  11   9        512.52        545.71        19.14 o                         
  -3  11   9        685.11        761.40        18.34 o                         
  -2  11   9        871.59        892.81        19.82 o                         
  -1  11   9        482.13        500.53        15.23 o                         
   0  11   9         85.11         87.44         4.84 o                         
   1  11   9        236.51        212.75         8.90 o                         
   2  11   9         33.59         41.75         5.33 o                         
   3  11   9         97.34         81.47         7.75 o                         
   4  11   9        258.74        241.87        19.31 o                         
   5  11   9        310.53        359.64        28.02 o                         
   6  11   9         87.04         80.16        12.29 o                         
 -10  12   9          4.80         -1.03        11.12 o                         
  -9  12   9         48.39         32.14        10.90 o                         
  -8  12   9        113.72        127.63        10.73 o                         
  -7  12   9         59.06         93.40        11.79 o                         
  -6  12   9        172.89        177.42        16.68 o                         
  -5  12   9        207.24        248.89        20.54 o                         
  -4  12   9        197.96        175.72        14.75 o                         
  -3  12   9        123.17        120.40         8.64 o                         
  -2  12   9         18.76          8.50         3.48 o                         
  -1  12   9        280.92        251.39        12.81 o                         
   0  12   9        230.96        255.50        14.23 o                         
   1  12   9        182.06        159.15         7.52 o                         
   2  12   9        555.45        574.17        17.21 o                         
   3  12   9       1529.27       1585.15        30.86 o                         
   4  12   9        312.06        348.88        21.57 o                         
   5  12   9         31.74         13.00        16.36 o                         
   6  12   9          2.79         -0.71         7.84 o                         
  -9  13   9          1.99         -6.90         6.90 o                         
  -8  13   9          6.97          4.58         6.94 o                         
  -7  13   9          0.12         -3.72         3.72 o                         
  -6  13   9         16.65          8.87         4.90 o                         
  -5  13   9         70.27         46.67         9.81 o                         
  -4  13   9         74.67         58.38         9.72 o                         
  -3  13   9        366.46        370.69        16.35 o                         
  -2  13   9        660.25        654.05        30.20 o                         
  -1  13   9        254.27        245.52        13.45 o                         
   0  13   9         82.32         70.82        11.11 o                         
   1  13   9         17.06          5.00         3.99 o                         
   2  13   9          0.17         -4.27         4.27 o                         
   3  13   9         71.07         83.66         8.50 o                         
   4  13   9         94.27        104.37        10.93 o                         
   5  13   9        103.80         85.67        14.39 o                         
  -9  14   9          9.11         -5.66         5.66 o                         
  -8  14   9          1.16         -2.85         6.84 o                         
  -7  14   9          0.21         -5.44         5.44 o                         
  -6  14   9         38.91         44.77        10.29 o                         
  -5  14   9        150.14        149.07        14.71 o                         
  -4  14   9          7.45          4.98         5.15 o                         
  -3  14   9         23.15          6.56         7.16 o                         
  -2  14   9        265.67        288.36        13.30 o                         
  -1  14   9         57.43         56.09         7.26 o                         
   0  14   9          0.22         -5.08         5.08 o                         
   1  14   9         22.13          7.09         4.88 o                         
   2  14   9         14.47         15.85         4.58 o                         
   3  14   9        106.21         95.74         8.81 o                         
   4  14   9         40.67         41.80        12.63 o                         
   5  14   9         52.50         72.50        11.31 o                         
  -8  15   9          2.65         -2.83         6.65 o                         
  -7  15   9         55.96         37.54        11.54 o                         
  -6  15   9        161.90        162.00        15.46 o                         
  -5  15   9         67.77         69.73        11.90 o                         
  -4  15   9          0.41         -4.15         4.15 o                         
  -3  15   9          5.95         -0.73         7.59 o                         
  -2  15   9         26.25         35.84         6.35 o                         
  -1  15   9         80.08         83.64         8.40 o                         
   0  15   9          3.61         -2.00         4.12 o                         
   1  15   9          0.24         -4.86         4.86 o                         
   2  15   9          0.04         -6.89         6.89 o                         
   3  15   9          0.04         -2.44         5.09 o                         
   4  15   9          7.36         -2.27         6.96 o                         
  -8  16   9         45.54         42.98        13.67 o                         
  -7  16   9         39.61         13.01        13.45 o                         
  -6  16   9         83.41         76.02        13.53 o                         
  -5  16   9         20.30         -0.09         6.60 o                         
  -4  16   9         19.05          9.73         5.72 o                         
  -3  16   9        185.02        149.72        16.14 o                         
  -2  16   9        132.05        126.21        10.17 o                         
  -1  16   9        134.99        133.55        11.93 o                         
   0  16   9        187.32        172.87        11.68 o                         
   1  16   9        119.12        118.07        14.41 o                         
   2  16   9         49.75         50.99        12.46 o                         
   3  16   9          9.05          3.23         7.70 o                         
   4  16   9          6.47         -0.79         7.54 o                         
  -7  17   9          5.64         -0.20         7.10 o                         
  -6  17   9          3.92         -4.84         6.72 o                         
  -5  17   9          5.91         -0.77         6.17 o                         
  -4  17   9         28.83         38.85         8.61 o                         
  -3  17   9        197.02        183.74        14.33 o                         
  -2  17   9        186.61        158.97        13.73 o                         
  -1  17   9        226.65        210.29        13.27 o                         
   0  17   9        112.01        106.51        14.79 o                         
   1  17   9         34.04         45.25        11.21 o                         
   2  17   9          0.06        -11.00        18.64 o                         
   3  17   9        101.35        104.95        22.32 o                         
  -6  18   9        164.81        174.90        18.96 o                         
  -5  18   9        233.56        236.21        25.51 o                         
  -4  18   9        121.19        111.32        13.19 o                         
  -3  18   9         18.52          3.75         9.91 o                         
  -2  18   9         10.67         18.50        10.40 o                         
  -1  18   9        139.84        135.44        13.78 o                         
   0  18   9        295.14        333.30        28.76 o                         
   1  18   9        215.51        179.81        22.25 o                         
   2  18   9        190.37        211.66        20.41 o                         
  -5  19   9         80.92        121.61        16.67 o                         
  -4  19   9         82.63        112.00        15.27 o                         
  -3  19   9        114.79        125.93        17.75 o                         
  -2  19   9        119.68        118.85        19.50 o                         
  -1  19   9         92.32         79.55        16.86 o                         
   0  19   9         50.03         27.45        12.93 o                         
   1  19   9         13.46         14.46        12.11 o                         
  -2  20   9         16.24          0.26        10.84 o                         
 -12   0  10         21.37         33.07        18.04 o                         
 -11   0  10        172.17        182.13        38.78 o                         
 -10   0  10        377.68        490.06        44.19 o                         
  -9   0  10         83.07        101.62        15.63 o                         
  -8   0  10          3.81          4.24         4.88 o                         
  -7   0  10        219.97        256.79        11.91 o                         
  -6   0  10       1077.40       1191.86        36.20 o                         
  -5   0  10         23.86         41.93         8.97 o                         
  -4   0  10         29.99         45.40         6.37 o                         
  -3   0  10         58.28         56.94         7.15 o                         
  -2   0  10        712.06        690.49        15.07 o                         
  -1   0  10        425.77        369.37        14.45 o                         
   0   0  10        217.54        222.87        10.75 o                         
   1   0  10        346.29        356.48        14.15 o                         
   2   0  10        984.27       1015.87        32.39 o                         
   3   0  10        198.98        194.82        23.45 o                         
   4   0  10          1.18          3.90         6.58 o                         
   5   0  10         77.58         67.19        11.88 o                         
   6   0  10         15.99          2.07        20.14 o                         
   7   0  10        296.34        302.00        34.27 o                         
 -12   1  10        177.05        222.39        25.17 o                         
 -11   1  10        288.42        433.09        30.96 o                         
 -10   1  10        170.81        165.24        15.36 o                         
  -9   1  10         12.17          1.55        11.00 o                         
  -8   1  10         81.51         66.50         9.24 o                         
  -7   1  10         98.96        103.81         7.23 o                         
  -6   1  10       1360.01       1483.21        23.96 o                         
  -5   1  10       3719.72       4023.37        61.34 o                         
  -4   1  10       3308.49       3446.90        38.17 o                         
  -3   1  10        856.60        906.99        16.87 o                         
  -2   1  10        224.37        206.98         6.69 o                         
  -1   1  10         71.83         73.86         4.24 o                         
   0   1  10          0.16         -1.70         2.15 o                         
   1   1  10        106.04        106.86         6.17 o                         
   2   1  10       1088.82       1073.74        19.14 o                         
   3   1  10       1720.63       1754.25        30.65 o                         
   4   1  10         35.86         47.61         6.52 o                         
   5   1  10         50.33         50.99         6.67 o                         
   6   1  10         33.57         40.81         7.24 o                         
   7   1  10         14.56         -5.60         5.60 o                         
 -12   2  10         12.08         22.58        13.68 o                         
 -11   2  10         30.39         17.49        13.26 o                         
 -10   2  10        125.36        113.25        13.27 o                         
  -9   2  10        150.86        136.53        25.07 o                         
  -8   2  10        243.78        279.33        12.39 o                         
  -7   2  10        217.76        253.95        11.48 o                         
  -6   2  10          1.01         -1.85         3.15 o                         
  -5   2  10       1230.06       1294.88        19.16 o                         
  -4   2  10        467.14        513.18        10.63 o                         
  -3   2  10         50.63         64.10         4.27 o                         
  -2   2  10         87.50         58.77         4.26 o                         
  -1   2  10        140.86        111.90         4.72 o                         
   0   2  10         56.13         54.69         3.74 o                         
   1   2  10        206.77        205.69         8.34 o                         
   2   2  10        434.90        480.70        13.61 o                         
   3   2  10        118.85        104.88         7.93 o                         
   4   2  10         39.83         42.47         6.59 o                         
   5   2  10         11.04         16.63         5.08 o                         
   6   2  10         25.27         19.18         5.64 o                         
   7   2  10          4.64         -5.76         5.76 o                         
 -11   3  10         16.82          3.84        10.57 o                         
 -10   3  10          0.61         -5.11         5.11 o                         
  -9   3  10          5.10         -5.59         8.04 o                         
  -8   3  10          1.68         -3.60         3.99 o                         
  -7   3  10         49.87         53.50         7.78 o                         
  -6   3  10         51.66         43.10         5.16 o                         
  -5   3  10        267.51        292.75         9.37 o                         
  -4   3  10         93.86         81.45         4.49 o                         
  -3   3  10        307.33        296.05         8.93 o                         
  -2   3  10         90.36        104.71         6.56 o                         
  -1   3  10         68.33         74.13         3.91 o                         
   0   3  10         20.77         28.75         3.20 o                         
   1   3  10          0.39         -0.97         3.26 o                         
   2   3  10        291.13        282.39        12.89 o                         
   3   3  10        209.58        215.90         9.56 o                         
   4   3  10          0.44         -3.41         3.41 o                         
   5   3  10          0.63         -4.22         4.22 o                         
   6   3  10         73.41         60.84        10.66 o                         
   7   3  10         61.49         41.65         9.03 o                         
 -11   4  10          0.15         -8.94         8.94 o                         
 -10   4  10          2.09         -5.45         5.45 o                         
  -9   4  10          2.94          2.22         5.97 o                         
  -8   4  10         70.22         63.03         7.44 o                         
  -7   4  10         13.67          9.09         6.51 o                         
  -6   4  10          1.58          1.03         4.21 o                         
  -5   4  10        170.86        169.67         8.19 o                         
  -4   4  10        683.85        796.73        13.41 o                         
  -3   4  10        294.79        323.35         8.31 o                         
  -2   4  10         28.01         16.61         3.47 o                         
  -1   4  10          1.46          0.97         1.77 o                         
   0   4  10         13.45          5.83         2.37 o                         
   1   4  10         12.30          8.20         3.01 o                         
   2   4  10        292.80        255.69         9.93 o                         
   3   4  10         57.31         54.82         6.23 o                         
   4   4  10         43.50         31.89         7.02 o                         
   5   4  10        234.81        220.15        15.99 o                         
   6   4  10          1.20         -4.53         4.53 o                         
   7   4  10          0.50         -5.80         6.96 o                         
 -11   5  10          0.37        -12.26        12.84 o                         
 -10   5  10         25.64         -1.20         8.30 o                         
  -9   5  10        112.75         94.54        12.94 o                         
  -8   5  10         11.36          7.73         7.23 o                         
  -7   5  10          5.26         -4.84         4.84 o                         
  -6   5  10         98.47        114.37        10.29 o                         
  -5   5  10        203.66        203.91         7.92 o                         
  -4   5  10       1342.06       1300.36        28.02 o                         
  -3   5  10       1628.12       1652.24        19.94 o                         
  -2   5  10        929.28        924.08        16.14 o                         
  -1   5  10        101.62         87.01         4.96 o                         
   0   5  10         77.15         68.78         5.22 o                         
   1   5  10        260.54        246.03         9.60 o                         
   2   5  10         29.03         28.45         4.94 o                         
   3   5  10         85.23         84.34         8.84 o                         
   4   5  10        302.31        340.78        16.93 o                         
   5   5  10        375.76        369.43        24.04 o                         
   6   5  10         20.60         11.57         8.12 o                         
   7   5  10          2.34         -7.00         7.00 o                         
 -11   6  10          6.56          1.08         9.90 o                         
 -10   6  10        151.96        158.14        29.46 o                         
  -9   6  10        313.85        123.26        19.84 o                         
  -8   6  10        482.88        584.09        18.63 o                         
  -7   6  10        275.03        263.22        21.65 o                         
  -6   6  10        267.65        283.17        11.25 o                         
  -5   6  10         53.75         22.55         4.33 o                         
  -4   6  10          5.94         10.87         2.91 o                         
  -3   6  10        695.44        753.79        15.68 o                         
  -2   6  10        590.10        609.50        13.45 o                         
  -1   6  10        504.05        499.65        10.34 o                         
   0   6  10        568.64        582.07        14.38 o                         
   1   6  10         76.18         90.22         7.34 o                         
   2   6  10         42.64         41.17         5.53 o                         
   3   6  10         36.64         36.24         6.22 o                         
   4   6  10          3.28         -3.33         6.13 o                         
   5   6  10        207.53        238.18        15.39 o                         
   6   6  10        312.85        308.52        17.50 o                         
   7   6  10        137.23        130.10        14.68 o                         
 -11   7  10         51.21          6.68        20.82 o                         
 -10   7  10         37.37          4.56        24.60 o                         
  -9   7  10         18.58          6.94         6.60 o                         
  -8   7  10         97.86         72.16        10.11 o                         
  -7   7  10        582.08        600.28        17.79 o                         
  -6   7  10        460.27        461.74        14.09 o                         
  -5   7  10        106.74        109.22         7.45 o                         
  -4   7  10        247.38        252.19         9.10 o                         
  -3   7  10        775.40        881.97        17.48 o                         
  -2   7  10       1160.58       1274.24        22.73 o                         
  -1   7  10        789.70        784.93        24.39 o                         
   0   7  10          5.63          0.84         3.06 o                         
   1   7  10        313.59        327.21        11.09 o                         
   2   7  10        233.06        232.10        10.89 o                         
   3   7  10        340.76        327.99        13.30 o                         
   4   7  10        378.55        382.73        18.11 o                         
   5   7  10        606.71        590.19        21.95 o                         
   6   7  10        125.37        120.06        12.42 o                         
   7   7  10         10.13          3.79        13.42 o                         
 -11   8  10          3.46         -8.71         8.71 o                         
 -10   8  10         49.59          5.71        28.41 o                         
  -9   8  10        300.61        382.61        43.29 o                         
  -7   8  10        471.21        434.94        15.56 o                         
  -6   8  10        498.41        496.54        17.18 o                         
  -5   8  10        105.37         92.47         8.38 o                         
  -4   8  10         35.63         27.49         5.51 o                         
  -3   8  10        674.63        719.35        14.70 o                         
  -2   8  10       2599.10       2667.84        29.43 o                         
  -1   8  10       2993.71       2987.75        40.92 o                         
   0   8  10       2484.12       2469.16        30.67 o                         
   1   8  10        829.78        832.86        21.15 o                         
   2   8  10        164.93        139.75         9.48 o                         
   3   8  10         31.52         32.55         6.07 o                         
   4   8  10          0.53         -4.39         5.01 o                         
   5   8  10        101.91        101.37        10.92 o                         
   6   8  10        286.81        264.05        18.11 o                         
 -10   9  10          8.12        -11.46        11.46 o                         
  -9   9  10          0.17         -1.92         8.34 o                         
  -8   9  10         48.09         30.70         7.62 o                         
  -7   9  10        347.18        338.86        16.66 o                         
  -6   9  10        353.17        374.46        14.80 o                         
  -5   9  10        197.98        236.00        11.55 o                         
  -4   9  10         52.68         45.53         6.68 o                         
  -3   9  10        169.59        197.17         9.45 o                         
  -2   9  10          6.19          6.23         3.15 o                         
  -1   9  10         53.26         54.20         4.63 o                         
   0   9  10        340.66        336.70        10.25 o                         
   1   9  10          5.33          8.43         3.52 o                         
   2   9  10          3.21         -0.76         4.54 o                         
   3   9  10         92.98         99.54         8.05 o                         
   4   9  10        319.44        368.78        15.60 o                         
   5   9  10        146.77        145.72        14.74 o                         
   6   9  10         30.17         27.64         9.03 o                         
 -10  10  10         77.29         -1.08        22.70 o                         
  -9  10  10         56.12          3.64         9.10 o                         
  -8  10  10          5.40          4.82         3.87 o                         
  -7  10  10         25.09         13.77         4.50 o                         
  -6  10  10         15.52          6.27         3.94 o                         
  -5  10  10          7.93          1.30         2.90 o                         
  -4  10  10         60.67         56.19        10.84 o                         
  -3  10  10        169.55        154.91         9.03 o                         
  -2  10  10        508.94        533.48        10.12 o                         
  -1  10  10        321.86        303.36         8.78 o                         
   0  10  10        187.63        164.81         7.56 o                         
   1  10  10        797.77        758.60        16.33 o                         
   2  10  10        646.08        656.73        17.61 o                         
   3  10  10         90.19         86.64         8.22 o                         
   4  10  10          7.93          4.68         5.57 o                         
   5  10  10          3.23         -6.22         6.22 o                         
   6  10  10         67.43         42.15        10.72 o                         
 -10  11  10          0.07         -7.53         9.15 o                         
  -9  11  10          3.58         -6.82         6.82 o                         
  -8  11  10          0.81         -4.44         4.44 o                         
  -7  11  10         20.52          3.95         4.48 o                         
  -6  11  10         19.59         11.46         4.16 o                         
  -5  11  10         19.39         13.08         6.64 o                         
  -4  11  10          7.69          2.59         5.65 o                         
  -3  11  10         41.03         29.16         5.13 o                         
  -2  11  10          4.98          6.79         4.95 o                         
  -1  11  10          2.40          1.96         5.58 o                         
   0  11  10         28.30         23.81         4.34 o                         
   1  11  10         10.94          5.07         3.73 o                         
   2  11  10          1.01          6.25         4.18 o                         
   3  11  10         27.71         23.68         5.71 o                         
   4  11  10          7.32         -3.22         5.43 o                         
   5  11  10          0.06         -4.79         6.90 o                         
  -8  12  10        103.68         99.37        15.63 o                         
  -7  12  10         82.75         95.42         8.56 o                         
  -6  12  10        119.60        140.66        14.50 o                         
  -5  12  10        148.22        122.91        14.47 o                         
  -4  12  10          1.84          1.97         3.56 o                         
  -3  12  10         59.66         57.30         6.33 o                         
  -2  12  10          4.77          4.17         4.83 o                         
  -1  12  10         50.13         53.18        12.06 o                         
   0  12  10        360.96        371.23        14.16 o                         
   1  12  10         75.45         82.97         5.63 o                         
   2  12  10          3.27          6.47         4.27 o                         
   3  12  10          4.43          1.60         5.05 o                         
   4  12  10          0.21         -2.79         5.49 o                         
   5  12  10         78.67         83.83        11.14 o                         
  -9  13  10         24.84         18.79         9.42 o                         
  -8  13  10          8.30          3.12        11.77 o                         
  -7  13  10          9.12         30.57         9.34 o                         
  -6  13  10         73.39         93.99        15.54 o                         
  -5  13  10        401.31        439.78        28.43 o                         
  -4  13  10        653.18        703.29        39.78 o                         
  -3  13  10        218.90        220.01        13.60 o                         
  -2  13  10          2.13         -0.99         4.60 o                         
  -1  13  10          0.85         -1.04         4.39 o                         
   0  13  10          8.85          4.01         4.84 o                         
   1  13  10        222.23        247.30         9.95 o                         
   2  13  10        342.31        398.09        13.81 o                         
   3  13  10        269.73        279.71        13.14 o                         
   4  13  10        130.97        131.81        11.20 o                         
   5  13  10         34.06         45.30         9.75 o                         
  -8  14  10        104.65        121.79        14.92 o                         
  -7  14  10         92.02        104.04        14.74 o                         
  -6  14  10          8.77          3.31         7.46 o                         
  -5  14  10          0.38         -2.52         5.65 o                         
  -4  14  10         38.84         21.24        11.95 o                         
  -3  14  10        151.32        133.34        11.48 o                         
  -2  14  10        222.13        250.28        14.20 o                         
  -1  14  10        337.18        381.15        15.47 o                         
   0  14  10        390.86        390.19        15.66 o                         
   1  14  10        314.74        335.97        22.61 o                         
   2  14  10        117.08        117.83         8.89 o                         
   3  14  10         42.22         32.14         6.87 o                         
   4  14  10         15.52          5.82         6.99 o                         
  -8  15  10          7.72         30.91        11.20 o                         
  -7  15  10         93.77         98.63        13.55 o                         
  -6  15  10         91.78        121.90        19.54 o                         
  -5  15  10        413.05        505.27        31.08 o                         
  -4  15  10        813.62        886.29        26.61 o                         
  -3  15  10        433.97        446.49        38.52 o                         
  -2  15  10        101.82        114.07         9.77 o                         
  -1  15  10         40.71         18.96         7.18 o                         
   0  15  10         13.16          3.07         5.46 o                         
   1  15  10         87.91        106.92        15.85 o                         
   2  15  10        196.06        219.25        24.74 o                         
   3  15  10        389.83        455.45        30.80 o                         
  -7  16  10         53.86         48.39        14.38 o                         
  -6  16  10          8.29         -6.08         6.08 o                         
  -5  16  10          2.05         -3.43         6.12 o                         
  -4  16  10          0.45         -5.59         5.59 o                         
  -3  16  10         38.06         26.67         8.36 o                         
  -2  16  10        321.09        322.30        18.25 o                         
  -1  16  10        357.43        316.25        16.06 o                         
   0  16  10        272.11        240.26        18.08 o                         
   1  16  10        132.04        103.95        18.04 o                         
   2  16  10         24.50          6.90         8.57 o                         
   3  16  10         54.66         47.39        14.77 o                         
  -6  17  10          4.01          0.69        11.46 o                         
  -5  17  10         63.88         76.88        24.95 o                         
  -4  17  10        117.12         94.72        14.52 o                         
  -3  17  10         16.56         -8.21        10.15 o                         
  -2  17  10         14.70         -4.30         7.24 o                         
  -1  17  10         64.97         46.03         9.53 o                         
   0  17  10         19.80          5.93        15.80 o                         
   1  17  10         54.43         60.49        12.90 o                         
   2  17  10         62.99         77.94        16.16 o                         
  -5  18  10          7.85          5.43         9.87 o                         
  -4  18  10          0.88         -1.84        12.63 o                         
  -3  18  10          0.07         -2.21         7.30 o                         
  -2  18  10          1.22          0.56         6.96 o                         
  -1  18  10          6.45         -6.37         6.37 o                         
   0  18  10         41.05         34.12        11.43 o                         
   1  18  10         49.06         35.65        13.81 o                         
  -3  19  10          0.95          5.92         9.36 o                         
  -2  19  10          1.29         -7.16         7.16 o                         
 -11   1  11          2.27        -12.48        12.48 o                         
 -10   1  11          3.88          9.47         9.32 o                         
  -9   1  11         20.07         39.46        12.07 o                         
  -7   1  11        134.68        142.49        15.29 o                         
  -6   1  11         99.71         85.89         8.49 o                         
  -5   1  11          9.83          0.19         5.12 o                         
  -4   1  11        197.07        177.77         8.75 o                         
  -3   1  11         21.53         10.08         3.47 o                         
  -2   1  11         94.58        100.64         5.48 o                         
  -1   1  11        155.28        167.70         6.52 o                         
   0   1  11         10.90         14.96         2.97 o                         
   1   1  11         12.93         10.64         3.38 o                         
   2   1  11         18.90         16.13         5.00 o                         
   3   1  11        208.99        177.19        10.99 o                         
   4   1  11          0.13         -0.81         4.15 o                         
   5   1  11          5.56         -4.37         4.37 o                         
   6   1  11         27.17         13.85         6.32 o                         
 -11   2  11        162.56        234.92        25.72 o                         
 -10   2  11        164.09        239.88        52.01 o                         
  -8   2  11        231.28        154.64        28.80 o                         
  -7   2  11         45.37         32.85         9.72 o                         
  -6   2  11         96.71         79.93        10.07 o                         
  -5   2  11          1.75          0.50         4.47 o                         
  -4   2  11        482.54        534.17        14.54 o                         
  -3   2  11       1034.09       1084.63        15.79 o                         
  -2   2  11        476.62        455.92        10.45 o                         
  -1   2  11        410.42        377.13         8.78 o                         
   0   2  11        233.40        215.68         7.62 o                         
   1   2  11          2.78          1.80         2.83 o                         
   2   2  11        105.98         99.23         7.63 o                         
   3   2  11        182.09        172.33        13.04 o                         
   4   2  11        228.26        235.60        12.36 o                         
   5   2  11         41.75         39.78         8.35 o                         
   6   2  11         44.39         31.82         7.28 o                         
 -11   3  11          0.48         -7.85         7.85 o                         
 -10   3  11         68.70         71.60        24.08 o                         
  -9   3  11        246.00        264.56        31.87 o                         
  -8   3  11         84.82        104.32        17.93 o                         
  -7   3  11        142.86        173.79        11.56 o                         
  -6   3  11        308.06        309.09        19.56 o                         
  -5   3  11        546.52        582.05        18.40 o                         
  -4   3  11          1.03          5.08         2.76 o                         
  -3   3  11        107.23        108.53         6.14 o                         
  -2   3  11        312.52        321.36        10.55 o                         
  -1   3  11        385.18        374.88         8.68 o                         
   0   3  11        325.62        313.12         9.89 o                         
   1   3  11        770.37        822.53        19.20 o                         
   2   3  11        559.61        598.83        15.52 o                         
   3   3  11        671.13        713.71        17.63 o                         
   4   3  11          1.16         -0.19         4.48 o                         
   5   3  11          3.99          6.56         5.13 o                         
   6   3  11         25.15         20.71         6.46 o                         
 -11   4  11        145.76        126.45        28.95 o                         
 -10   4  11        179.67        182.41        35.78 o                         
  -9   4  11        269.99        361.48        32.17 o                         
  -8   4  11        160.59        209.79        12.55 o                         
  -7   4  11          0.06          1.39         4.79 o                         
  -6   4  11         27.66         23.96         6.71 o                         
  -5   4  11        526.65        565.94        14.54 o                         
  -4   4  11       1286.53       1360.69        20.55 o                         
  -3   4  11        667.94        702.46        14.39 o                         
  -2   4  11        143.75        199.28         8.76 o                         
  -1   4  11        206.73        232.25         7.19 o                         
   0   4  11        247.67        262.34         8.86 o                         
   1   4  11          0.42          2.36         2.90 o                         
   2   4  11          6.40          9.42         3.92 o                         
   3   4  11         29.08         22.54         6.62 o                         
   4   4  11        496.85        488.55        16.39 o                         
   5   4  11        167.50        177.42        13.35 o                         
   6   4  11        108.93         93.69        11.28 o                         
 -11   5  11          3.79         -7.89         7.89 o                         
 -10   5  11         18.40         -2.42         7.76 o                         
  -9   5  11        186.66        167.31        17.57 o                         
  -8   5  11        401.13        466.31        32.63 o                         
  -7   5  11        441.31        525.69        29.45 o                         
  -6   5  11        169.02        193.16        11.11 o                         
  -5   5  11        262.76        251.94        10.31 o                         
  -4   5  11         18.96         16.41         3.92 o                         
  -3   5  11          0.44         -1.57         3.39 o                         
  -2   5  11         88.76         68.72         6.79 o                         
  -1   5  11        647.48        643.64        11.79 o                         
   0   5  11       1357.97       1330.76        29.15 o                         
   1   5  11        935.56        942.87        22.34 o                         
   2   5  11        262.78        248.88        10.66 o                         
   3   5  11        325.56        312.90        15.78 o                         
   4   5  11         59.84         70.98         9.35 o                         
   5   5  11          0.08         -6.00         6.00 o                         
   6   5  11          0.08         -7.79         7.79 o                         
 -11   6  11         31.34         26.30        24.77 o                         
 -10   6  11         12.20         -4.64         8.85 o                         
  -9   6  11          0.31         -7.11        15.03 o                         
  -8   6  11          0.13         -4.83         4.83 o                         
  -7   6  11         20.04         13.56         5.91 o                         
  -6   6  11         20.80         11.07         4.24 o                         
  -5   6  11          1.40         -3.19         3.49 o                         
  -4   6  11        195.45        190.36         8.96 o                         
  -3   6  11         73.33         91.43         6.10 o                         
  -2   6  11        334.26        401.74        13.81 o                         
  -1   6  11        674.85        677.80        13.82 o                         
   0   6  11        237.48        215.31        15.70 o                         
   1   6  11          5.27          4.69         3.99 o                         
   2   6  11        122.37        122.07         8.10 o                         
   3   6  11         10.98         11.52         5.46 o                         
   4   6  11        268.58        256.04        15.47 o                         
   5   6  11         97.82         96.82        11.57 o                         
   6   6  11          7.02         -6.69         6.69 o                         
  -9   7  11         62.98         41.79        12.33 o                         
  -8   7  11         61.86         31.69         8.11 o                         
  -7   7  11         11.62          6.01         4.05 o                         
  -6   7  11         38.41         29.56         5.09 o                         
  -5   7  11        105.69         99.97        10.17 o                         
  -4   7  11         51.78         32.95         4.65 o                         
  -3   7  11        750.27        793.05        16.61 o                         
  -2   7  11        456.20        502.90        18.92 o                         
  -1   7  11         45.71         51.94         5.30 o                         
   0   7  11          1.72         -1.63         3.05 o                         
   1   7  11          0.15         -3.15         3.15 o                         
   2   7  11          5.60          6.33         5.21 o                         
   3   7  11         13.28         12.39         4.77 o                         
   4   7  11         49.40         53.08         8.98 o                         
   5   7  11          6.27          1.58         6.78 o                         
   6   7  11         32.31          6.85        13.38 o                         
 -10   8  11         38.81        -13.09        15.03 o                         
  -9   8  11         56.25         15.04         7.12 o                         
  -8   8  11         40.86          5.39         4.99 o                         
  -7   8  11          1.48         -3.51         3.51 o                         
  -6   8  11         41.04         27.84         5.27 o                         
  -5   8  11         63.85         64.54         6.57 o                         
  -4   8  11         60.46         46.78         6.26 o                         
  -3   8  11        102.69         94.54         9.68 o                         
  -2   8  11        284.84        334.42        13.44 o                         
  -1   8  11         25.60         39.67         4.49 o                         
   0   8  11        166.63        181.13         8.38 o                         
   1   8  11        185.05        187.93        10.20 o                         
   2   8  11         77.70         66.21         7.40 o                         
   3   8  11         19.55         15.35         5.12 o                         
   4   8  11          5.01         -5.79         5.79 o                         
   5   8  11         31.47         26.28         7.92 o                         
 -10   9  11          7.99         10.66        15.33 o                         
  -9   9  11         19.89          1.77         7.50 o                         
  -8   9  11        170.84        180.75        13.99 o                         
  -7   9  11        272.29        278.25        14.75 o                         
  -6   9  11        282.96        276.81        11.94 o                         
  -5   9  11        187.42        176.62        26.61 o                         
  -4   9  11        104.07         84.33         7.66 o                         
  -3   9  11         66.07         64.77         6.43 o                         
  -2   9  11        276.29        254.24         9.43 o                         
  -1   9  11        464.76        468.89        11.98 o                         
   0   9  11        484.52        518.07        12.90 o                         
   1   9  11        385.89        372.87        12.09 o                         
   2   9  11         29.29         41.71         6.44 o                         
   3   9  11         15.07         13.84         5.81 o                         
   4   9  11         14.74         14.20         9.46 o                         
   5   9  11         50.30         35.19        10.21 o                         
 -10  10  11        166.83      -1502.61      2877.14 o                         
  -9  10  11        120.12         94.26        14.68 o                         
  -8  10  11         46.07         19.59         6.87 o                         
  -7  10  11          0.74          4.64         4.15 o                         
  -6  10  11         91.77         80.48         9.40 o                         
  -5  10  11        167.90        198.39        23.87 o                         
  -4  10  11         73.31         99.21        10.15 o                         
  -3  10  11        309.31        325.24        11.85 o                         
  -2  10  11        902.41        883.56        14.43 o                         
  -1  10  11        833.54        836.01        16.90 o                         
   0  10  11        296.43        279.44        11.65 o                         
   1  10  11          3.07         -3.85         3.85 o                         
   2  10  11         61.89         53.81         6.11 o                         
   3  10  11        127.12        133.82        10.13 o                         
   4  10  11         88.66         86.52        12.84 o                         
   5  10  11         93.56        112.19        13.08 o                         
  -9  11  11        117.83        115.54        21.37 o                         
  -8  11  11        273.76        353.22        22.66 o                         
  -7  11  11        518.61        596.27        21.50 o                         
  -6  11  11        523.39        559.28        36.88 o                         
  -5  11  11        242.11        260.74        25.26 o                         
  -4  11  11         91.65         98.83        11.81 o                         
  -3  11  11         53.22         36.43         8.55 o                         
  -2  11  11        120.32        113.05         8.80 o                         
  -1  11  11        715.11        704.40        13.05 o                         
   0  11  11       1134.80       1175.03        18.37 o                         
   1  11  11       1071.93       1057.58        20.08 o                         
   2  11  11        783.86        803.88        18.68 o                         
   3  11  11        144.39        138.71        11.75 o                         
   4  11  11         24.11         27.38        13.39 o                         
   5  11  11          5.91         -5.71         8.60 o                         
  -9  12  11         46.09         26.68        29.14 o                         
  -8  12  11         32.90         40.84         9.60 o                         
  -7  12  11          1.06         -4.90         4.90 o                         
  -6  12  11        195.89        230.67        31.55 o                         
  -5  12  11        414.20        441.58        25.40 o                         
  -4  12  11        660.54        717.90        37.11 o                         
  -3  12  11        783.81        828.46        24.67 o                         
  -2  12  11        768.17        795.13        28.29 o                         
  -1  12  11         98.75        106.16         8.93 o                         
   0  12  11          1.31         -2.80         2.80 o                         
   1  12  11         11.42          0.64         6.91 o                         
   2  12  11         11.68          8.89         4.81 o                         
   3  12  11         22.37         15.03         6.66 o                         
   4  12  11         64.75         91.31        10.93 o                         
  -8  13  11         36.83          3.04        16.86 o                         
  -7  13  11         94.06         86.06        13.16 o                         
  -6  13  11        194.22        210.67        18.41 o                         
  -5  13  11         89.23         90.55        12.91 o                         
  -4  13  11        109.62        128.06        18.85 o                         
  -3  13  11        244.69        245.87        25.43 o                         
  -2  13  11         48.32         34.56         8.03 o                         
  -1  13  11        173.52        150.47        11.93 o                         
   0  13  11        152.64        134.66        10.10 o                         
   1  13  11        171.81        158.83         8.14 o                         
   2  13  11        466.64        485.28        22.75 o                         
   3  13  11        210.35        194.39        19.40 o                         
   4  13  11        151.97        134.87        15.92 o                         
  -8  14  11          5.92         -6.85        14.82 o                         
  -7  14  11         90.01         97.22        35.18 o                         
  -6  14  11        107.48        113.62        14.29 o                         
  -5  14  11         19.31         17.21         9.11 o                         
  -4  14  11         88.47        103.27        16.55 o                         
  -3  14  11         78.92         79.47         9.09 o                         
  -2  14  11        168.79        152.67        12.02 o                         
  -1  14  11        124.47        128.81        11.53 o                         
   0  14  11          0.25         -0.20         6.03 o                         
   1  14  11        110.03         82.99        13.12 o                         
   2  14  11        218.68        163.34        17.89 o                         
   3  14  11         53.47         59.14         9.72 o                         
  -7  15  11          5.73         -4.23        10.41 o                         
  -6  15  11          0.04         -6.25         6.25 o                         
  -5  15  11          5.80         -3.29         6.02 o                         
  -4  15  11          0.59         -2.55         6.03 o                         
  -3  15  11         72.61         44.14         8.47 o                         
  -2  15  11        121.60        110.99        20.48 o                         
  -1  15  11          1.29         -8.85         8.85 o                         
   0  15  11          3.68         -8.22         9.04 o                         
   1  15  11         22.32          4.46         8.09 o                         
   2  15  11         23.83         10.30         9.77 o                         
  -6  16  11          0.33         -8.24         8.24 o                         
  -5  16  11         20.21         10.19         7.99 o                         
  -4  16  11        125.16        114.03        16.63 o                         
  -3  16  11        201.80        204.28        16.09 o                         
  -2  16  11         44.60         46.94         9.89 o                         
  -1  16  11         10.69          7.61         8.20 o                         
   0  16  11         69.97         39.83        12.79 o                         
   1  16  11         10.46         -1.58        12.10 o                         
  -5  17  11         74.71         74.50        15.71 o                         
  -4  17  11          1.24         -6.91         6.91 o                         
  -3  17  11         20.53          1.78         9.77 o                         
  -2  17  11         57.70         64.19        13.15 o                         
  -1  17  11          4.74         -4.81        11.05 o                         
   0  17  11         12.36          8.88        13.35 o                         
  -2  18  11        142.23         75.16        24.65 o                         
 -11   0  12        139.40        238.71        39.08 o                         
 -10   0  12         23.87         30.06        18.04 o                         
  -9   0  12          5.98         28.26        18.04 o                         
  -8   0  12         34.10         68.55        26.46 o                         
  -7   0  12          2.72         -2.41         7.82 o                         
  -6   0  12        403.87        532.14        39.08 o                         
  -5   0  12       1318.28       1378.28        41.61 o                         
  -4   0  12        811.29        946.37        31.45 o                         
  -3   0  12        158.59        236.28        16.76 o                         
  -2   0  12          3.18         10.15         5.39 o                         
  -1   0  12         34.85         39.38         5.94 o                         
   0   0  12          6.51         24.11         6.11 o                         
   1   0  12        258.69        221.03        32.47 o                         
   2   0  12       1423.33       1392.38        36.43 o                         
   3   0  12        722.76        716.47        26.71 o                         
   4   0  12        756.09        736.88        27.93 o                         
   5   0  12        228.53        231.41        18.83 o                         
   6   0  12         80.45         72.56        13.15 o                         
 -11   1  12        135.48        218.09        31.40 o                         
 -10   1  12        145.64        314.68        26.51 o                         
  -9   1  12         55.42        117.83        30.06 o                         
  -8   1  12         52.42         51.11        17.44 o                         
  -7   1  12         35.17         36.68        14.43 o                         
  -6   1  12          2.66          2.89         4.36 o                         
  -5   1  12          8.58         24.75         5.99 o                         
  -4   1  12          1.25         -0.37         3.99 o                         
  -3   1  12        432.23        458.47        14.39 o                         
  -2   1  12        659.08        655.32        13.25 o                         
  -1   1  12         64.75         72.51         4.57 o                         
   0   1  12         97.74        117.18         7.85 o                         
   1   1  12        224.51        235.90        12.92 o                         
   2   1  12          0.83          1.14         4.45 o                         
   3   1  12         18.94          6.05         4.68 o                         
   4   1  12          6.14          1.41         4.60 o                         
   5   1  12        122.02         90.25        13.99 o                         
   6   1  12        163.56        151.72        12.14 o                         
 -11   2  12         22.40         52.61        16.58 o                         
 -10   2  12          7.17        -11.39        15.60 o                         
  -9   2  12         46.61         46.55        13.81 o                         
  -8   2  12         39.01         26.30        33.37 o                         
  -7   2  12         44.91         62.53        18.04 o                         
  -6   2  12        343.42        446.83        22.94 o                         
  -5   2  12        382.82        425.60        18.70 o                         
  -4   2  12        333.55        312.17        25.39 o                         
  -3   2  12        177.45        148.74        11.04 o                         
  -2   2  12          4.43         -0.19         3.73 o                         
  -1   2  12         71.46         53.68         4.29 o                         
   0   2  12        196.73        202.37         9.23 o                         
   1   2  12        305.37        286.90        12.40 o                         
   2   2  12        532.51        531.39        14.22 o                         
   3   2  12        211.64        233.82        13.16 o                         
   4   2  12        138.12        132.25        10.47 o                         
   5   2  12         76.48         77.88         9.65 o                         
   6   2  12         20.81         12.90         7.12 o                         
 -11   3  12          0.19         30.18        13.53 o                         
 -10   3  12          8.82         19.63        12.56 o                         
  -9   3  12         11.35         -4.56         8.02 o                         
  -8   3  12         10.08         -4.85         7.38 o                         
  -7   3  12          6.09          7.43         6.97 o                         
  -6   3  12         15.02         39.45        13.83 o                         
  -5   3  12         10.00         -5.10         5.10 o                         
  -4   3  12        125.63        108.23         7.44 o                         
  -3   3  12         25.66         51.26         5.53 o                         
  -2   3  12          1.57          1.55         3.46 o                         
  -1   3  12          1.06          3.69         2.32 o                         
   0   3  12          4.43          1.00         3.09 o                         
   1   3  12         69.10         56.90         5.55 o                         
   2   3  12        207.36        219.27        10.63 o                         
   3   3  12        252.78        268.24        12.08 o                         
   4   3  12         73.53         57.87         7.52 o                         
   5   3  12         27.20         12.19         6.23 o                         
 -11   4  12          0.01        778.43      1507.33 o                         
 -10   4  12         23.59         21.27        12.13 o                         
  -9   4  12         60.78         22.90        39.08 o                         
  -8   4  12         19.77         34.60        14.35 o                         
  -7   4  12          6.08          5.43         5.26 o                         
  -6   4  12         18.18         25.54         7.16 o                         
  -5   4  12          0.34         -3.19         3.19 o                         
  -4   4  12         66.89         46.64         5.77 o                         
  -3   4  12         49.31         54.39         6.35 o                         
  -2   4  12         38.94         22.83         4.73 o                         
  -1   4  12         14.63         19.46         3.59 o                         
   0   4  12         27.29         18.07         4.31 o                         
   1   4  12         12.35          7.56         3.59 o                         
   2   4  12          0.22         -2.69         3.64 o                         
   3   4  12          0.35          0.75         4.13 o                         
   4   4  12         45.73         49.70         7.23 o                         
   5   4  12          2.33         -3.40         5.09 o                         
 -10   5  12         12.88        -10.80        18.43 o                         
  -9   5  12         76.68         81.77        23.45 o                         
  -8   5  12        247.12        378.81        40.29 o                         
  -7   5  12        138.71        176.76        16.84 o                         
  -6   5  12          0.18         -3.54         3.54 o                         
  -5   5  12         37.32         31.40         6.13 o                         
  -4   5  12        244.68        263.44        18.83 o                         
  -3   5  12         89.63         83.48         7.66 o                         
  -2   5  12        171.86        171.48         9.87 o                         
  -1   5  12        131.15        128.27         7.89 o                         
   0   5  12        213.26        214.50        15.26 o                         
   1   5  12         95.55         99.19         7.36 o                         
   2   5  12         34.64         37.17         6.37 o                         
   3   5  12        103.90         84.43         9.53 o                         
   4   5  12        243.92        250.38        26.38 o                         
   5   5  12        145.53        138.53        15.71 o                         
 -10   6  12          1.42          5.73        11.83 o                         
  -9   6  12         12.12          6.90        16.54 o                         
  -8   6  12        219.64        227.92        15.80 o                         
  -7   6  12        350.48        460.00        33.30 o                         
  -6   6  12        260.54        307.77        11.97 o                         
  -5   6  12        227.96        197.55        10.64 o                         
  -4   6  12        334.73        332.46        17.59 o                         
  -3   6  12        138.96        163.11        15.01 o                         
  -2   6  12         32.38         55.44         8.37 o                         
  -1   6  12        133.50        107.23         6.41 o                         
   0   6  12        498.09        505.28        12.89 o                         
   1   6  12        426.58        446.49        13.87 o                         
   2   6  12        309.45        332.14        17.15 o                         
   3   6  12        174.61        179.43        13.51 o                         
   4   6  12        260.47        266.86        21.06 o                         
   5   6  12         29.98         10.26        14.18 o                         
 -10   7  12        108.16        187.00        34.27 o                         
  -9   7  12        240.53        183.99        28.26 o                         
  -8   7  12        380.62        498.07        27.25 o                         
  -7   7  12        295.95        350.22        13.59 o                         
  -6   7  12         88.59         84.31         7.34 o                         
  -5   7  12          0.22          0.24         4.10 o                         
  -4   7  12        198.64        175.09        10.23 o                         
  -3   7  12        456.01        471.24        16.68 o                         
  -2   7  12        584.74        623.20        17.61 o                         
  -1   7  12        795.85        828.45        16.73 o                         
   0   7  12        633.21        631.34        14.20 o                         
   1   7  12         45.39         40.46         5.82 o                         
   2   7  12         23.50         31.33         5.66 o                         
   3   7  12          4.35         -1.88         6.52 o                         
   4   7  12         27.05         27.80         7.77 o                         
   5   7  12         94.75         84.16        13.68 o                         
 -10   8  12          5.85          5.41        25.25 o                         
  -9   8  12          0.30          6.75         8.93 o                         
  -8   8  12        312.67        351.41        24.82 o                         
  -7   8  12        709.42        833.34        35.18 o                         
  -6   8  12        567.76        620.10        25.96 o                         
  -5   8  12        225.67        272.36        11.72 o                         
  -4   8  12        188.92        212.29        11.50 o                         
  -3   8  12        322.97        374.68        15.71 o                         
  -2   8  12        332.83        332.34        13.34 o                         
  -1   8  12          5.36         -2.99         2.99 o                         
   0   8  12        143.73        143.25         8.27 o                         
   1   8  12        430.94        451.87        13.94 o                         
   2   8  12        356.44        337.12        13.37 o                         
   3   8  12        267.75        294.92        17.25 o                         
   4   8  12        189.52        195.24        15.27 o                         
   5   8  12         70.34         61.07        13.22 o                         
  -9   9  12        105.84         17.44        13.83 o                         
  -8   9  12        219.11        184.84        21.35 o                         
  -7   9  12        171.12        162.08        16.57 o                         
  -6   9  12         24.42         20.76         9.29 o                         
  -5   9  12         30.50         22.54         5.20 o                         
  -4   9  12         81.30         91.54         8.31 o                         
  -3   9  12        376.98        410.09        18.46 o                         
  -2   9  12        310.36        323.93        15.35 o                         
  -1   9  12        526.21        518.60        12.26 o                         
   0   9  12        628.47        679.67        14.82 o                         
   1   9  12        201.89        206.71        10.34 o                         
   2   9  12         13.71          6.57         4.97 o                         
   3   9  12          3.74          0.67         8.66 o                         
   4   9  12         18.04          5.80         7.42 o                         
  -9  10  12          1.07         -7.31        14.73 o                         
  -8  10  12          6.47          2.66         6.15 o                         
  -7  10  12         34.74         13.46         6.86 o                         
  -6  10  12        120.90         97.69         8.12 o                         
  -5  10  12        136.33        127.36        13.96 o                         
  -4  10  12        117.26        100.10         7.49 o                         
  -3  10  12         34.13         31.56         4.26 o                         
  -2  10  12          5.65          4.70         3.94 o                         
  -1  10  12          0.18         -3.62         4.84 o                         
   0  10  12          2.50         -2.30         5.41 o                         
   1  10  12          1.33         -4.07         4.07 o                         
   2  10  12          4.01         -2.96         5.40 o                         
   3  10  12          9.78          7.40         6.63 o                         
   4  10  12          3.30         -9.84         9.89 o                         
  -9  11  12          7.07         -5.15        11.21 o                         
  -8  11  12         23.70          9.67        10.75 o                         
  -7  11  12          3.75          1.25         6.41 o                         
  -6  11  12          0.03         -4.90         5.53 o                         
  -5  11  12          0.71         -5.64         5.91 o                         
  -4  11  12         21.79          9.85         7.01 o                         
  -3  11  12         23.21         27.89         8.05 o                         
  -2  11  12          4.93         -0.56         7.13 o                         
  -1  11  12          1.60         -3.71         3.71 o                         
   0  11  12        169.14        185.73         9.72 o                         
   1  11  12        223.30        188.35         9.79 o                         
   2  11  12          4.58         -4.41         4.41 o                         
   3  11  12         22.69         18.41         7.58 o                         
  -8  12  12          0.59          8.19         9.15 o                         
  -7  12  12         27.69         18.15         9.61 o                         
  -6  12  12         95.81        125.58        15.70 o                         
  -5  12  12        222.69        277.53        21.15 o                         
  -4  12  12        244.84        289.25        35.16 o                         
  -3  12  12         14.25          7.43         7.83 o                         
  -2  12  12          0.10          1.53         7.46 o                         
  -1  12  12         37.05         28.12         6.20 o                         
   0  12  12          0.41         -3.33         3.33 o                         
   1  12  12          3.76         -5.39         5.39 o                         
   2  12  12         30.24         31.96         8.01 o                         
   3  12  12         59.16         61.80        10.13 o                         
  -8  13  12         34.95          6.48        11.27 o                         
  -7  13  12          3.41         -8.18         8.18 o                         
  -6  13  12          3.89          5.09         8.97 o                         
  -5  13  12          3.92          0.46         8.96 o                         
  -4  13  12        105.76        102.88        13.82 o                         
  -3  13  12         68.23         82.91        13.07 o                         
  -2  13  12        165.17        181.21        21.59 o                         
  -1  13  12        248.02        245.91        16.42 o                         
   0  13  12        186.19        167.41        18.30 o                         
   1  13  12        124.37        104.57         8.34 o                         
   2  13  12         14.35          1.42         7.46 o                         
  -7  14  12        100.83        123.63        39.38 o                         
  -6  14  12        330.82        340.35        29.05 o                         
  -5  14  12        669.83        758.39        32.18 o                         
  -4  14  12        447.98        553.57        27.64 o                         
  -3  14  12         60.83         64.75         8.48 o                         
  -2  14  12         34.37         42.90         8.17 o                         
  -1  14  12          0.24         -5.24         5.24 o                         
   0  14  12         26.07         10.34         7.20 o                         
   1  14  12        129.27        149.02        27.90 o                         
   2  14  12        147.15        124.17        32.77 o                         
  -6  15  12          5.04         -9.27         9.27 o                         
  -5  15  12          9.30         10.35         9.63 o                         
  -4  15  12         86.84        111.15        14.31 o                         
  -3  15  12        324.64        331.79        24.15 o                         
  -2  15  12        307.52        343.24        35.88 o                         
  -1  15  12        189.34        172.90        18.05 o                         
   0  15  12         62.52         61.93        12.65 o                         
   1  15  12         33.46         71.99        35.78 o                         
  -5  16  12        309.38        249.03        28.26 o                         
  -4  16  12        172.43        181.54        19.12 o                         
  -3  16  12         85.27         71.62        17.13 o                         
  -2  16  12         44.74         32.69        11.52 o                         
  -1  16  12          2.51          1.00        12.28 o                         
 -10   1  13         11.35         12.97        19.24 o                         
  -9   1  13          1.59          1.97        10.84 o                         
  -8   1  13          0.98         -1.80        10.20 o                         
  -7   1  13         10.15         33.67        15.03 o                         
  -6   1  13         20.82          3.61        10.22 o                         
  -5   1  13        121.12        127.95        16.58 o                         
  -4   1  13        189.10        256.20        18.58 o                         
  -3   1  13         94.99        105.33        10.18 o                         
  -2   1  13        164.28        140.39         9.47 o                         
  -1   1  13        104.83         94.79         6.27 o                         
   0   1  13          1.88         -3.09         3.09 o                         
   1   1  13        123.56         98.02         7.35 o                         
   2   1  13        158.62        149.98         9.78 o                         
   3   1  13         56.66         49.15         6.85 o                         
   4   1  13         11.67         -1.82         5.63 o                         
   5   1  13         23.62          1.23         6.00 o                         
 -10   2  13         30.90         39.97        17.24 o                         
  -9   2  13         27.29         54.94        14.66 o                         
  -8   2  13         41.24         60.79        16.80 o                         
  -7   2  13        188.97        220.07        33.07 o                         
  -6   2  13         71.62        110.03        22.25 o                         
  -5   2  13          9.04          9.61         6.17 o                         
  -4   2  13         23.00         14.59         6.63 o                         
  -3   2  13        133.37        146.58        14.28 o                         
  -2   2  13        199.97        193.22        10.02 o                         
  -1   2  13        268.85        251.84         8.45 o                         
   0   2  13        207.96        248.79        10.44 o                         
   1   2  13        387.32        427.80        22.18 o                         
   2   2  13        362.92        361.06        13.55 o                         
   3   2  13         28.27         25.94         6.09 o                         
   4   2  13          2.95         -5.15         5.15 o                         
 -10   3  13         76.59        124.47        28.26 o                         
  -9   3  13         43.46         49.93        21.95 o                         
  -8   3  13          3.22          1.20        15.63 o                         
  -7   3  13          9.96         21.70        19.54 o                         
  -6   3  13         84.61        140.57        14.23 o                         
  -5   3  13        529.96        602.90        43.27 o                         
  -4   3  13        973.15       1072.44        45.69 o                         
  -3   3  13        437.30        481.51        20.57 o                         
  -2   3  13        256.20        275.33        12.83 o                         
  -1   3  13        196.49        223.10         8.74 o                         
   0   3  13         25.82         38.94         5.21 o                         
   1   3  13          6.95         -3.44         3.44 o                         
   2   3  13        143.74        123.54         8.26 o                         
   3   3  13        401.73        413.97        16.79 o                         
   4   3  13        276.63        279.37        19.76 o                         
 -10   4  13        121.34        126.27        30.06 o                         
  -8   4  13        247.05          7.22        13.83 o                         
  -7   4  13        293.01         -1.80         9.62 o                         
  -6   4  13        185.94        221.27        28.47 o                         
  -5   4  13         78.77         95.05        10.22 o                         
  -4   4  13          0.20         -3.54         3.54 o                         
  -3   4  13        102.04        104.84        10.82 o                         
  -2   4  13        392.48        414.29        14.29 o                         
  -1   4  13        912.34        929.19        31.27 o                         
   0   4  13        664.17        648.56        17.77 o                         
   1   4  13        623.24        667.08        19.85 o                         
   2   4  13        266.40        293.96        12.16 o                         
   3   4  13          6.10          7.28         5.79 o                         
   4   4  13          0.06          0.53         7.72 o                         
 -10   5  13         37.20         27.07        17.44 o                         
  -9   5  13         12.31          1.08        11.12 o                         
  -8   5  13          0.37         -3.38         9.92 o                         
  -7   5  13         24.34         15.54         8.59 o                         
  -6   5  13         57.83         71.05        10.19 o                         
  -5   5  13        130.41        127.36        12.50 o                         
  -4   5  13        161.01        160.80        13.97 o                         
  -3   5  13        235.87        275.84        13.31 o                         
  -2   5  13        589.81        623.71        20.05 o                         
  -1   5  13        317.16        319.68        13.76 o                         
   0   5  13          5.93         -3.81         3.81 o                         
   1   5  13          0.30         -3.72         4.71 o                         
   2   5  13         35.77         48.65         8.65 o                         
   3   5  13        204.72        192.57        17.02 o                         
   4   5  13        129.20        110.03        12.14 o                         
 -10   6  13         24.02         26.63        14.35 o                         
  -9   6  13        103.09        -18.64        18.64 o                         
  -8   6  13        117.88        162.95        30.67 o                         
  -7   6  13        240.38        300.05        31.18 o                         
  -6   6  13        250.98        262.35        14.47 o                         
  -5   6  13        208.14        221.40        20.37 o                         
  -4   6  13         51.00         56.40         7.12 o                         
  -3   6  13         16.10         11.94         4.46 o                         
  -2   6  13          8.21          5.79         4.11 o                         
  -1   6  13        105.02        109.54         9.21 o                         
   0   6  13        132.67        115.39         7.87 o                         
   1   6  13        104.15        134.34        10.18 o                         
   2   6  13         68.14         48.46         7.91 o                         
   3   6  13         72.69         73.40         9.89 o                         
   4   6  13          1.00         -6.42         6.42 o                         
  -9   7  13          0.29         16.62        11.23 o                         
  -8   7  13          0.11         -6.49         6.49 o                         
  -7   7  13          1.89         -5.29         5.29 o                         
  -6   7  13          1.13         -4.38         4.38 o                         
  -5   7  13         12.29          6.42         3.82 o                         
  -4   7  13         19.74          5.79         6.76 o                         
  -3   7  13         10.83          4.27         4.58 o                         
  -2   7  13         76.33         60.83         7.78 o                         
  -1   7  13         28.97         19.11         4.98 o                         
   0   7  13         14.43         13.32         4.69 o                         
   1   7  13         14.41          9.67         7.48 o                         
   2   7  13          0.13         -4.57         5.09 o                         
   3   7  13         23.51         13.57         8.52 o                         
   4   7  13         19.35          8.34         9.03 o                         
  -9   8  13          6.10         23.45        20.44 o                         
  -8   8  13         20.02         10.25        11.43 o                         
  -7   8  13         10.63          9.43         6.67 o                         
  -6   8  13          0.31         -3.28         5.74 o                         
  -5   8  13         30.84         20.75         9.41 o                         
  -4   8  13         17.23          5.09         7.85 o                         
  -3   8  13        165.45        149.56        10.63 o                         
  -2   8  13        241.21        246.45        15.34 o                         
  -1   8  13        323.82        322.81        12.27 o                         
   0   8  13        125.28        132.18         7.78 o                         
   1   8  13         13.66         -0.01         5.87 o                         
   2   8  13         18.64         26.28         7.60 o                         
   3   8  13         12.15         12.14         7.80 o                         
  -9   9  13          3.51        -12.63        13.83 o                         
  -8   9  13          7.93         -7.30        10.27 o                         
  -7   9  13        105.00         76.33         9.37 o                         
  -6   9  13        143.56        113.98         8.94 o                         
  -5   9  13         56.17         58.80         6.56 o                         
  -4   9  13         57.39         42.83         6.43 o                         
  -3   9  13        204.59        213.61        17.01 o                         
  -2   9  13         68.61         76.88         7.87 o                         
  -1   9  13          8.52          3.41         4.50 o                         
   0   9  13         93.73         83.14         7.56 o                         
   1   9  13          1.69         -6.77         6.77 o                         
   2   9  13          1.23         -5.31         5.31 o                         
   3   9  13          3.97         -5.31         7.64 o                         
  -8  10  13        118.41        106.08        19.17 o                         
  -7  10  13        160.38        134.89        15.19 o                         
  -6  10  13        158.67        182.11        23.22 o                         
  -5  10  13         91.10         84.71        13.04 o                         
  -4  10  13         25.33         16.66         5.30 o                         
  -3  10  13         78.68         64.92         7.81 o                         
  -2  10  13        263.22        269.87        15.10 o                         
  -1  10  13        442.25        468.22        13.08 o                         
   0  10  13        381.37        383.11        13.88 o                         
   1  10  13        228.85        214.50        11.35 o                         
   2  10  13         72.28         63.97         9.81 o                         
   3  10  13         10.72         11.40         9.08 o                         
  -8  11  13          1.33         -5.34         8.55 o                         
  -7  11  13         68.50         45.30        10.78 o                         
  -6  11  13        349.17        450.21        33.56 o                         
  -5  11  13        522.16        683.08        64.34 o                         
  -4  11  13        419.17        519.62        28.40 o                         
  -3  11  13        358.61        406.47        25.22 o                         
  -2  11  13        147.08        158.94         8.26 o                         
  -1  11  13         64.85         70.28        12.33 o                         
   0  11  13          2.41         -2.90         4.54 o                         
   1  11  13          1.55          3.69         6.34 o                         
   2  11  13         64.43         52.64        10.24 o                         
  -7  12  13        227.91        259.71        21.13 o                         
  -6  12  13        124.40        134.87        15.49 o                         
  -5  12  13         18.97          9.63         8.60 o                         
  -4  12  13          1.00          4.29         7.73 o                         
  -3  12  13          0.24         -3.70         8.95 o                         
  -2  12  13         67.78         56.60        11.30 o                         
  -1  12  13         58.23         53.27        10.68 o                         
   0  12  13         32.72          7.13        12.61 o                         
   1  12  13        117.43        117.80        13.18 o                         
   2  12  13         83.02         98.66        24.05 o                         
  -6  13  13         52.81         60.05        18.97 o                         
  -5  13  13        197.24        227.98        20.25 o                         
  -4  13  13        323.74        330.95        22.98 o                         
  -3  13  13        282.42        280.97        26.32 o                         
  -2  13  13        120.95        127.11        20.44 o                         
  -1  13  13          0.88         -7.03         7.03 o                         
   0  13  13         45.15         51.29        12.06 o                         
   1  13  13         42.01         31.64        14.81 o                         
  -5  14  13          3.67          6.95        10.14 o                         
  -4  14  13         33.11         46.04        23.04 o                         
  -3  14  13         57.64         61.28        12.12 o                         
  -2  14  13         11.01         -3.58         8.52 o                         
  -1  14  13          2.84         12.87         9.48 o                         
   0  14  13          0.24         -4.81        13.83 o                         
  -3  15  13         66.47         70.95        21.65 o                         
  -2  15  13         16.04         34.87        18.64 o                         
  -9   0  14         19.80         37.88        20.44 o                         
  -8   0  14          1.03        -15.03        16.23 o                         
  -7   0  14         14.86         82.38        22.25 o                         
  -6   0  14          2.69          4.81        15.03 o                         
  -5   0  14         63.85         18.04      1063.07 o                         
  -4   0  14        591.88        735.37        50.51 o                         
  -3   0  14       1031.68       1140.64        63.13 o                         
  -2   0  14        286.29        309.66        34.87 o                         
  -1   0  14        208.79        258.71        14.93 o                         
   0   0  14        321.12        376.63        17.01 o                         
   1   0  14         99.25         94.19        11.24 o                         
   2   0  14          3.67          9.60         9.35 o                         
   3   0  14         92.84        109.81        14.52 o                         
  -9   1  14         43.10         38.17        14.63 o                         
  -8   1  14         90.17        119.05        25.55 o                         
  -7   1  14        328.15        434.59        28.70 o                         
  -6   1  14       1217.93       1459.32        70.35 o                         
  -5   1  14       1047.72       1276.12        47.34 o                         
  -3   1  14         84.85         66.53        17.14 o                         
  -2   1  14         17.20          7.94         8.30 o                         
  -1   1  14         34.75         27.84         4.54 o                         
   0   1  14        237.79        246.75        10.23 o                         
   1   1  14        488.85        469.98        14.75 o                         
   2   1  14        694.50        722.42        17.94 o                         
   3   1  14        471.36        498.07        18.17 o                         
  -9   2  14         20.84          8.95        11.56 o                         
  -8   2  14          0.34          3.02        10.18 o                         
  -7   2  14          0.69         15.39        14.00 o                         
  -6   2  14          0.03         -4.81        13.23 o                         
  -5   2  14         18.24         19.51        15.79 o                         
  -4   2  14        130.49        132.91        17.22 o                         
  -3   2  14        340.77        419.00        36.38 o                         
  -2   2  14        152.48        177.57        13.10 o                         
  -1   2  14         99.15         96.67         7.56 o                         
   0   2  14        111.89         98.33         7.93 o                         
   1   2  14         42.24         41.64         5.62 o                         
   2   2  14         14.67         17.51         6.62 o                         
   3   2  14         27.29         23.11         9.53 o                         
  -9   3  14          4.01          9.27        11.20 o                         
  -8   3  14          1.69         -5.75         9.97 o                         
  -7   3  14          3.99         15.63        18.04 o                         
  -6   3  14         79.25         46.53        18.94 o                         
  -5   3  14        205.86        176.60        17.60 o                         
  -4   3  14        179.05        165.21        17.40 o                         
  -3   3  14         24.59         24.71         5.29 o                         
  -2   3  14          3.35          0.40         5.15 o                         
  -1   3  14          2.89         -4.66         4.66 o                         
   0   3  14          9.09          4.15         4.09 o                         
   1   3  14         65.35         35.81         5.86 o                         
   2   3  14        160.62        146.96         9.50 o                         
   3   3  14         37.30         26.73         6.45 o                         
  -9   4  14          0.44        -15.63        15.63 o                         
  -8   4  14          0.46          1.80        18.04 o                         
  -7   4  14         26.28          5.77        13.23 o                         
  -6   4  14         62.35         49.71        12.84 o                         
  -5   4  14         56.82         71.44        14.20 o                         
  -4   4  14         17.15         21.83         7.32 o                         
  -3   4  14          2.25         -2.33         3.80 o                         
  -2   4  14         12.66          5.90         4.27 o                         
  -1   4  14         96.69         70.37         9.11 o                         
   0   4  14         49.67         67.06         7.63 o                         
   1   4  14         53.65         43.23         7.80 o                         
   2   4  14        154.00        138.35        10.51 o                         
   3   4  14         32.96         17.67         7.16 o                         
  -9   5  14         17.58         -5.23        24.95 o                         
  -8   5  14         81.57        147.92        48.70 o                         
  -7   5  14        139.44         -1.80        20.44 o                         
  -6   5  14         91.63        106.21        12.11 o                         
  -5   5  14         24.43          4.19         6.02 o                         
  -4   5  14          2.51         -1.29         4.15 o                         
  -3   5  14         16.67          9.63         6.19 o                         
  -2   5  14          0.04          0.82         4.43 o                         
  -1   5  14         48.98         34.38         9.72 o                         
   0   5  14        144.82        139.22        10.21 o                         
   1   5  14         47.91         71.13        10.31 o                         
   2   5  14         35.96         29.23         7.31 o                         
   3   5  14        130.81        141.33        13.55 o                         
  -9   6  14        110.27        140.70        32.47 o                         
  -8   6  14         86.44         -7.82        11.42 o                         
  -7   6  14          5.06         -6.61         6.61 o                         
  -6   6  14         52.43         60.03        10.24 o                         
  -5   6  14        219.29        215.43        15.99 o                         
  -4   6  14        296.73        270.65        25.35 o
[truncated: 16,849 more chars]
